# Supplementary material for: Integrative expression network analysis of microRNA and gene isoforms in sacred lotus
Source: BMC Genomics. 2020 Jun 25;21:429. doi: 10.1186/s12864-020-06853-y (PMC7315500; doi:10.1186/s12864-020-06853-y)
Supplement: Supplementary file 2 — Additional file 2:. Table S1-S8. (XLS 12087 kb) [file 12864_2020_6853_MOESM2_ESM.xls]

## Sheet: S1
Supplementary Table S1. Summary of miRNA expression.
mature_ID	seq	len	type	An_Reads	An_TPM	Pp_Reads	Pp_TPM	Rp_Reads	Rp_TPM	Petiole_Reads	Petiole_TPM	Leaf_Reads	Leaf_TPM	Petal_Reads	Petal_TPM
gsa-lin-4-3p	TCGTTTTTGTCACGTGATAGTCTT	24	mature miRNA	0	0	0	0	0	0	0	0	12	3.49705	0	0
miR-1001-3p	ATCCTTGGACAAGGTTGCTAGCCT	24	mature miRNA	236	15.338	704	43.8904	0	0	0	0	0	0	0	0
miR-1002-3p	TCATTGTAGAATCTCCATATTTGT	24	mature miRNA	0	0	0	0	23	1.14587	0	0	0	0	0	0
miR-10087-3p	CTTGATACAGGAACCTGGCCC	21	mature miRNA	3816	248.008	0	0	0	0	0	0	0	0	0	0
miR-1010-5p	CTAAGTGGATCCAGGAGA	18	mature miRNA	26	1.68978	0	0	21	1.04623	0	0	0	0	0	0
miR-10113-3p	TCGACTGGCGGAACTCGA	18	mature miRNA	0	0	0	0	0	0	0	0	16	4.66273	0	0
miR-1011-3p	TTATTGGTTGGAGCAATGCCT	21	mature miRNA	0	0	0	0	0	0	10	3.3786	34	9.90831	0	0
miR-101-3p	AACAGTACCTGAAGAACTCCTAGC	24	mature miRNA	0	0	0	0	45	2.24192	0	0	0	0	0	0
miR-10147-3p	TACCTCGGGTTGTAGATAGGCACC	24	mature miRNA	0	0	0	0	24	1.19569	0	0	0	0	0	0
miR-101b-5p	GCGGTTATGGTCGCCGTG	18	mature miRNA	0	0	0	0	0	0	0	0	0	0	8	2.62161
miR1023a-3p	AGAGAATTAAGGGTGTAAGAACTT	24	mature miRNA	0	0	23	1.43392	0	0	0	0	0	0	0	0
miR1023c-3p	AGGGAATCTGTAGCCTTGATGGTT	24	mature miRNA	0	0	0	0	1354	67.4569	0	0	0	0	0	0
miR-10259-3p	TTGCTGTATCCCCAATAGG	19	mature miRNA	0	0	0	0	0	0	0	0	6	1.74852	0	0
miR-10285-5p	AAATGGACGAGTACGTCGAGGCCT	24	mature miRNA	0	0	24	1.49626	0	0	0	0	0	0	0	0
miR-10297	ATGCACTATAAGGACCATTGGGCC	24	mature miRNA	18	1.16985	0	0	0	0	0	0	0	0	0	0
miR10408s	GGAGGACTCAACTTTCCTTGGACC	24	mature miRNA	357	23.202	711	44.3268	1273	63.4214	0	0	130	37.8847	0	0
miR-10490-3p	TTCGGTTCTGTTTGTTTGAGC	21	mature miRNA	0	0	0	0	0	0	0	0	0	0	3	0.983102
miR10539	ATTGGAACTGTGGGCCAAATGCCT	24	mature miRNA	0	0	0	0	58	2.88959	0	0	0	0	0	0
miR1067	ACATACTGTATCAGCCGAGGCATG	24	mature miRNA	18	1.16985	0	0	0	0	0	0	0	0	0	0
miR-10717	AACGGATGTAAAGCTGCAAGCACC	24	mature miRNA	18	1.16985	0	0	0	0	0	0	0	0	0	0
miR-10762	CTTGGGCCCAGAAATTTGCAA	21	mature miRNA	36	2.3397	0	0	0	0	0	0	0	0	0	0
miR-10b-3p	TCGAATCTTAGAATCCATGGCATC	24	mature miRNA	0	0	0	0	93	4.6333	0	0	0	0	0	0
miR1123-1	GCCGTGAGTTGGGAACATCTT	21	mature miRNA	0	0	0	0	0	0	17	5.74362	24	6.9941	12	3.93241
miR11340-3p	AATAGTGTAGACCACTCGCAGCCT	24	mature miRNA	0	0	37	2.30674	0	0	0	0	0	0	0	0
miR1147-1	AGTGCCAGGGATTAGTAGATTGCC	24	mature miRNA	13	0.84489	0	0	0	0	0	0	0	0	0	0
miR11515b	ATGTAGCTTCTGATAGACTCCCCT	24	mature miRNA	9	0.584924	0	0	0	0	0	0	0	0	0	0
miR1151b-3p	ACGGGTTGAAGGCACTCAGGCACC	24	mature miRNA	12	0.779899	0	0	0	0	0	0	0	0	0	0
miR11523b	CCTGAGCAATGTGGGACTTGG	21	mature miRNA	0	0	0	0	0	0	0	0	3	0.874262	0	0
miR11556	ATAGAACTCTATCAAATCAGGCCC	24	mature miRNA	0	0	0	0	0	0	10	3.3786	0	0	0	0
miR-11659-5p	CGTTCAATGGATTTTGACC	19	mature miRNA	0	0	0	0	0	0	0	0	0	0	5	1.6385
miR-11659-6p	AGTTCAATGACTGCTCTCTAGCCT	24	mature miRNA	12	0.779899	0	0	0	0	0	0	0	0	0	0
miR1167-1	AGGGTGTGGATTGAAGAGTTCACC	24	mature miRNA	0	0	30	1.87033	40	1.99282	0	0	7	2.03995	23	7.53712
miR-1188-3p	ACCGAGGCGCGTCAATTG	18	mature miRNA	0	0	0	0	0	0	0	0	0	0	373	122.232
miR-12086-5p	GTTTCGGCCGAGATCGCATGGTTG	24	mature miRNA	0	0	0	0	0	0	0	0	15	4.37131	0	0
miR-1224-5p	TTGAGGACCGGATCACTGAGATAG	24	mature miRNA	0	0	23	1.43392	0	0	0	0	0	0	0	0
miR-1224-5pa	ATGAGGACAGTGTACATTGAAGAC	24	mature miRNA	22	1.42981	0	0	0	0	0	0	0	0	0	0
miR-12390-3p	ATAGAGAAGTAGAGCGGCGGC	21	mature miRNA	0	0	0	0	0	0	0	0	43	12.5311	0	0
miR-1245-5p	ATAGGCCTGAGAACATAATAGAGA	24	mature miRNA	0	0	27	1.6833	34	1.6939	0	0	0	0	0	0
miR-124b-5p	TTATTCTAGGACTGAGAAATCTCC	24	mature miRNA	13	0.84489	0	0	0	0	0	0	0	0	0	0
miR-1252-5p	AGAAGGAACTTCGGCGGCACTCGG	24	mature miRNA	65	4.22445	137	8.54117	184	9.16696	0	0	16	4.66273	0	0
miR-1255b-2-3p	AACCACTTGAAGTGGAGGGACAC	23	mature miRNA	0	0	0	0	0	0	0	0	3	0.874262	0	0
miR-125c-3p	ACGGGTCATTGGACAATTTGGGCC	24	mature miRNA	31	2.01474	0	0	0	0	0	0	0	0	0	0
miR-1290	AGGATTTTAGTCGTGATCATGCCT	24	mature miRNA	0	0	26	1.62095	25	1.24551	0	0	0	0	0	0
miR-1290-1	AGGATTTTGTACTGACTTGTCACC	24	mature miRNA	23	1.49481	92	5.73567	122	6.0781	0	0	0	0	0	0
miR-1299	TTCTGGAATAGAAGAGGC	18	mature miRNA	0	0	0	0	0	0	0	0	10	2.91421	0	0
miR-1307-5p	TCGACCGGAATCATTGTAGTGATC	24	mature miRNA	18	1.16985	0	0	0	0	0	0	0	0	0	0
miR-130a	TGCTCTTTTGGGCTGAGAATGGGT	24	mature miRNA	0	0	0	0	0	0	16	5.40576	0	0	0	0
miR-133-5p	TTTGGTAATTCTGTTGGCATT	21	mature miRNA	24	1.5598	0	0	0	0	13	4.39218	0	0	14	4.58781
miR-1339-3p	TGAAAACTCTGTATTTTGATGCCT	24	mature miRNA	0	0	717	44.7008	949	47.2796	0	0	0	0	0	0
miR-134-3p	ACTGTGGGCTGAACTGCTGCCATT	24	mature miRNA	0	0	0	0	41	2.04264	0	0	0	0	0	0
miR-1357s	ATTATGAGAATCCTTAGACGAAAG	24	mature miRNA	232	15.078	174	10.8479	0	0	0	0	25	7.28552	0	0
miR-1361-5p	CGTGGTTGGATGAGCGTGGCCAGC	24	mature miRNA	17	1.10486	0	0	21	1.04623	0	0	0	0	0	0
miR-1371	AAGATGAGAACTTGCCAAAGCACC	24	mature miRNA	0	0	0	0	32	1.59425	0	0	0	0	0	0
miR-139-3p	AGGAGACAGGTAGTATGCCCGCCT	24	mature miRNA	0	0	560	34.9128	0	0	0	0	0	0	0	0
miR-1421aa-5p	TACAGGTCGTAGTCTCAACATACC	24	mature miRNA	37	2.40469	0	0	0	0	0	0	0	0	0	0
miR-1422h-5p	ATAGTCATAATGAACTTGAGGCCT	24	mature miRNA	0	0	35	2.18205	0	0	0	0	0	0	0	0
miR-1422l	CTTCATTCTGAACCCTAGGGCACC	24	mature miRNA	0	0	276	17.207	405	20.1773	0	0	0	0	0	0
miR-1422o-3p	TTGGAAAAAAGGTTTTGTAGGCCT	24	mature miRNA	0	0	624	38.9028	606	30.1912	0	0	0	0	0	0
miR1446as	TTCTGAACCTCTGAATTTGGCACC	24	mature miRNA	0	0	0	0	70	3.48743	0	0	0	0	0	0
miR-1452	ATGAGATATTTCAAGGACGAACTT	24	mature miRNA	0	0	113	7.0449	0	0	0	0	0	0	0	0
miR-1452s	ATGAGATATTTCCTTTAGTTTGAC	24	mature miRNA	0	0	113	7.0449	0	0	0	0	0	0	0	0
miR-145-3p	GATTCCAGGGCTGCGAACTCTCTC	24	mature miRNA	0	0	0	0	368	18.3339	0	0	0	0	0	0
miR-146a-5p	AGAGAACTTCACAAATACTGGCCC	24	mature miRNA	0	0	37	2.30674	0	0	0	0	0	0	0	0
miR-146b-3p	CGCCCTGTTGCCATTCTGAATCAA	24	mature miRNA	0	0	30	1.87033	47	2.34156	0	0	0	0	0	0
miR-1479	AAACGAGTCTGGTGTCTGAAAAGC	24	mature miRNA	0	0	0	0	35	1.74372	0	0	0	0	0	0
miR-1479s	AAACGAGTGTTCGGAGGAGGAACC	24	mature miRNA	0	0	0	0	35	1.74372	0	0	0	0	0	0
miR-148a-5p	TAAGTTCTGATAACTCTTCGGCCT	24	mature miRNA	43	2.79464	0	0	0	0	0	0	0	0	0	0
miR-1549b-5p	ACCGGGCTAGACTCACTGAATGGA	24	mature miRNA	0	0	45	2.80549	58	2.88959	0	0	0	0	0	0
miR157a-5p	TTGACAGAAGATAGAGAG	18	mature miRNA	0	0	0	0	0	0	19	6.41934	36	10.4911	0	0
miR-1593	GCCATCTGGGAACTCGGTGCC	21	mature miRNA	26	1.68978	0	0	0	0	0	0	0	0	0	0
miR-1593s	GCCATCTGGGAACTCGGTGCCT	22	mature miRNA	26	1.68978	0	0	0	0	0	0	0	0	0	0
miR159-3p	TTTGCATATTTCAGGAGCTGC	21	mature miRNA	1607	104.441	583	36.3467	1634	81.4066	638	215.555	768	223.811	0	0
miR159c	CTTGGAGTGGAGTGAAACC	19	mature miRNA	0	0	0	0	0	0	0	0	12	3.49705	12	3.93241
miR161-1	AGAAAGTGTGATCTGACTGAGCCT	24	mature miRNA	29	1.88476	78	4.86285	0	0	0	0	0	0	0	0
miR163	TTGAAGAGACACAAAGAAGAAG	22	mature miRNA	0	0	6	0.374066	0	0	0	0	0	0	0	0
miR-1635	TGCCCAGGATTGTAGCGTTTCCCG	24	mature miRNA	0	0	0	0	66	3.28815	0	0	0	0	0	0
miR164a	AGGAGAAGGACTCTTACCTTGGCC	24	mature miRNA	31	2.01474	0	0	0	0	0	0	0	0	0	0
miR-1655-3p	TTTTACCCAGGTTGTCAGGCC	21	mature miRNA	28	1.81976	0	0	0	0	0	0	0	0	0	0
miR167a-3ps	TTCATGCAAGGAGGAATTGTA	21	mature miRNA	101	6.56415	77	4.80051	74	3.68671	0	0	38	11.074	0	0
miR168a	TTGCTTGGACCTGTGATGAACAAC	24	mature miRNA	0	0	0	0	26	1.29533	0	0	0	0	0	0
miR168a-5pa	TCGCTTGGTGCAGGTCGGG	19	mature miRNA	441	28.6613	197	12.2818	249	12.4053	1267	428.069	1485	432.76	1891	619.682
miR169a-5p	AAGCCAAGAAAGGTTCTGAACCCT	24	mature miRNA	44	2.85963	53	3.30425	47	2.34156	0	0	0	0	0	0
miR170-5p	AATTGGCCCAACTCTGACAAAGAT	24	mature miRNA	131	8.5139	0	0	183	9.11714	0	0	0	0	0	0
miR-1719a	GAAGATGAACCGAATGCTAGGCCC	24	mature miRNA	0	0	0	0	0	0	4	1.35144	0	0	0	0
miR-1719b	AAAGATGAGTTGAAAAAAGGT	21	mature miRNA	0	0	0	0	0	0	0	0	26	7.57694	0	0
miR171b-5p	TGATATTAGAAATCTGTCTAGCCT	24	mature miRNA	0	0	0	0	45	2.24192	0	0	0	0	0	0
miR171f	AAATTGAGGAAAGCTGAATTGCCT	24	mature miRNA	22	1.42981	19	1.18454	0	0	0	0	0	0	0	0
miR172a-5p	ATGGCATCGAGGTCGTCAAGCGGG	24	mature miRNA	11	0.714907	0	0	0	0	0	0	0	0	0	0
miR-1731-3p	TGGCAGTTGCACGTTGTGTGGGGC	24	mature miRNA	0	0	173	10.7856	237	11.8074	0	0	0	0	0	0
miR-1736-3p	TGCACCTTGTGACTGGCTTGGAAC	24	mature miRNA	0	0	0	0	0	0	0	0	0	0	5	1.6385
miR-1750	TGAGGACCAGATAGAGATGCATTC	24	mature miRNA	614	39.9048	0	0	1073	53.4573	0	0	0	0	0	0
miR-1752	TTCTGTTGTCAGGCCTGTGTAGCC	24	mature miRNA	0	0	0	0	19	0.946589	0	0	0	0	0	0
miR-1754-5p	CCGTGCTGTGGCCCGAGCCTTGG	23	mature miRNA	0	0	0	0	0	0	10	3.3786	0	0	0	0
miR-1756b	ATCTCTGAAAAGTATGGCACGCCT	24	mature miRNA	0	0	276	17.207	0	0	0	0	0	0	0	0
miR-1791-3p	CCGATGTGCGGCTGTAGCATC	21	mature miRNA	60	3.89949	0	0	0	0	0	0	5	1.4571	0	0
miR-1808	CTTGTTGGATTCGGCTAGGCT	21	mature miRNA	0	0	0	0	0	0	8	2.70288	0	0	0	0
miR-181c-3p	TTCACCGCCTGTAGAGTGACGCCT	24	mature miRNA	37	2.40469	0	0	0	0	0	0	0	0	0	0
miR-182b-3p	AAGAATTCATGTCTCGTCGTGACA	24	mature miRNA	17	1.10486	14	0.87282	0	0	0	0	0	0	0	0
miR-1835	AGCACCCTCGGGCTCACTAGAATC	24	mature miRNA	0	0	0	0	70	3.48743	0	0	0	0	0	0
miR-183-5p	AATGGCACTGCAGACTTAGTCATC	24	mature miRNA	0	0	0	0	3915	195.047	0	0	0	0	0	0
miR1852s	CTATGGATTCAGAGGTTTAGGCTT	24	mature miRNA	0	0	120	7.48131	119	5.92863	0	0	0	0	0	0
miR1869	TGAGAACACTTCTGAGCATAAGAG	24	mature miRNA	0	0	0	0	36	1.79354	0	0	0	0	0	0
miR-19-3p	ATTTTGCAGTGAGTTGTAGCTCC	23	mature miRNA	0	0	0	0	0	0	0	0	0	0	26	8.52022
miR-1947-5p	AGGACGAGAAACCGCCTAAGCGCC	24	mature miRNA	30	1.94975	0	0	0	0	0	0	0	0	0	0
miR-1947-5ps	AGGACGAGAACCCGCCGAAGCGCC	24	mature miRNA	30	1.94975	0	0	0	0	0	0	0	0	0	0
miR-1953	AGGGAAAGATGAAAAGGA	18	mature miRNA	0	0	0	0	0	0	0	0	0	0	18	5.89861
miR-2016-5p	AAGATTGGTTGAGGGTATGAAGC	23	mature miRNA	0	0	0	0	0	0	0	0	8	2.33137	0	0
miR-202-3p	CGAGGTGTTGTCAGCGGT	18	mature miRNA	0	0	0	0	0	0	0	0	19	5.537	0	0
miR-203b-3p	TTGAACTGTAGTGAACTTGGTACC	24	mature miRNA	37	2.40469	0	0	0	0	0	0	0	0	0	0
miR-2046-3p	TAAATAGCGCCGTCAACTGGG	21	mature miRNA	35	2.2747	63	3.92769	0	0	0	0	0	0	0	0
miR-2051-3p	GACCGGAGACTGCTGTAGGAG	21	mature miRNA	0	0	0	0	101	5.03187	0	0	0	0	0	0
miR-205-3p	CATTTCAGCATGGATTGC	18	mature miRNA	0	0	0	0	0	0	0	0	0	0	12	3.93241
miR2080	GCCATATCTGATTTGTAGGTCAAG	24	mature miRNA	0	0	0	0	43	2.14228	0	0	0	0	0	0
miR2087-5p	GAAGTAAATGGGATCTTTGAGCCT	24	mature miRNA	0	0	0	0	0	0	3	1.01358	0	0	0	0
miR2088-3p	CCCAATGTTTGGCTGGATGC	20	mature miRNA	0	0	0	0	0	0	0	0	27	7.86836	0	0
miR-208a-5p	CAGCTTTTGAGGATTGGATT	20	mature miRNA	76	4.93936	0	0	26	1.29533	0	0	0	0	0	0
miR-2158-3p	GCGGTAACTTCTAGAATTCTTGGA	24	mature miRNA	0	0	12	0.748131	0	0	0	0	4	1.16568	0	0
miR-2164-5p	GTATATTTTGTGAAACATGAACT	23	mature miRNA	0	0	0	0	0	0	0	0	32	9.32547	0	0
miR-2188-3p	AATATATGAGAACTAGAAGTGCCT	24	mature miRNA	0	0	64	3.99003	0	0	0	0	0	0	0	0
miR-219c-5p	TGACGTCCGGAGTTAAGAGCC	21	mature miRNA	0	0	0	0	0	0	0	0	0	0	7	2.29391
miR-2207-5p	TGTGAATTGAGAACATCTCCC	21	mature miRNA	0	0	0	0	0	0	0	0	46	13.4054	0	0
miR-223-5p	CGTGTATTGGGAATATCTCCC	21	mature miRNA	0	0	0	0	0	0	10	3.3786	0	0	0	0
miR-2248	TTCCAGAAATTCTCGACGGCC	21	mature miRNA	0	0	0	0	0	0	0	0	4	1.16568	0	0
miR-2263	ATCTCGGGCTCCCTGAGCGGATCC	24	mature miRNA	572	37.1752	0	0	0	0	0	0	0	0	0	0
miR-2285aa	TAAACTGGGGAACGAAGGCCT	21	mature miRNA	0	0	0	0	0	0	3	1.01358	0	0	0	0
miR-2285i	CAAACCGGATCAGATCTGAAACC	23	mature miRNA	0	0	0	0	0	0	0	0	0	0	68	22.2837
miR-2285o	GAACCCGACACCATTATAGAACTG	24	mature miRNA	0	0	422	26.3093	0	0	0	0	0	0	0	0
miR-2310	TTTTTGTTGCCTACTGGAGCC	21	mature miRNA	0	0	0	0	0	0	56	18.9202	0	0	0	0
miR-2315	GGCAGAATTCTCGTGAACAGG	21	mature miRNA	0	0	0	0	0	0	0	0	2	0.582842	0	0
miR-2318	ATGTATGACTCAACATCCTTGGCC	24	mature miRNA	0	0	25	1.55861	24	1.19569	0	0	0	0	0	0
miR-2355-3p	TTTGTCCTATTCAAGTGTTGGTA	23	mature miRNA	0	0	0	0	0	0	0	0	14	4.07989	0	0
miR-2361	ATTGTGTTCCGTTGTCTGTGATGA	24	mature miRNA	57	3.70452	0	0	0	0	0	0	0	0	0	0
miR-2362	GACTGTGATGAGGATTGAGAAT	22	mature miRNA	0	0	0	0	0	0	0	0	44	12.8225	0	0
miR-2370-5p	AGGGAAAAGACCAAAATGAGCGCT	24	mature miRNA	0	0	0	0	0	0	0	0	0	0	3	0.983102
miR-2405	TGTGTGGTCTTGCCCAAGATC	21	mature miRNA	0	0	257	16.0225	564	28.0987	0	0	0	0	0	0
miR-242	ATGCGTAGACATGTATGTGGGGCC	24	mature miRNA	0	0	170	10.5985	178	8.86804	0	0	0	0	0	0
miR-2432	CCAGGATTCTGACTTAGTGA	20	mature miRNA	88	5.71926	0	0	0	0	0	0	0	0	0	0
miR-2458	CTTGGAAAGCTGATTGCCT	19	mature miRNA	0	0	0	0	0	0	0	0	16	4.66273	0	0
miR-2458a	ATTGGAAACCGTGGCTATAGACTA	24	mature miRNA	0	0	36	2.24439	0	0	0	0	0	0	0	0
miR-2486-5p	AGAGAAGCCGACTAGTAGAACATT	24	mature miRNA	18	1.16985	17	1.05985	24	1.19569	0	0	0	0	0	0
miR-2498-5p	ATAAGTCTCAATGCGGCTGTACC	23	mature miRNA	0	0	0	0	0	0	0	0	0	0	13	4.26011
miR-252-5p	ATAAGTACTTAAAATAATGAGCCT	24	mature miRNA	0	0	23	1.43392	23	1.14587	0	0	0	0	0	0
miR-255-3p	AAACTGAACTAAACCAAACCGAGT	24	mature miRNA	0	0	0	0	50	2.49102	0	0	0	0	0	0
miR-2558-5p	ATAGGTACATGCGGTAGACT	20	mature miRNA	191	12.4134	0	0	0	0	0	0	0	0	0	0
miR-2565	CGAAATTTCGATCGCCATGTC	21	mature miRNA	26	1.68978	0	0	0	0	0	0	0	0	0	0
miR-2568a-3p	TCGGCACGTAGGCTCGCAATGGGC	24	mature miRNA	0	0	0	0	31	1.54443	0	0	0	0	0	0
miR-2572-3p	ATAATGTAAGATTGTAAGTGGCCC	24	mature miRNA	0	0	0	0	35	1.74372	0	0	0	0	0	0
miR-2577	AGGACCGAACCTATCTGGCATCCG	24	mature miRNA	32	2.07973	0	0	0	0	0	0	0	0	0	0
miR-2582b-3p	CAACTTTGGCCCGTCGACAATGAC	24	mature miRNA	289	18.7826	0	0	274	13.6508	0	0	0	0	0	0
miR-263b	ATGGCACTCTTGTAATTTTTGAAT	24	mature miRNA	0	0	0	0	257	12.8039	0	0	0	0	0	0
miR2676a	AATTGTTTGGACGATTCTTGGGCC	24	mature miRNA	0	0	16	0.997508	0	0	0	0	0	0	0	0
miR-2702-3p	TTTCAGGTAGAACTTGTGGCTGCC	24	mature miRNA	0	0	0	0	37	1.84336	0	0	0	0	0	0
miR-2754	TCTGGTATATTGACTCAAGAGCCT	24	mature miRNA	0	0	0	0	36	1.79354	0	0	0	0	0	0
miR-2761-3p	TGTGTGGACATGTACATGGGGCCC	24	mature miRNA	0	0	128	7.98007	0	0	0	0	0	0	0	0
miR-2765-3p	AAGCGGTCGGATATGTTTCTAGGC	24	mature miRNA	14	0.909882	0	0	30	1.49461	0	0	0	0	0	0
miR-2774b	TTCGGTAGCGCTGAATCGACC	21	mature miRNA	658	42.7645	230	14.3392	227	11.3092	359	121.292	525	152.996	0	0
miR-2797b-1	CAAGTAGAGGACAAGAAAAACT	22	mature miRNA	0	0	0	0	0	0	0	0	0	0	20	6.55402
miR-28-3p	AGATTGAATGCCGAGGTGCCCCGA	24	mature miRNA	99	6.43416	0	0	0	0	0	0	0	0	0	0
miR-2890	TCCCCGGCAATAATCTGAATCAGGT	25	mature miRNA	28	1.81976	0	0	0	0	0	0	0	0	0	0
miR-289-5p	CAAATATTTTGACAGTGGGCC	21	mature miRNA	31	2.01474	0	0	0	0	0	0	0	0	0	0
miR2905	AACATGTCGAATTCTCTTGGCACC	24	mature miRNA	42	2.72965	0	0	0	0	0	0	0	0	0	0
miR-2917	ATGACTGAGATTTCTGTGCAG	21	mature miRNA	45	2.92462	0	0	39	1.943	0	0	14	4.07989	0	0
miR2950-5p	TTCCATCTCTTGCACACCA	19	mature miRNA	0	0	0	0	0	0	6	2.02716	0	0	0	0
miR-29-5p	TCTGTTTTTATGTAATTTCGTACTG	25	mature miRNA	694	45.1041	0	0	0	0	0	0	0	0	0	0
miR-2965	AAGGACTGTAGGTGTCGTGGCACC	24	mature miRNA	0	0	23	1.43392	0	0	0	0	0	0	0	0
miR-29a-5p	ACCGAGTTCGGGTCTGTTGAGCCA	24	mature miRNA	0	0	84	5.23692	88	4.3842	0	0	0	0	0	0
miR-29a-5ps	TCTGATTTGCTTGTGCGCCTGAGG	24	mature miRNA	0	0	84	5.23692	88	4.3842	0	0	0	0	0	0
miR-2b-3p	TTCACAGAGAAGTAGAGCGGC	21	mature miRNA	0	0	0	0	0	0	14	4.73004	0	0	0	0
miR-2h-5p	TTCATCTTGTGGACGGGACC	20	mature miRNA	0	0	0	0	0	0	0	0	5	1.4571	0	0
miR-301a-5p	ACTGACTTGAGCGTTGAAGTGCCT	24	mature miRNA	67	4.35443	82	5.11223	118	5.87881	0	0	0	0	0	0
miR-301a-5ps	CCTGACTTTTAGCAACTAGGCGCC	24	mature miRNA	67	4.35443	82	5.11223	118	5.87881	0	0	0	0	0	0
miR-3069-3p	TTGGACACACATAGTTAAGAGCCT	24	mature miRNA	12	0.779899	26	1.62095	18	0.896768	0	0	0	0	0	0
miR-3086-5p	AAGATTGTGGGCTAGTAAATTGGC	24	mature miRNA	0	0	17	1.05985	0	0	0	0	0	0	0	0
miR-3125	AAGAGGAACTTCCGCGTCGGCGAC	24	mature miRNA	1996	129.723	0	0	0	0	0	0	0	0	0	0
miR319a	ATGGACTGAACTGATCCGGCACCC	24	mature miRNA	0	0	0	0	82	4.08528	0	0	0	0	0	0
miR319as	TTGGACTGCGGTTTCCCTTGCACC	24	mature miRNA	27	1.75477	0	0	0	0	0	0	0	0	0	0
miR319a-3p	ACTGGATGTACTCCACGACAGCCT	24	mature miRNA	27	1.75477	0	0	0	0	0	0	0	0	0	0
miR319a-3ps	ACTGGATGTACTCCGCGATAGCCT	24	mature miRNA	27	1.75477	0	0	0	0	0	0	0	0	0	0
miR-320a-3p-1	AAAAGCTGAGAACAGGAGGGCGCC	24	mature miRNA	179	11.6335	380	23.6908	0	0	0	0	0	0	0	0
miR-3217	AAGAGTATATCTACTGAGCTGCCT	24	mature miRNA	28	1.81976	0	0	0	0	0	0	0	0	0	0
miR-322-3p	CAACATGATCGCGCGAAGCGCT	22	mature miRNA	0	0	25	1.55861	0	0	0	0	0	0	0	0
miR-3239	ACAGAGAAGCAGAGCGGCGGC	21	mature miRNA	0	0	0	0	0	0	0	0	401	116.86	0	0
miR-3239a	TCAGAGAACTTTGATCTTGGCATC	24	mature miRNA	0	0	0	0	1720	85.6912	0	0	0	0	0	0
miR-325-5p	ACTAGTAGGTTCTGCACCCC	20	mature miRNA	0	0	0	0	0	0	0	0	0	0	5	1.6385
miR-3297-3ps	GAACTTATTAGATACCGGG	19	mature miRNA	0	0	0	0	0	0	59	19.9338	774	225.56	121	39.6518
miR-3310s	ACAGCTTGCACGATCGTCTCAGGC	24	mature miRNA	0	0	21	1.30923	23	1.14587	0	0	0	0	0	0
miR-3323	AAATACGAGAAGTCAAGGATGATG	24	mature miRNA	21	1.36482	0	0	34	1.6939	0	0	0	0	0	0
miR-3329	ACATACAAGACTCGTTGGCCC	21	mature miRNA	0	0	0	0	0	0	28	9.46009	29	8.4512	0	0
miR-3356	AAAGCTTTGATCTCTTGAAGGCCT	24	mature miRNA	20	1.29983	0	0	0	0	0	0	0	0	0	0
miR-3361	AGACTAGTGGAGTCAATGATGCCT	24	mature miRNA	0	0	15	0.935164	0	0	0	0	0	0	0	0
miR-33b-3p	ATGCCTCGTCATCTAATTAGTGA	23	mature miRNA	0	0	0	0	0	0	0	0	0	0	1641	537.757
miR-3410	AATAAAGACTAAACCTAAATGCCT	24	mature miRNA	0	0	34	2.11971	38	1.89318	0	0	0	0	0	0
miR-3417	AAGAGATACGTCAACTAGAAGGGC	24	mature miRNA	28	1.81976	0	0	0	0	0	0	0	0	0	0
miR-3432bs	GTCGGGATAGCTCAGTTGGTAGA	23	mature miRNA	0	0	0	0	0	0	7804	2636.66	15914	4637.67	0	0
miR3434-3p	CCAGAGTAGAGCCAAGTCATGATC	24	mature miRNA	95	6.1742	87	5.42395	153	7.62253	16	5.40576	0	0	0	0
miR3451-5p	ATGTAGACTCATTATACATAGCCT	24	mature miRNA	0	0	0	0	20	0.996409	0	0	0	0	0	0
miR3465-3p	TCCTGGTAGACTCCGGAAGCACCC	24	mature miRNA	218	14.1682	0	0	0	0	0	0	0	0	0	0
miR-355-3p	AAGCTTCTTTATCTGGTCGCCGGGA	25	mature miRNA	0	0	0	0	0	0	92	31.0831	0	0	0	0
miR-3561-3p	AATCCAGGTGGATTCTGAACCATT	24	mature miRNA	0	0	707	44.0774	0	0	0	0	0	0	0	0
miR-3595	TTGGATTTGACCTAATAGACA	21	mature miRNA	0	0	0	0	312	15.544	0	0	0	0	0	0
miR-3614-5p	ACACTTGGATCGTTTAAGGAAGAG	24	mature miRNA	0	0	0	0	83	4.1351	0	0	0	0	0	0
miR-363	CTTGCACGGTTGTCTATTGTTAA	23	mature miRNA	0	0	0	0	0	0	25	8.44651	0	0	0	0
miR-36-5p	GAAGAATGAAGATGCATAAGACT	23	mature miRNA	0	0	0	0	7	0.348743	0	0	0	0	0	0
miR-37-5p	AGTGGGTGAGAGATTTTAGGGCCT	24	mature miRNA	143	9.29379	136	8.47882	190	9.46589	48	16.2173	73	21.2737	22	7.20942
miR-376a-3p	ATCGTAGAACAGTTGGATGACATC	24	mature miRNA	0	0	26	1.62095	0	0	0	0	0	0	0	0
miR-3811a-5p	TTCTTGCTTCAAAATCTCTTTC	22	mature miRNA	0	0	0	0	0	0	0	0	0	0	29	9.50332
miR-3815-5p	CGGGGGTAGATGGGCGACGGTACC	24	mature miRNA	0	0	0	0	43	2.14228	0	0	0	0	0	0
miR-382	AAGTTGTTGAGCTTCTTGGATGCC	24	mature miRNA	146	9.48877	0	0	0	0	0	0	0	0	0	0
miR-3822-3p	ATATTTTCTTTGAATCTTGGAACC	24	mature miRNA	0	0	0	0	20	0.996409	0	0	0	0	0	0
miR-3847-5p	TTCGAACTGGACGGTTGGACTGTC	24	mature miRNA	0	0	0	0	0	0	0	0	50	14.571	0	0
miR-3868-3pa	ATCAACTACTCTGTTTGCAGGCCC	24	mature miRNA	261	16.9628	314	19.5761	359	17.8855	0	0	0	0	0	0
miR-3870-5p	TCGAGGCATGAACCAGAGTTGGCT	24	mature miRNA	0	0	0	0	0	0	0	0	3	0.874262	0	0
miR-392-5p	CGCATTCGTATCGGCCCG	18	mature miRNA	0	0	0	0	0	0	0	0	0	0	3	0.983102
miR-3942-3p	ATTCAGATCTGTATATAGTAACCT	24	mature miRNA	304	19.7574	429	26.7457	299	14.8963	0	0	0	0	0	0
miR395a	TTGAAGTGTAACTTAAACTGGCCC	24	mature miRNA	17	1.10486	0	0	0	0	0	0	0	0	0	0
miR395b-5p	TTTCCCTATTTTTTCCTTCAAA	22	mature miRNA	0	0	0	0	0	0	0	0	50	14.571	0	0
miR395u	GTGAAGCGATCTCGTACTAAACGAA	25	mature miRNA	0	0	0	0	3118	155.34	0	0	0	0	0	0
miR396a-5p	TTCCACAGCTTTCTTGAAC	19	mature miRNA	0	0	0	0	0	0	0	0	7424	2163.51	8244	2701.57
miR396a-5p-1	TTCCACAGCTTTCTTGAACGT	21	mature miRNA	2227	144.736	2246	140.025	2571	128.088	697	235.489	7424	2163.51	8244	2701.57
miR396e-3p	TTGGTTCAGCTTGTAGATTCTAGC	24	mature miRNA	553	35.9403	969	60.4116	0	0	0	0	0	0	0	0
miR396e-3pa	CTCAAGAAAGCTGTGGGA	18	mature miRNA	0	0	0	0	0	0	640	216.231	0	0	0	0
miR396g-5p	TCCCACAGCTTTCTTGAACCT	21	mature miRNA	0	0	0	0	0	0	0	0	24	6.9941	42	13.7634
miR-3974	AAAGGTCATCGGTCTGGCCAGCCT	24	mature miRNA	0	0	34	2.11971	47	2.34156	0	0	0	0	0	0
miR-4002-5p	ATTGAACTAGCCAAGTGCCCGAGT	24	mature miRNA	0	0	17	1.05985	0	0	0	0	0	0	0	0
miR-4036-3p	TACGGGTTGTAGAATTCCAAAACC	24	mature miRNA	25	1.62479	0	0	0	0	0	0	0	0	0	0
miR-4052-5p	AAGGCTTGTGAAGCTCTTGGACCC	24	mature miRNA	15	0.974873	0	0	0	0	0	0	0	0	0	0
miR408a-3p	AGCACAGCTCTGACAAATAACGGC	24	mature miRNA	0	0	65	4.05238	152	7.57271	0	0	0	0	0	0
miR-4131-3p	TTGTGGCACGTAGACATTGATCGA	24	mature miRNA	0	0	24	1.49626	0	0	0	0	0	0	0	0
miR-4142-3p	ATTTCAGATCTGTGTTTTGTAGGA	24	mature miRNA	58	3.76951	83	5.17457	0	0	0	0	0	0	0	0
miR417	AAATGTAGAACCGGTTAAAGAAGC	24	mature miRNA	0	0	0	0	16	0.797127	0	0	0	0	0	0
miR-4179b-3p	CTACGTTTGGAAGGAGTACAAA	22	mature miRNA	82	5.32931	0	0	0	0	0	0	0	0	0	0
miR-4200-3p	CCTCTGTCGCATCGATTCGT	20	mature miRNA	0	0	0	0	0	0	0	0	10200	2972.49	0	0
miR4223	CTGGAATTAGAATGAAGGCCT	21	mature miRNA	0	0	0	0	0	0	7	2.36502	0	0	0	0
miR-4251	TCTGAGAACTTTGATATTGGCATC	24	mature miRNA	0	0	0	0	415	20.6755	0	0	0	0	0	0
miR-425-5p	ATGACACGGTTTTCTGGGCTGCCT	24	mature miRNA	28	1.81976	0	0	0	0	0	0	0	0	0	0
miR-42c-5p	ACCGTAGAATTAAATTTTAGAGAA	24	mature miRNA	826	53.683	0	0	0	0	0	0	0	0	0	0
miR-432	GCTTGGAGTGGAGTGAAACC	20	mature miRNA	0	0	0	0	0	0	0	0	12	3.49705	12	3.93241
miR-434-3p	TTTGAACCAAAACTTAAATC	20	mature miRNA	0	0	0	0	0	0	0	0	0	0	9	2.94931
miR-434-5p	AGCTCGACCTCTGAGATTGGCACC	24	mature miRNA	0	0	0	0	27	1.34515	0	0	0	0	0	0
miR-434-5ps	AGCTCGACGTCGAATTGA	18	mature miRNA	0	0	0	0	27	1.34515	0	0	0	0	0	0
miR435	ATATCCGGACCACAGCCTACCAGC	24	mature miRNA	122	7.92897	0	0	0	0	0	0	0	0	0	0
miR4355	TACTGTTGGTTGTACACATCGCCT	24	mature miRNA	0	0	16	0.997508	0	0	0	0	0	0	0	0
miR4368b	AAGGACGGGGATTCCATCAGCACC	24	mature miRNA	0	0	17	1.05985	0	0	0	0	0	0	0	0
miR4368bs	CAGGACGGTTGGACTGTTTGGCCC	24	mature miRNA	0	0	17	1.05985	0	0	0	0	0	0	0	0
miR4372a	AAAAATCGAGTCGGGCTTTTAGGC	24	mature miRNA	0	0	14	0.87282	13	0.647666	0	0	0	0	0	0
miR4405b	CTCCGAATCGTGTGAACGGCT	21	mature miRNA	39	2.53467	0	0	0	0	0	0	0	0	0	0
miR4411	TTATTGTAAGTGCAAACCTGGCCT	24	mature miRNA	0	0	0	0	37	1.84336	0	0	0	0	0	0
miR-4444	TTCGAGTTCCGCCAGTCGACG	21	mature miRNA	0	0	0	0	0	0	5	1.6893	14	4.07989	0	0
miR-4477b	TTTAAGGAACTGAGAATATTGAAT	24	mature miRNA	0	0	2306	143.766	0	0	0	0	0	0	0	0
miR-4520-2-3ps	ATTGGACATCATGTCATAAGGACA	24	mature miRNA	432	28.0764	881	54.9253	768	38.2621	0	0	135	39.3418	0	0
miR-4576	ATTGTTTAACTTCATGGATGGCCT	24	mature miRNA	51	3.31457	0	0	0	0	0	0	0	0	0	0
miR-4637	AACTAACTCTGGAAGGCTCTGAGT	24	mature miRNA	0	0	0	0	0	0	35	11.8251	51	14.8625	16	5.24321
miR-4638-3p	CCTGGACATATTCGATTGCTGATA	24	mature miRNA	168	10.9186	0	0	452	22.5188	0	0	0	0	0	0
miR-465a-5p	AATTTAGAATTCGAATTTAGGCCC	24	mature miRNA	0	0	0	0	0	0	3	1.01358	0	0	0	0
miR-4668-3p	CAAAATCCGTTCGAACAGCCT	21	mature miRNA	1242	80.7195	710	44.2644	393	19.5794	157	53.0441	236	68.7753	400	131.08
miR-4689	TTGAGGAGATGAAAATTTGGATCT	24	mature miRNA	44	2.85963	0	0	156	7.77199	0	0	19	5.537	0	0
miR-4693-5p	TTACTGTGGTTACTGTGGTGCC	22	mature miRNA	169	10.9836	0	0	0	0	0	0	0	0	0	0
miR472a	ATTTCCCTTATCAGTTGGCTGAAG	24	mature miRNA	0	0	15	0.935164	21	1.04623	0	0	0	0	0	0
miR-4747-3p	AAGGCCCGAACTTGTCTGGCACCC	24	mature miRNA	117	7.60401	0	0	0	0	0	0	0	0	0	0
miR-4756-3p	CCAGAGATGGATTGGTGC	18	mature miRNA	0	0	0	0	0	0	17	5.74362	0	0	0	0
miR-4776-5p	ATGGACCAAACTGATCTGGCACCC	24	mature miRNA	0	0	176	10.9726	0	0	0	0	0	0	0	0
miR-4776-5ps	ATGGACCAACCTGGCCTGTGGCAC	24	mature miRNA	0	0	176	10.9726	0	0	0	0	0	0	0	0
miR-4799-5p	GTCTAAATCTCTGCCTTTGGTACC	24	mature miRNA	0	0	0	0	1784	88.8797	0	0	0	0	0	0
miR-4805-5ps	AGCGGCAACGAGACCTCTGGCGGC	24	mature miRNA	320	20.7973	204	12.7182	0	0	32	10.8115	39	11.3654	13	4.26011
miR-4814-5p	TTCTCAACGAATGGCTGTGA	20	mature miRNA	0	0	0	0	0	0	0	0	4	1.16568	0	0
miR-4814-5p-1	TTCTCAACGCATGGTAGGATG	21	mature miRNA	167	10.8536	196	12.2195	211	10.5121	80	27.0288	65	18.9424	0	0
miR482c-5p	AGAATTGGAAAAACTTTGGCAGCC	24	mature miRNA	0	0	0	0	31	1.54443	0	0	0	0	0	0
miR482j	CTTCCAACCCCGCCCATTCCAT	22	mature miRNA	437	28.4013	665	41.4589	413	20.5758	1049	354.415	3288	958.192	467	153.036
miR-4830c	TCTTGAGATTCTGAAGCTGGCGCC	24	mature miRNA	0	0	0	0	57	2.83977	0	0	0	0	0	0
miR-4954-5p	ATACCCGAACTCTAACTGTTGTGG	24	mature miRNA	0	0	19	1.18454	0	0	0	0	0	0	0	0
miR-4954-5ps	ATACCCGAGCTCTGAATGTTGCGA	24	mature miRNA	0	0	19	1.18454	0	0	0	0	0	0	0	0
miR-500b-3p	TGTGCACCAATGGAATGTAGGACC	24	mature miRNA	0	0	494	30.7981	0	0	0	0	0	0	0	0
miR5062b-5p	TCGGATTTCGTCTTGAATGGCACC	24	mature miRNA	15	0.974873	0	0	0	0	0	0	0	0	0	0
miR5072	AGATTCCCAACTGACTGTTAGATG	24	mature miRNA	0	0	20	1.24689	0	0	0	0	0	0	0	0
miR-507-3p	TTTGGCATGCATGTGGAGTAG	21	mature miRNA	0	0	0	0	0	0	0	0	13	3.78847	0	0
miR-5114	TCTGGAGACGACGGCCTAGGT	21	mature miRNA	0	0	0	0	0	0	0	0	29	8.4512	0	0
miR-5188	AATCGGACGAACCTGGATAAGCCT	24	mature miRNA	43	2.79464	0	0	0	0	0	0	0	0	0	0
miR-5197-3p	AAGAAGAGATCCGCGGGCATTGC	23	mature miRNA	0	0	0	0	0	0	0	0	28	8.15978	0	0
miR5200a-5p	CCCTTAGGCGTGCCTTGGCACC	22	mature miRNA	0	0	0	0	0	0	277	93.5873	0	0	0	0
miR-520e-5p	TTCAAGATAGCTGTGGGA	18	mature miRNA	0	0	0	0	0	0	0	0	187	54.4957	272	89.1346
miR5241as	CGACTGAACTCGTTGGCTCC	20	mature miRNA	0	0	0	0	312	15.544	0	0	31	9.03404	0	0
miR5248s	TTTTTAGTTGTTTTTGAGAGC	21	mature miRNA	19	1.23484	0	0	0	0	0	0	0	0	0	0
miR5256	AAATGGATTTTTATCTGAATGCCT	24	mature miRNA	0	0	14	0.87282	0	0	0	0	0	0	0	0
miR5256s	GAATGGATTATGAGAATTCTCAT	23	mature miRNA	0	0	14	0.87282	0	0	0	0	0	0	0	0
miR5258	TCAAGTGATTGCCTCTAAATGCCT	24	mature miRNA	0	0	169	10.5362	154	7.67235	0	0	0	0	0	0
miR-5323	CATGTGGCTGATGTGTAGATC	21	mature miRNA	0	0	0	0	0	0	139	46.9626	0	0	0	0
miR-5405-5p	TGTTTTATAGTGTAGATGAGAA	22	mature miRNA	28	1.81976	0	0	0	0	0	0	0	0	0	0
miR-5408a-3p	AAAGACTTTAGAGACTTGGACGCC	24	mature miRNA	0	0	50	3.11721	0	0	0	0	0	0	0	0
miR-542-5p	GCGGGGATAACTCAGTTGGGAGA	23	mature miRNA	7612	494.716	0	0	3013	150.109	0	0	0	0	0	0
miR-544a	ATTCTGCATCGTATTTACTACCTG	24	mature miRNA	0	0	14	0.87282	0	0	0	0	0	0	0	0
miR-548a-3p	AAAAACTGAGAGCAAGAGGGCGCC	24	mature miRNA	105	6.82411	171	10.6609	0	0	0	0	0	0	0	0
miR-548l	AAAAGTATTTTCAAGGATTGGCCT	24	mature miRNA	0	0	631	39.3392	0	0	0	0	0	0	0	0
miR-552-3p	TACAGGTGGTAGATTTGGATTGCC	24	mature miRNA	0	0	19	1.18454	30	1.49461	0	0	0	0	0	0
miR5529	ATTTCATCGTGATGAGGA	18	mature miRNA	5529	359.338	0	0	0	0	0	0	0	0	0	0
miR-556-5p	TATGAGCTGTAGTTCAGTGTGCCT	24	mature miRNA	20	1.29983	0	0	0	0	0	0	0	0	0	0
miR5566	ACAGCATCCGAGTACTTACCAACC	24	mature miRNA	23	1.49481	0	0	0	0	0	0	0	0	0	0
miR5659	AGATGAAGATAGTGCCTGAGCGCC	24	mature miRNA	39	2.53467	0	0	40	1.99282	0	0	0	0	0	0
miR5674a	AAATTGTGCTCATACTGTTCT	21	mature miRNA	0	0	0	0	0	0	0	0	5	1.4571	0	0
miR-5700	GAATGCATTGGATGGATGCCCGGGC	25	mature miRNA	0	0	2191	136.596	0	0	0	0	0	0	0	0
miR-571	CGAGTTGGACTCCGAGTTGGCACC	24	mature miRNA	0	0	0	0	34	1.6939	0	0	0	0	0	0
miR-5727-5p	AAGGCAACAAATTAGAGTCTCTGAT	25	mature miRNA	0	0	0	0	0	0	0	0	0	0	332	108.797
miR-5731-3p	AGGGCACCACGTGGCTTTGAACCT	24	mature miRNA	0	0	18	1.1222	31	1.54443	0	0	0	0	0	0
miR5746	AGGATTCAATGTGTAGGACGCACC	24	mature miRNA	1027	66.7463	0	0	0	0	0	0	0	0	0	0
miR5753	ATTTTGATCCGGTTAGTGGCACCC	24	mature miRNA	0	0	0	0	122	6.0781	0	0	0	0	0	0
miR5757	AAGAGATTGGAGACCTTTGAAGGG	24	mature miRNA	0	0	80	4.98754	0	0	0	0	0	0	0	0
miR5757s	AAGAGATTGTTTTCCGGATAACCC	24	mature miRNA	0	0	80	4.98754	0	0	0	0	0	0	0	0
miR5773	TTTTTAAATCGGAGTTGAATC	21	mature miRNA	25	1.62479	0	0	0	0	30	10.1358	15	4.37131	13	4.26011
miR5798	ATGGACTAATAATCTGCCTTGCCT	24	mature miRNA	0	0	80	4.98754	63	3.13869	0	0	0	0	0	0
miR-580-3p	CTGAGAATTTCTGGAAGGGT	20	mature miRNA	0	0	0	0	0	0	0	0	277	80.7236	0	0
miR-582-3p	AAACCGGCCAAACCTTTGAACAGT	24	mature miRNA	0	0	19	1.18454	0	0	0	0	0	0	0	0
miR-584-3p	ACAGTTCCTCTCGAACCTTAGGGC	24	mature miRNA	0	0	0	0	0	0	4	1.35144	0	0	0	0
miR-5874	ACCACTATTCTGTCTCGTCGGAAG	24	mature miRNA	0	0	0	0	18	0.896768	0	0	0	0	0	0
miR-5878	ATATATGATGTCATGTGGCACCCA	24	mature miRNA	22	1.42981	0	0	164	8.17055	0	0	0	0	0	0
miR-5918d	ATCGGCTTTTAGAATGATGGCACC	24	mature miRNA	38	2.46968	30	1.87033	0	0	0	0	0	0	0	0
miR-5949	AGTGGGCTCGTGGCTCCTTAGCCT	24	mature miRNA	570	37.0452	0	0	0	0	0	0	0	0	0	0
miR-599-5p	ATTTGATAACACTTTGCAGACCTC	24	mature miRNA	0	0	0	0	0	0	0	0	3	0.874262	0	0
miR-6003-5p	TACTCGGGCAAAGGACGGAACTCC	24	mature miRNA	12	0.779899	0	0	0	0	0	0	0	0	0	0
miR6020a-3p	AGATACTCTCAATGCAATGCT	21	mature miRNA	90	5.84924	0	0	0	0	0	0	0	0	0	0
miR-6054-3p	AACGGTTGGCTGTTCTTCGCTGGC	24	mature miRNA	13	0.84489	0	0	0	0	0	0	0	0	0	0
miR-6064-5p	TTTGAAATCTGTAGCAAGCCT	21	mature miRNA	11	0.714907	0	0	19	0.946589	0	0	0	0	0	0
miR6106-5p	CTGCAAGTATGAACTAATT	19	mature miRNA	0	0	0	0	0	0	31	10.4737	0	0	0	0
miR-613	GGGGATGTAGCTCAGATGGTAGA	23	mature miRNA	0	0	0	0	0	0	23578	7966.07	0	0	0	0
miR-613s	GGGGATGTAGTTCAGATGGTAGA	23	mature miRNA	0	0	0	0	0	0	23578	7966.07	0	0	0	0
miR-624	AACAAGATCGGCTTCATCGAAGGC	24	mature miRNA	18	1.16985	0	0	0	0	0	0	0	0	0	0
miR6248	AATTTGAGAACCGATCGGACAAGT	24	mature miRNA	25	1.62479	0	0	0	0	0	0	0	0	0	0
miR6262	ACTTTAGAGTTGTAGTACTTGGCC	24	mature miRNA	51	3.31457	0	0	0	0	0	0	0	0	0	0
miR-6336	TCTCGGATATGTTTCGTGAGGCCT	24	mature miRNA	0	0	0	0	63	3.13869	0	0	0	0	0	0
miR-6336s	TCTCGGATATGTTTTGTGGGGCCT	24	mature miRNA	0	0	0	0	63	3.13869	0	0	0	0	0	0
miR6429	TAGTAGAACAAAGAACACCCACTT	24	mature miRNA	11	0.714907	0	0	0	0	0	0	0	0	0	0
miR6429s	AAGTAGAACCAATTCTGAACCGAT	24	mature miRNA	0	0	0	0	36	1.79354	0	0	0	0	0	0
miR-642b-5p	GGTTCCCTGCGATCATCGGCG	21	mature miRNA	0	0	0	0	0	0	0	0	3	0.874262	0	0
miR6444	TAGGAAAACTTTGTACCAGGCATC	24	mature miRNA	10	0.649916	0	0	0	0	0	0	0	0	0	0
miR6483	AATTGTAGAGCTCAGATTGGCACC	24	mature miRNA	0	0	53	3.30425	0	0	0	0	0	0	0	0
miR-6489-5p	TGCACCGGATCCCATCAGAACTC	23	mature miRNA	0	0	0	0	0	0	0	0	11596	3379.32	16595	5438.19
miR-6512-3p	TTCCAGCCGTGTATTGAGAACATC	24	mature miRNA	0	0	0	0	99	4.93222	0	0	0	0	0	0
miR-656-3p	AATATTATAGATTAAAATGGGCTT	24	mature miRNA	0	0	0	0	0	0	86	29.056	0	0	0	0
miR-6694-3ps	ATAAGAGTAAGGATCTGTAGCCT	23	mature miRNA	1375	89.3634	1958	122.07	0	0	302	102.034	470	136.968	0	0
miR-6732-3p	AAACCCTGAAACCCTTGGCGC	21	mature miRNA	2903	188.671	2857	178.118	6366	317.157	169	57.0984	407	118.608	0	0
miR-6755-3p	AGTTGTCATATGGAGAGC	18	mature miRNA	0	0	0	0	0	0	0	0	0	0	3	0.983102
miR-6927-3p	GCTGAGCTCTGGCGAAACGAAGAA	24	mature miRNA	0	0	0	0	0	0	3	1.01358	0	0	0	0
miR-693-3p	CCAGCTTTTGAGGATTGGATT	21	mature miRNA	76	4.93936	0	0	26	1.29533	0	0	0	0	0	0
miR-7084-5p	GAGAGGATGTAGGCAAGGTTTGGC	24	mature miRNA	0	0	19	1.18454	0	0	0	0	0	0	0	0
miR-7098	TTCTCAATCAGTGTCGGTGAT	21	mature miRNA	0	0	15	0.935164	0	0	0	0	0	0	0	0
miR-7146-5p	ATAACCATTACGGACTGGTGGCCT	24	mature miRNA	0	0	0	0	0	0	0	0	0	0	174	57.0199
miR-71-5p	TCTCCCTAAGGACGTAGTCTGCCT	24	mature miRNA	0	0	74	4.61348	0	0	0	0	0	0	0	0
miR-7188-5p	GTGGCTGGATTGAATCTTT	19	mature miRNA	0	0	0	0	155	7.72217	0	0	0	0	0	0
miR-7192-3p	TTGTTTTTAAGTGTTGTATGGCCC	24	mature miRNA	0	0	104	6.4838	80	3.98564	0	0	0	0	0	0
miR-7210-5p	AAACATTGTAGAGCTTCATTTCCT	24	mature miRNA	0	0	89	5.54864	0	0	14	4.73004	0	0	0	0
miR-7236-3p	ATGGACCGAACTGATCCGGCACCC	24	mature miRNA	189	12.2834	176	10.9726	0	0	0	0	0	0	10	3.27701
miR-7236-3pc	ATGGACCGAGATCGTGTAGCTCCT	24	mature miRNA	0	0	0	0	0	0	0	0	0	0	1075	352.278
miR-7287-5p	AATAAAGGATTTGACTCTTTGCCT	24	mature miRNA	20	1.29983	0	0	40	1.99282	0	0	0	0	0	0
miR-734	ATAAATGCCTAACCGTTGGGG	21	mature miRNA	0	0	0	0	0	0	0	0	13	3.78847	0	0
miR-737-5p	TTTTTTTACATCGGAGAAATTGCT	24	mature miRNA	13	0.84489	0	0	0	0	0	0	0	0	0	0
miR-7386e-5p	TCTTGGATTTATGAAAGACG	20	mature miRNA	0	0	0	0	0	0	685	231.434	0	0	0	0
miR-7428-3p	TCTGATTGCAGACTTGGAGCC	21	mature miRNA	0	0	0	0	23	1.14587	0	0	0	0	0	0
miR-7455-5p	TCGCGCGGTTGTCTGACAGAC	21	mature miRNA	0	0	0	0	0	0	552	186.499	0	0	0	0
miR-7463-3p	ATTACTTTGAGAACAAAAAGCACC	24	mature miRNA	0	0	0	0	439	21.8712	0	0	0	0	0	0
miR7514	TTAAAGTGACTTAAACTCAAGCCT	24	mature miRNA	0	0	21	1.30923	0	0	0	0	0	0	0	0
miR-7581	AAACCAGGGCTTAGCTAAGGCACC	24	mature miRNA	13	0.84489	0	0	90	4.48384	0	0	0	0	0	0
miR-7591s	AATCGGTAAATGACCTGTTGGCCC	24	mature miRNA	112	7.27906	421	26.2469	487	24.2626	0	0	0	0	0	0
miR-765	AGGAGGAGTTTAGAAGCAAGTCT	23	mature miRNA	0	0	0	0	0	0	0	0	13	3.78847	0	0
miR-769-5p	AGAGACCTTTAGGACTTGGGCACC	24	mature miRNA	18	1.16985	34	2.11971	36	1.79354	0	0	0	0	0	0
miR7746-3p	TTCTATTGGTCAAGCTTGAGT	21	mature miRNA	0	0	0	0	0	0	0	0	10	2.91421	0	0
miR7752-5p	CTGCTCTTCGTCACTTGGTC	20	mature miRNA	0	0	25	1.55861	0	0	0	0	0	0	0	0
miR7757-3p	TGATAACTCTGTAGATTGATGCCT	24	mature miRNA	0	0	105	6.54615	0	0	0	0	0	0	0	0
miR7757-3p-2	AGATAACTCTGTATTTTGATGCCT	24	mature miRNA	0	0	903	56.2969	1207	60.1333	0	0	0	0	0	0
miR7757-3pas	TGATAACTCTGTGTTTTGATGCCT	24	mature miRNA	0	0	695	43.3293	926	46.1337	0	0	0	0	0	0
miR-77-5p	AATGGTTGTTATGACATGTAGCCT	24	mature miRNA	27	1.75477	0	0	0	0	0	0	0	0	0	0
miR-79-5p	ACTTTGGCACAGGATGTAGACTCC	24	mature miRNA	132	8.57889	59	3.67831	90	4.48384	0	0	0	0	0	0
miR-79-5pa	ACTTTGGCACAGGATGTGGACTCC	24	mature miRNA	132	8.57889	59	3.67831	90	4.48384	0	0	0	0	0	0
miR-79-5pd	TTGGCACAGGATGTGGACTCCAAT	24	mature miRNA	146	9.48877	0	0	0	0	0	0	0	0	0	0
miR-7964a-5p	CAGCCGTGCATTGGGAACATC	21	mature miRNA	1	0.0649916	0	0	0	0	0	0	0	0	5	1.6385
miR7984d-5p	ATCCGAACCGTAACCAATTGAACC	24	mature miRNA	0	0	164	10.2245	172	8.56912	9	3.04074	0	0	0	0
miR7999-5p	CTGGGTCACCTCTAGCAGCCT	21	mature miRNA	0	0	0	0	114	5.67953	19	6.41934	0	0	0	0
miR8016	GTTTTTGAGAACCGTTTGAATCACT	25	mature miRNA	258	16.7678	49	3.05487	43	2.14228	18	6.08148	0	0	71	23.2668
miR-802-3p	AAGGAGAAAGTTCACTGTAGGATA	24	mature miRNA	0	0	382	23.8155	0	0	0	0	0	0	0	0
miR8025-3p	ATTAATTGAGTCGAGCTCGAGCCT	24	mature miRNA	0	0	55	3.42893	0	0	0	0	0	0	0	0
miR8046-3p	TGCTGAAATGGGTTAGTCTTGCTT	24	mature miRNA	0	0	0	0	0	0	8	2.70288	0	0	0	0
miR817	ACCAACTTCTTTGTAGCCT	19	mature miRNA	44	2.85963	0	0	0	0	0	0	0	0	0	0
miR-8195-5p	CTCGAGCTCGACTATAAACC	20	mature miRNA	0	0	0	0	0	0	0	0	9	2.62279	8	2.62161
miR-8267-3p	ACATGACTGGATAGATTATGGCCT	24	mature miRNA	0	0	18	1.1222	0	0	0	0	0	0	0	0
miR827s	GTAGATGATGAAGATTAACTC	21	mature miRNA	9	0.584924	0	0	0	0	0	0	0	0	0	0
miR827-5p	ATTTGTTGGAGTCACCTGAAGCCT	24	mature miRNA	9	0.584924	0	0	0	0	0	0	0	0	0	0
miR-8296-5p	ACGAGATGAACTGCTGACATCAGA	24	mature miRNA	0	0	0	0	35	1.74372	0	0	0	0	0	0
miR-8326-5p	AGGGACATGCATGGAGGAGAGAGT	24	mature miRNA	31	2.01474	0	0	0	0	0	0	0	0	0	0
miR-8330-3p	TATAATCCATGTACTGACTGTATT	24	mature miRNA	16	1.03987	0	0	17	0.846948	0	0	0	0	0	0
miR833a-3p	CAGACCGATATGGACTTGA	19	mature miRNA	0	0	0	0	0	0	366	123.657	944	275.101	0	0
miR-8401-3p	ATTAACTTGAACGAGATCTTGCCT	24	mature miRNA	0	0	15	0.935164	0	0	0	0	0	0	0	0
miR-8414-3ps	TGATAATTCTGTAGTTTGATGCCT	24	mature miRNA	0	0	114	7.10725	190	9.46589	0	0	0	0	0	0
miR841a-3p	CTTTCTAGGTTTAGTAGATAGGA	23	mature miRNA	0	0	0	0	0	0	0	0	6	1.74852	0	0
miR848	AGACATGGGGATCCGACAGAATTT	24	mature miRNA	222	14.4281	0	0	0	0	0	0	0	0	0	0
miR-8481-3p	ATCTTTCGGACGATCTTTGGCATC	24	mature miRNA	0	0	0	0	0	0	0	0	4	1.16568	0	0
miR-8527	ATATGAGAATCTCCTAGGACTGGA	24	mature miRNA	0	0	1396	87.0326	0	0	0	0	0	0	0	0
miR8623a	GCTCATGGTCTTGCTGGACA	20	mature miRNA	0	0	0	0	0	0	7	2.36502	0	0	0	0
miR8648	ATTCAGCGCTACCGAACACC	20	mature miRNA	0	0	0	0	0	0	4	1.35144	8	2.33137	8	2.62161
miR8655	ATATGTTCCCAATACACGGCG	21	mature miRNA	0	0	0	0	0	0	5	1.6893	0	0	0	0
miR869-3p	ACTGGGTTGAATGCTGAAGTGCCT	24	mature miRNA	30	1.94975	49	3.05487	0	0	0	0	0	0	0	0
miR8746	TCCATATTGATCCACCAATCCACC	24	mature miRNA	0	0	0	0	0	0	5	1.6893	0	0	0	0
miR-875-3p	TCTGAAAACTTCTCTCTGCCT	21	mature miRNA	0	0	0	0	28	1.39497	0	0	0	0	0	0
miR-877-5p	ATAGAGGATCAGGGTGTAGAGCTT	24	mature miRNA	0	0	107	6.67084	0	0	0	0	0	0	0	0
miR-8797	TTGCCAAGGATTGTGAGTACGCCT	24	mature miRNA	12	0.779899	0	0	0	0	0	0	0	0	0	0
miR-880-5p	CACTCAGACGGTATTCTCCAGC	22	mature miRNA	20	1.29983	51	3.17956	62	3.08887	9	3.04074	0	0	0	0
miR-8806	TGAGATTTCAGACTGTAGTGTGCT	24	mature miRNA	0	0	0	0	78	3.886	0	0	0	0	0	0
miR-883b-5p	AACTGAGAATGTCCGACCCCAGGA	24	mature miRNA	0	0	0	0	29	1.44479	0	0	0	0	0	0
miR-8905	CCCACAAAGGGTGGTGGTG	19	mature miRNA	15	0.974873	0	0	0	0	0	0	0	0	0	0
miR-8962	AAGCAAGGGATACGATAGAATAAC	24	mature miRNA	0	0	0	0	0	0	0	0	16	4.66273	0	0
miR-8982	AACCCGGGCTCAGACACT	18	mature miRNA	76	4.93936	17	1.05985	34	1.6939	81	27.3667	21	6.11984	101	33.0978
miR898b	GTGCTGTGATGTGAGTCTGAGCC	23	mature miRNA	0	0	0	0	0	0	0	0	10	2.91421	0	0
miR-9060	TGAGCACGATCTTGTGAGGAT	21	mature miRNA	0	0	0	0	0	0	0	0	3	0.874262	0	0
miR919-1	TATCGAGATTACGTTGCATGACTT	24	mature miRNA	0	0	170	10.5985	0	0	0	0	0	0	0	0
miR-9277	TGTTCGAATGGACTTGGCTC	20	mature miRNA	0	0	0	0	0	0	11	3.71646	27	7.86836	0	0
miR-92a-1-5p	GGGTTGGGTCGACCGGTCC	19	mature miRNA	0	0	0	0	7942	395.674	0	0	0	0	0	0
miR-92a-5p	AGGACGGGCTCTGAAGATGTAGCC	24	mature miRNA	29	1.88476	34	2.11971	71	3.53725	0	0	0	0	0	0
miR-9338	GGAAGTCCATTGATCTGTAGGATC	24	mature miRNA	0	0	0	0	14	0.697486	0	0	0	0	0	0
miR-9362	TCTTCGGCGTATTTCAGTTCT	21	mature miRNA	0	0	0	0	30	1.49461	0	0	0	0	0	0
miR9470-3p	TTTGGCTCGGAATGACTGTTTGAT	24	mature miRNA	102	6.62914	0	0	0	0	0	0	0	0	0	0
miR951	AGTTCTTGTGAACCTCTTAAGCCT	24	mature miRNA	0	0	19	1.18454	17	0.846948	0	0	0	0	0	0
miR-9541b-3p	ATTAAGAGTACTTTGAGCTTGCCT	24	mature miRNA	0	0	20	1.24689	0	0	0	0	0	0	0	0
miR-9550-5p	TTCATGTTACGGAGTCTATGAGTC	24	mature miRNA	0	0	0	0	0	0	0	0	35	10.1997	0	0
miR-959-5p	ATAGTACTGAGAACTGTAAGAATC	24	mature miRNA	0	0	0	0	287	14.2985	0	0	0	0	0	0
miR-961-5p	GTTGATCAAGAACGAAAGTA	20	mature miRNA	0	0	0	0	0	0	0	0	36	10.4911	0	0
miR-965-3p	AAAGCGTAGTTTCGAGGGCC	20	mature miRNA	0	0	0	0	0	0	19	6.41934	0	0	0	0
miR9762	AACAGATCCGGGGATACTCAGCCT	24	mature miRNA	66	4.28944	0	0	0	0	0	0	0	0	0	0
miR-9797-3p	TAGTAGGGATAGTCAAGGGAC	21	mature miRNA	0	0	0	0	0	0	3	1.01358	0	0	0	0
miR-9871-3p	GGCGGTAACTTCTAGAATTCTTGG	24	mature miRNA	0	0	0	0	17	0.846948	0	0	0	0	0	0
miR-9872-5p	AACGAGACTTGACTCTTGAGAGGA	24	mature miRNA	55	3.57454	0	0	0	0	0	0	0	0	0	0
miR-9952a	TTTTATGACTGGCTTGGGGC	20	mature miRNA	0	0	0	0	0	0	0	0	8	2.33137	0	0
miR-9999-3p	TAGAGACCAACCAAACTCCTGCCT	24	mature miRNA	0	0	0	0	19	0.946589	0	0	0	0	0	0
miR-BART4-5p	TACCTGATGGGCTAATCTTGCATC	24	mature miRNA	0	0	0	0	0	0	462	156.091	0	0	0	0
miR-BART5-5p	TAAGGTGAGATTGGCTGATGGGTC	24	mature miRNA	65	4.22445	0	0	0	0	0	0	0	0	0	0
miR-H17-5p	TTCACGTCGGGTTAACCA	18	mature miRNA	6135	398.723	3335	207.918	5595	278.745	16311	5510.84	9477	2761.79	0	0
miR-H3-3p	ATGGGACTATAGGTTAATA	19	mature miRNA	0	0	0	0	0	0	8	2.70288	0	0	0	0
miR-I7	TTTTAATAGGAGATGTTGGCACCC	24	mature miRNA	0	0	0	0	3447	171.731	0	0	0	0	0	0
miR-J1-5p	TTCTGAGATTCAGAAGGTCTTGGAC	25	mature miRNA	0	0	0	0	0	0	0	0	0	0	11	3.60471
miR-M32-5p	ATTCCATCCCTGAACTCTGAAGGT	24	mature miRNA	0	0	0	0	30	1.49461	0	0	0	0	0	0
miRNA29b_451	CGAGGAAGGCCATGATGTTGA	21	mature miRNA	176	11.4385	0	0	44	2.1921	0	0	0	0	0	0
miRNA3_3	TGTGGCTGCAGTGCACGGTGG	21	mature miRNA	0	0	0	0	0	0	10	3.3786	13	3.78847	13	4.26011
miR-rL1-18-5ps	TAGATGATGAAGATTAACTC	20	mature miRNA	0	0	0	0	0	0	10	3.3786	9	2.62279	0	0
miR-rL1-21-5p	ATGATTGTTTATCGCCGGCGG	21	mature miRNA	0	0	0	0	0	0	14	4.73004	0	0	0	0
miR-rR1-5	ACGGAACCAAACACAACCT	19	mature miRNA	0	0	0	0	0	0	0	0	11	3.20563	0	0
N_miR1432_807	TCAGGAGAGATGATGCCGGCGT	22	mature miRNA	0	0	0	0	0	0	227	76.6943	846	246.542	0	0
N_miR159_493-1	TTTGGATTGAAGGGAGCTCT	20	mature miRNA	0	0	0	0	0	0	63911	21593	100919	29409.9	105515	34577.4
N_miR159_493-4	TTTGGATTGAAGGGAGCTCTA	21	mature miRNA	14284	928.34	36087	2249.82	28624	1426.06	0	0	0	0	0	0
N_miR160e_502	GCATCAGGGGAGTCATGCAGA	21	mature miRNA	0	0	0	0	0	0	17	5.74362	8	2.33137	0	0
N_miR160e_502a	TGCCTGGCTCCCTGAGTGCCA	21	mature miRNA	0	0	0	0	0	0	17	5.74362	8	2.33137	0	0
N_miR160e_502b	TGCCTGGCTCCCTGAGTGCCATC	23	mature miRNA	0	0	0	0	0	0	0	0	0	0	0	0
N_miR164b_504	CACGTGCTCCCCTTCTCCAAC	21	mature miRNA	0	0	14	0.87282	27	1.34515	82	27.7045	45	13.1139	12	3.93241
N_miR164h_517	TGGAGAAGCAGGGCACGTGC	20	mature miRNA	0	0	0	0	0	0	26	8.78437	17	4.95415	6	1.9662
N_miR164h_517a	TGGAGAAGCAGGGCACGTGCT	21	mature miRNA	0	0	0	0	0	0	0	0	0	0	0	0
N_miR166i_127	TCGGATCAGGCTTCATTCCTC	21	mature miRNA	0	0	0	0	0	0	0	0	0	0	0	0
N_miR169a_563	AGCCAAGGATGACTTGCCGA	20	mature miRNA	0	0	0	0	0	0	0	0	0	0	0	0
N_miR169b_145	CAGCCAAGGATGACTTGCCGG	21	mature miRNA	0	0	0	0	0	0	0	0	0	0	0	0
N_miR169e_574	TAGCCAAGGATGACTTGCCTA	21	mature miRNA	0	0	0	0	0	0	0	0	0	0	0	0
N_miR169k_585	TAGCCAAGGATGACTTGCCTG	21	mature miRNA	0	0	0	0	0	0	0	0	0	0	0	0
N_miR169l_586b	GGCGGGTTGTCCTTGGCTAC	20	mature miRNA	0	0	0	0	0	0	0	0	47	13.6968	0	0
N_miR169l_586b-2	CAGCCAAGGATGACTTGCC	19	mature miRNA	0	0	0	0	0	0	0	0	0	0	16	5.24321
N_miR169l_588	CAGCCAAGGATGACTTGCCG	20	mature miRNA	0	0	0	0	0	0	0	0	0	0	0	0
N_miR169l_589	CAGCCAAGGATGACTTGC	18	mature miRNA	0	0	0	0	0	0	0	0	29	8.4512	0	0
N_miR169t_206a	TAGCCAAGAATGACTTGCCTA	21	mature miRNA	0	0	0	0	0	0	0	0	0	0	0	0
N_miR171a_207a	TTGAGCCGCGTCAATATCTCC	21	mature miRNA	425	27.6214	122	7.606	187	9.31642	98	33.1103	555	161.739	0	0
N_miR171a_207b	GATTGAGCCGCGTCAATATC	20	mature miRNA	0	0	0	0	0	0	0	0	0	0	0	0
N_miR172d_633	GAATCCTGATGATGCTGCAG	20	mature miRNA	0	0	0	0	0	0	0	0	0	0	0	0
N_miR172e_233	GAATCTTGATGATGCTGCAT	20	mature miRNA	0	0	0	0	0	0	0	0	0	0	0	0
N_miR172f_235	TGAATCTTGATGATGCTACAT	21	mature miRNA	0	0	0	0	0	0	0	0	0	0	0	0
N_miR2275_800	AGAATTGGAGGAAACCAAACTGA	23	mature miRNA	0	0	0	0	0	0	0	0	0	0	0	0
N_miR319c_644	TTGGACTGAAGGGAGCTCCCT	21	mature miRNA	0	0	0	0	0	0	0	0	0	0	0	0
N_miR3627a_403	TTTGTCGCAGGAGAGATGGCAC	22	mature miRNA	0	0	0	0	0	0	4	1.35144	6	1.74852	0	0
N_miR3627a_403s	TTGTCGCAGGAGAGATGGCACT	22	mature miRNA	0	0	2	0.124689	0	0	0	0	0	0	0	0
N_miR3627a_403a	TCGCAGGAGAGATGGCACTGC	21	mature miRNA	0	0	2	0.124689	0	0	0	0	0	0	0	0
N_miR3627a_403b	TCGCAGGAGAGATGGCACTTG	21	mature miRNA	0	0	67	4.17707	0	0	5	1.6893	9	2.62279	7	2.29391
N_miR3627c_405	TGTGCCATCTCTTCTGTGACG	21	mature miRNA	0	0	0	0	0	0	11	3.71646	33	9.61689	0	0
N_miR3627c_405a	TTGTCGCAGGAGAGATGGCACG	22	mature miRNA	0	0	0	0	0	0	0	0	0	0	0	0
N_miR3948_805	GGAGTGGGAGTGGGAGGAGGG	21	mature miRNA	0	0	0	0	0	0	0	0	0	0	0	0
N_miR394a_255	TTGGCATTCTGTCCACCTCCAT	22	mature miRNA	0	0	0	0	0	0	0	0	0	0	0	0
N_miR396a_692s	TTCCACAGCTTTCTTGAACTG	21	mature miRNA	13839	899.418	23371	1457.05	0	0	0	0	13810	4024.52	51184	16773
N_miR396g_705	TCCACAGGCTTTCTTGAACGG	21	mature miRNA	0	0	0	0	0	0	0	0	0	0	0	0
N_miR396i_309	TTCCACGGCTTTCTTGAACTT	21	mature miRNA	0	0	0	0	0	0	0	0	0	0	0	0
N_miR399a_716	CGCCAAAGGAGAGTTGCCCT	20	mature miRNA	0	0	0	0	0	0	0	0	0	0	0	0
N_miR399b_717	TGCCAAAGGAGATTTGCCCG	20	mature miRNA	0	0	0	0	0	0	0	0	0	0	0	0
N_miR399c_311	TGCCAAAGGAGAATTGCCCTG	21	mature miRNA	0	0	0	0	0	0	0	0	0	0	0	0
N_miR399d_313	CGCCAAAGGAGAATTGCCCTG	21	mature miRNA	0	0	0	0	0	0	172	58.112	89	25.9365	96	31.4593
N_miR399h_318	GCCAAAGGAGAGTTGCCCTG	20	mature miRNA	0	0	0	0	0	0	0	0	0	0	0	0
N_miR845_726	GGCTCTGATACCAATTGATG	20	mature miRNA	0	0	0	0	0	0	0	0	0	0	0	0
NmiRNA#10a_415	TTCTGGAATAGAAGAGGCAAG	21	mature miRNA	0	0	0	0	0	0	0	0	0	0	0	0
NmiRNA#10b_416	TTTTTGAATGGAGAAGGCAAG	21	mature miRNA	0	0	0	0	0	0	0	0	0	0	0	0
NmiRNA#10c_418	TTCTTGAATGGAAGAGGTAAG	21	mature miRNA	0	0	0	0	0	0	0	0	0	0	0	0
NmiRNA#11_15	GGTGAGCGGAGATAGGCGGAG	21	mature miRNA	0	0	0	0	0	0	0	0	0	0	0	0
NmiRNA#12_17	TATTTCAGGATATGGGGTTTG	21	mature miRNA	0	0	0	0	0	0	0	0	0	0	0	0
NmiRNA#13_19s	TTCTCAGTCGGGCACTCTGGC	21	mature miRNA	0	0	257	16.0225	256	12.754	0	0	0	0	0	0
NmiRNA#13_19-2	AGAGTGCCCGACTGAGAAAGC	21	mature miRNA	0	0	257	16.0225	256	12.754	0	0	0	0	0	0
NmiRNA#14_20	CGGTGATGAAACAGAGGCGAG	21	mature miRNA	0	0	0	0	0	0	0	0	0	0	0	0
NmiRNA#15_423-2	ATCTGCTGGTTCATGAATACC	21	mature miRNA	33	2.14472	27	1.6833	0	0	250	84.4651	38	11.074	0	0
NmiRNA#17_22	TGGACTCGAAGGCATTTTTGC	21	mature miRNA	0	0	0	0	0	0	0	0	0	0	0	0
NmiRNA#18_23	TCTATTGTGCTGTGGACGGAG	21	mature miRNA	0	0	0	0	0	0	0	0	0	0	0	0
NmiRNA#19_424	TCGACTGGCGGAACTCGAAGG	21	mature miRNA	0	0	39	2.43143	40	1.99282	158	53.3819	199	57.9927	25	8.19252
NmiRNA#20_434	TGTGCTGTGGGGCGGCCCCTTG	22	mature miRNA	0	0	0	0	0	0	0	0	0	0	0	0
NmiRNA#21_31a	TCGTTCCCCATTTTACTCTTG	21	mature miRNA	71	4.6144	204	12.7182	139	6.92504	40	13.5144	81	23.6051	19	6.22632
NmiRNA#21_436	TCGTTCCCCAGTTTACTCTTG	21	mature miRNA	113	7.34405	179	11.1596	125	6.22756	35	11.8251	108	31.4734	53	17.3681
NmiRNA#22_437	TGCGACGGCTGTGCCGAGAGG	21	mature miRNA	0	0	0	0	0	0	0	0	0	0	0	0
NmiRNA#23_440	AGTAGAGGAGGCTATGGAACA	21	mature miRNA	0	0	0	0	0	0	0	0	0	0	0	0
NmiRNA#24_441	AAGGAAAGTGTAGGGAAAGAA	21	mature miRNA	0	0	0	0	0	0	0	0	0	0	0	0
NmiRNA#25_442	GCCGTACGTTGAGAACATCTC	21	mature miRNA	0	0	51	3.17956	65	3.23833	21	7.09506	95	27.685	0	0
NmiRNA#25_442a	TCCCGGCCATGTATTGAGAACATC	24	mature miRNA	0	0	43	2.6808	0	0	0	0	0	0	0	0
NmiRNA#25_442as	GATGTTCCCAACTCACGGCTG	21	mature miRNA	0	0	0	0	0	0	0	0	0	0	0	0
NmiRNA#26_37a	CGCCACTGCAACTTGAACCAG	21	mature miRNA	0	0	0	0	88	4.3842	0	0	0	0	0	0
NmiRNA#27_444	TACAAATTATGTAGAGTGCAAA	22	mature miRNA	0	0	0	0	0	0	0	0	0	0	0	0
NmiRNA#28_446	GATGTGGGACGTTGTGGGGCG	21	mature miRNA	0	0	0	0	0	0	0	0	0	0	0	0
NmiRNA#30_452	ATTCGTTCGAACACCGTTGGA	21	mature miRNA	0	0	0	0	0	0	0	0	0	0	0	0
NmiRNA#31_453	TCACGGATGAAACGTTCTGTG	21	mature miRNA	0	0	0	0	0	0	0	0	0	0	0	0
NmiRNA#33_454	AGAGAGAAACATAAGGTTGAG	21	mature miRNA	0	0	0	0	0	0	0	0	0	0	0	0
NmiRNA#34_45	TGCGACGGTTGTGCTGAGAGG	21	mature miRNA	0	0	0	0	0	0	0	0	0	0	0	0
NmiRNA#36_456	ATGCATGGAGGGGATGTGCTGT	22	mature miRNA	0	0	0	0	0	0	0	0	0	0	0	0
NmiRNA#37_50	TGAAGTAAAAAGTAGGGAAAG	21	mature miRNA	0	0	0	0	0	0	0	0	0	0	0	0
NmiRNA#38_52	CAGTGCAAGGTTGCAAGAGGC	21	mature miRNA	0	0	0	0	0	0	0	0	0	0	0	0
NmiRNA#39_468	CACGGCTGATATGTGCTGTGA	21	mature miRNA	0	0	0	0	0	0	0	0	0	0	0	0
NmiRNA#4_406	TTCTCTGTGAAGTAGATGAAC	21	mature miRNA	0	0	0	0	0	0	0	0	0	0	0	0
NmiRNA#40_469	AGAAGAAGGAAAGGGGAAAAA	21	mature miRNA	0	0	0	0	0	0	0	0	0	0	0	0
NmiRNA#41_56	TAGGTAGCCCGGCCCGGTGTG	21	mature miRNA	0	0	0	0	0	0	0	0	0	0	0	0
NmiRNA#42_57	AGATATTCCCGATGTAAGGCT	21	mature miRNA	0	0	0	0	0	0	0	0	0	0	0	0
NmiRNA#43_58	TTGCAGCTGTGTATTTAGAAT	21	mature miRNA	0	0	0	0	0	0	0	0	0	0	0	0
NmiRNA#44_60	CACGGCGGAGATGTGCTATGG	21	mature miRNA	0	0	0	0	0	0	0	0	0	0	0	0
NmiRNA#45_63	AGATGCTCTCAATACATGGCGGGG	24	mature miRNA	0	0	0	0	0	0	0	0	0	0	0	0
NmiRNA#46_474	CACCGAGGGGATAGGCAGTGG	21	mature miRNA	0	0	0	0	0	0	0	0	0	0	0	0
NmiRNA#47_64	TCCAAAGTCCAAGGTAGAAGA	21	mature miRNA	0	0	0	0	0	0	0	0	0	0	0	0
NmiRNA#48_475	CATGGCGAGAATGTGCTGCAG	21	mature miRNA	0	0	0	0	0	0	0	0	0	0	0	0
NmiRNA#49_65	TGGGGCGCATTCTGTTGGGGGG	22	mature miRNA	0	0	0	0	0	0	0	0	0	0	0	0
NmiRNA#5_4	TTGACAAGTCAGGATCAGAGG	21	mature miRNA	0	0	0	0	0	0	0	0	0	0	0	0
NmiRNA#6_9	TGCTGTGGGGCGTTGTGGGGCGGA	24	mature miRNA	0	0	0	0	0	0	0	0	0	0	0	0
NmiRNA#9_13	CGGAATCAAATCGGTGATAAG	21	mature miRNA	0	0	0	0	0	0	0	0	0	0	0	0
nnu-miR1	CATGTGTCAACATGTATGTGGGCC	24	mature miRNA	1	0.0649916	7	0.43641	4	0.199282	0	0	4	1.16568	0	0
nnu-miR10	AGGTTCTTGGTGGTTAGATTG	21	mature miRNA	23	1.49481	32	1.99502	68	3.38779	51	17.2309	25	7.28552	23	7.53712
nnu-miR100	ATATTTGGACCGGCCTGGCATGGC	24	mature miRNA	0	0	79	4.9252	116	5.77917	0	0	0	0	0	0
nnu-miR101	ATTCGGGTCATGGTTGAGCTGGCC	24	mature miRNA	0	0	1	0.0623443	7	0.348743	0	0	0	0	0	0
nnu-miR102	TTTGTTGTATAATTTTGGCCC	21	mature miRNA	7	0.454941	2	0.124689	0	0	0	0	0	0	0	0
nnu-miR103	TAGAATTCTAGGGTTGTTGAAGTC	24	mature miRNA	1	0.0649916	8	0.498754	8	0.398564	0	0	0	0	0	0
nnu-miR1030_105	TCTGCATTTGCACCTGCACCG	21	mature miRNA	65	4.22445	12	0.748131	9	0.448384	4648	1570.37	3891	1133.92	96	31.4593
nnu-miR104	ATGCACACGAGCTAGCATGGCCTG	24	mature miRNA	0	0	9	0.561098	7	0.348743	1	0.33786	0	0	0	0
nnu-miR105s	TTTGGACCGAGCCAAATTGAGCCT	24	mature miRNA	10	0.649916	0	0	0	0	0	0	0	0	0	0
nnu-miR106	TTAAGATCTAAGCAGCCTGAAGCC	24	mature miRNA	4	0.259966	9	0.561098	13	0.647666	0	0	0	0	0	0
nnu-miR107	TTGATGTTGGAACAGCTTATTAGC	24	mature miRNA	18	1.16985	31	1.93267	44	2.1921	0	0	0	0	0	0
nnu-miR108	TAGACAAATTGTATGGATTGGAC	23	mature miRNA	0	0	0	0	0	0	0	0	33	9.61689	0	0
nnu-miR108s	CCAATCCATACAATTTGTCTATA	23	mature miRNA	0	0	0	0	0	0	7	2.36502	0	0	0	0
nnu-miR109s	ATATCGGATTCAACCCCAACTGGT	24	mature miRNA	22	1.42981	0	0	20	0.996409	0	0	0	0	0	0
nnu-miR11	AATGGCTGTGAGGATGGTGTGAGC	24	mature miRNA	53	3.44455	0	0	0	0	0	0	4	1.16568	11	3.60471
nnu-miR110	TCGAAACCTGGCTCTGATA	19	mature miRNA	1	0.0649916	0	0	0	0	1	0.33786	0	0	1	0.327701
nnu-miR111	AACGGATCAAATTCGAATTGGATT	24	mature miRNA	3	0.194975	11	0.685787	9	0.448384	0	0	0	0	0	0
nnu-miR112	ATCAAAGTCATGACTCTTAAGCCT	24	mature miRNA	1	0.0649916	9	0.561098	12	0.597845	1	0.33786	1	0.291421	1	0.327701
nnu-miR113	AATTGAAAGTTTGACAGTCTGCCT	24	mature miRNA	4	0.259966	10	0.623443	10	0.498205	1	0.33786	0	0	0	0
nnu-miR114	AACCAATTGGTCGTGTGGACAATT	24	mature miRNA	0	0	16	0.997508	0	0	0	0	0	0	0	0
nnu-miR115	ACAAGGTTGTCGGCATTCAAACCT	24	mature miRNA	0	0	20	1.24689	0	0	0	0	0	0	0	0
nnu-miR116	AATGTGACATTTTGATAAACGCCT	24	mature miRNA	112	7.27906	514	32.045	591	29.4439	3	1.01358	22	6.41126	2	0.655402
nnu-miR117	ATCCATGGTAGAAATCTATTGCCT	24	mature miRNA	2	0.129983	2	0.124689	7	0.348743	0	0	0	0	0	0
nnu-miR118	TAGATGAAATGGAACTTTGAACTT	24	mature miRNA	0	0	7	0.43641	7	0.348743	1	0.33786	1	0.291421	0	0
nnu-miR118a	TAGATGAAATGGAACTTTGAACT	23	mature miRNA	0	0	0	0	0	0	0	0	6	1.74852	0	0
nnu-miR119	TATGAGAATCCTCGGACAAAAGGA	24	mature miRNA	10	0.649916	58	3.61597	59	2.93941	2	0.67572	1	0.291421	0	0
nnu-miR120-2	TTTGGACTGTACATATTTGTA	21	mature miRNA	0	0	0	0	0	0	178	60.1391	172	50.1244	21	6.88172
nnu-miR121	ATGCTCGTGAATTGGTGAACTGCC	24	mature miRNA	1	0.0649916	6	0.374066	6	0.298923	0	0	0	0	0	0
nnu-miR122	ATAGATCGAGGCCATTAGAAAGGA	24	mature miRNA	8	0.519933	15	0.935164	24	1.19569	0	0	0	0	0	0
nnu-miR12-2	TTTATGGTGATTGCATGTGGGACT	24	mature miRNA	3	0.194975	20	1.24689	10	0.498205	1	0.33786	10	2.91421	0	0
nnu-miR123	TACCCAGGAGAACACTCTGATGCT	24	mature miRNA	9	0.584924	6	0.374066	8	0.398564	0	0	0	0	0	0
nnu-miR124-2	TTTATAAACTGAACCGGTGGTACC	24	mature miRNA	6	0.389949	0	0	1	0.0498205	0	0	0	0	0	0
nnu-miR125	ATATGAATGTCATGTAGAAGTATA	24	mature miRNA	4	0.259966	5	0.311721	8	0.398564	0	0	1	0.291421	0	0
nnu-miR126	ATGGTACTCAGACGTCATGACTGA	24	mature miRNA	5	0.324958	12	0.748131	5	0.249102	0	0	0	0	0	0
nnu-miR127	AATGACAGAGAATAGCTAAACAGG	24	mature miRNA	0	0	31	1.93267	38	1.89318	0	0	0	0	0	0
nnu-miR128	AAGATTGAACACTAGACCACTTGG	24	mature miRNA	0	0	0	0	0	0	0	0	0	0	72	23.5945
nnu-miR129	ATACTGTATCGTATCTTTAAGCCT	24	mature miRNA	0	0	22	1.37157	43	2.14228	0	0	0	0	0	0
nnu-miR13	TTTCATTTGATTGATGGCATG	21	mature miRNA	20	1.29983	0	0	16	0.797127	9	3.04074	0	0	0	0
nnu-miR130	TTACCGGCGTTAATGGATGTTACG	24	mature miRNA	310	20.1474	886	55.237	915	45.5857	0	0	0	0	0	0
nnu-miR131	GCTCCCGGAATATCACGATCTCAT	24	mature miRNA	184	11.9584	17	1.05985	366	18.2343	0	0	0	0	0	0
nnu-miR132	CTGAGACCAAACTCCAAGAAGCCT	24	mature miRNA	0	0	0	0	0	0	0	0	0	0	0	0
nnu-miR133	TTTCGGGAGTAGGAGTCAACATCC	24	mature miRNA	5	0.324958	7	0.43641	2	0.0996409	0	0	0	0	0	0
nnu-miR134s	ATCTATCATCTAGACTCTTAGCCT	24	mature miRNA	0	0	76	4.73816	78	3.886	0	0	0	0	0	0
nnu-miR135-1	AAAGGTACATGATAACTTTGCGCC	24	mature miRNA	9	0.584924	6	0.374066	1	0.0498205	0	0	0	0	0	0
nnu-miR136	TTATTTTAAGGACATATCTC	20	mature miRNA	0	0	0	0	0	0	0	0	0	0	0	0
nnu-miR137	AATAAATGCCTAACCGTTGGGG	22	mature miRNA	0	0	0	0	0	0	0	0	22	6.41126	2	0.655402
nnu-miR138	TTAAATTCGGGCCAAAAAGCC	21	mature miRNA	23	1.49481	27	1.6833	36	1.79354	0	0	0	0	1	0.327701
nnu-miR139	TAGGTCGAGATGTAGTTAGTTGGC	24	mature miRNA	3	0.194975	1	0.0623443	8	0.398564	0	0	0	0	0	0
nnu-miR13b	TTTTTCATTTGATTGATGGC	20	mature miRNA	0	0	0	0	0	0	0	0	25	7.28552	0	0
nnu-miR13d	TTTTCATTTGATTGATGGC	19	mature miRNA	0	0	0	0	0	0	9	3.04074	25	7.28552	0	0
nnu-miR14	AATTGTGATGAACTCATACCCGGG	24	mature miRNA	0	0	0	0	0	0	0	0	0	0	21	6.88172
nnu-miR140	AGACTGAATGACATGATTATTACT	24	mature miRNA	0	0	5	0.311721	7	0.348743	0	0	0	0	0	0
nnu-miR141	GTGGACATGTATGTAGGGTCC	21	mature miRNA	0	0	2	0.124689	8	0.398564	0	0	1	0.291421	0	0
nnu-miR142	GGCTAATGAGGATCGTCAATTTGT	24	mature miRNA	0	0	0	0	68	3.38779	0	0	0	0	0	0
nnu-miR143	ATGAGAAACCTAAGGATTGTGCCT	24	mature miRNA	4	0.259966	11	0.685787	8	0.398564	2	0.67572	1	0.291421	0	0
nnu-miR144	TTTTGAATTTTGAATTTGCCCGCC	24	mature miRNA	4	0.259966	7	0.43641	3	0.149461	0	0	0	0	0	0
nnu-miR145	CCGGAATCGCTTCATGAACAGTGC	24	mature miRNA	1	0.0649916	3	0.187033	8	0.398564	0	0	0	0	0	0
nnu-miR146	TGAGAATGTAGAAAGCTAGAGAGC	24	mature miRNA	1	0.0649916	8	0.498754	14	0.697486	0	0	0	0	0	0
nnu-miR147	ATTTGGCACGTGGAAGATCTAGCC	24	mature miRNA	2	0.129983	6	0.374066	11	0.548025	1	0.33786	0	0	0	0
nnu-miR148	TCTTTGATTATTTTGTAGGGCACC	24	mature miRNA	17	1.10486	0	0	29	1.44479	0	0	0	0	0	0
nnu-miR149	CTCACTACCTATCGTAAATTGGAG	24	mature miRNA	5	0.324958	6	0.374066	12	0.597845	1	0.33786	0	0	0	0
nnu-miR14a	ATTGTGATGAACTCATACCCG	21	mature miRNA	0	0	0	0	0	0	0	0	23	6.70268	0	0
nnu-miR14b	ATTGTGATGAACTCATACCCGGGA	24	mature miRNA	0	0	355	22.1322	0	0	0	0	0	0	0	0
nnu-miR15	TTCCATTGGGCTTTGCAACTT	21	mature miRNA	40	2.59966	31	1.93267	36	1.79354	24	8.10865	98	28.5592	21	6.88172
nnu-miR15s	TCCATTGGGCTTTGCAACTT	20	mature miRNA	18	1.16985	26	1.62095	31	1.54443	0	0	3	0.874262	3	0.983102
nnu-miR150	ACTAGAGCGGACATCCTTGACGGA	24	mature miRNA	9	0.584924	13	0.810476	6	0.298923	0	0	0	0	0	0
nnu-miR151	TTTGTAGATCCGATCAGAACTGAT	24	mature miRNA	1	0.0649916	7	0.43641	7	0.348743	0	0	0	0	0	0
nnu-miR1515_108	TCATTTTTGCGTGTAGTGATCC	22	mature miRNA	175	11.3735	200	12.4689	182	9.06732	106	35.8132	418	121.814	84	27.5269
nnu-miR152	TGAGAAATTGTATATGGATTT	21	mature miRNA	50	3.24958	0	0	46	2.29174	63	21.2852	52	15.1539	75	24.5776
nnu-miR152bs	TGATGTGATAGAATGAAGCCT	21	mature miRNA	6603	429.139	10997	685.6	11008	548.424	4117	1390.97	4361	1270.89	4499	1474.33
nnu-miR153	TTTTTCTTTGGTGCATAGGCT	21	mature miRNA	2	0.129983	23	1.43392	9	0.448384	0	0	0	0	0	0
nnu-miR154	AATGAAGATTGTAGCAGCGGCACC	24	mature miRNA	18	1.16985	26	1.62095	31	1.54443	0	0	3	0.874262	3	0.983102
nnu-miR155	CGTGTCTATGTAGGGATCCCGAGA	24	mature miRNA	0	0	14	0.87282	16	0.797127	0	0	0	0	0	0
nnu-miR156a-2	TTGACAGAAGATAGAGAGCAC	21	mature miRNA	1930	125.434	187	11.6584	295	14.697	9086	3069.8	13779	4015.49	369	120.922
nnu-miR156b	TTGACAGAAGAGAGAGAGCAC	21	mature miRNA	3143	204.268	1163	72.5064	555	27.6504	0	0	0	0	16	5.24321
nnu-miR156c-2a	TGACAGAAGAGAGTGAGCAC	20	mature miRNA	102	6.62914	37	2.30674	44	2.1921	145	48.9897	333	97.0431	14	4.58781
nnu-miR157_67	GCTCTCTATGCTTCTGTCATC	21	mature miRNA	52	3.37956	9	0.561098	20	0.996409	776	262.18	1543	449.662	34	11.1418
nnu-miR158	AGCCATTGGTCGGACCACGAACGA	24	mature miRNA	0	0	0	0	20	0.996409	0	0	0	0	0	0
nnu-miR159a-1	TTGGACTGAAGGGAGCTCCC	20	mature miRNA	9248	601.042	1424	88.7782	1580	78.7163	30456	10289.9	1550	451.702	2011	659.006
nnu-miR160a-2	TGCCTGGCTCCCTGTATGCCA	21	mature miRNA	244	15.8579	317	19.7631	334	16.64	87	29.3938	699	203.703	15	4.91551
nnu-miR160b	TGCCTGGCTCCCTGAATGCCA	21	mature miRNA	10	0.649916	148	9.22695	125	6.22756	53	17.9066	24	6.9941	21	6.88172
nnu-miR160ba	TGCCTGGCTCCCTGAATGCC	20	mature miRNA	0	0	0	0	0	0	0	0	27	7.86836	0	0
nnu-miR161	TTCTAAGATCTATTTGCAAAAG	22	mature miRNA	0	0	0	0	0	0	0	0	3	0.874262	0	0
nnu-miR162a_69	TCGATAAACCTCTGCATCCGG	21	mature miRNA	27176	1766.21	15541	968.892	19606	976.78	2904	981.146	6961	2028.58	3574	1171.2
nnu-miR163	AGAGGCAGAATGGAACTTATTGGT	24	mature miRNA	4	0.259966	8	0.498754	11	0.548025	0	0	0	0	0	0
nnu-miR163s	TACCAATAAGTTCCATTCTACCTC	24	mature miRNA	4	0.259966	8	0.498754	11	0.548025	0	0	0	0	0	0
nnu-miR166a_46	GGAATGTTGTCTGGCTCGAGG	21	mature miRNA	9285	603.447	22271	1388.47	70406	3507.66	2607	880.802	2440	711.067	7991	2618.66
nnu-miR166b-4	TCGGACCAGGCTTCATTCCCC	21	mature miRNA	1744840	113400	2321896	144757	4158644	207186	436152	147358	775238	225920	981594	321669
nnu-miR167a	TGAAGCTGCCAGCATGATCTA	21	mature miRNA	11918	774.569	165	10.2868	168	8.36984	223	75.3428	9509	2771.12	548	179.58
nnu-miR167bs_74	TGAGGCTGTCAGAGCATGACCT	22	mature miRNA	0	0	0	0	0	0	0	0	3	0.874262	0	0
nnu-miR167b_71	GGTCATGCTCTGACAGCCTCAC	22	mature miRNA	50	3.24958	30	1.87033	20	0.996409	2	0.67572	313	91.2147	19	6.22632
nnu-miR167c	TGAAGCTGCCAGCATGATCT	20	mature miRNA	0	0	0	0	0	0	42	14.1901	3841	1119.35	229	75.0435
nnu-miR167ds_78a	GAAACTGCCGCATGATCTG	19	mature miRNA	53	3.44455	0	0	0	0	0	0	0	0	0	0
nnu-miR167d_75	AGATCATGCGGCAGTTTCACC	21	mature miRNA	19110	1241.99	123	7.66835	119	5.92863	23	7.77078	1190	346.791	71	23.2668
nnu-miR168a	TCGCTTGGTGCAGGTCGGGAA	21	mature miRNA	4480	291.162	2848	177.556	6296	313.67	4299	1452.46	8146	2373.91	5164	1692.25
nnu-miR168b_80	CCCGCCTTGCATCAACTGAAT	21	mature miRNA	4053	263.411	582	36.2844	4929	245.565	1084	366.24	1837	535.34	867	284.117
nnu-miR169a_82	TAGCCAAGGATGATTTGCCTG	21	mature miRNA	6	0.389949	2	0.124689	0	0	89	30.0696	120	34.9705	60	19.662
nnu-miR169c-1a	GCAGGTTGTTCTTGGCTAC	19	mature miRNA	0	0	0	0	0	0	55	18.5823	41	11.9483	0	0
nnu-miR169d	CAGCCAAGAATGACTTGCCAA	21	mature miRNA	0	0	0	0	0	0	23	7.77078	30	8.74262	3	0.983102
nnu-miR169ds	CAGCCAAGAATGACTTGCC	19	mature miRNA	0	0	0	0	0	0	56	18.9202	49	14.2796	0	0
nnu-miR16a	GTGGCACTCTTGTAATTTTTGAAT	24	mature miRNA	5	0.324958	10	0.623443	246	12.2558	0	0	4	1.16568	0	0
nnu-miR16b	GTGGCACTCCTATAATTTTTGAAT	24	mature miRNA	0	0	0	0	385	19.1809	0	0	0	0	0	0
nnu-miR16bs	TCAAAAATTATAGGAGTGCCACAT	24	mature miRNA	0	0	0	0	385	19.1809	0	0	0	0	0	0
nnu-miR17	ACCTTGTAAAATGTCTGTGGGCCC	24	mature miRNA	9	0.584924	58	3.61597	69	3.43761	1	0.33786	0	0	2	0.655402
nnu-miR17s	AGGGGCCCACAGACATTTTACAAG	24	mature miRNA	12	0.779899	38	2.36908	29	1.44479	1	0.33786	0	0	2	0.655402
nnu-miR170	AAAAACTGAGAACATGAGGGCGCC	24	mature miRNA	12	0.779899	38	2.36908	29	1.44479	1	0.33786	0	0	2	0.655402
nnu-miR171a-1a	TGATTGAGCCGTGCCAATATC	21	mature miRNA	1591	103.402	1923	119.888	4363	217.367	322	108.791	1604	467.439	639	209.401
nnu-miR171a-1as	TATTGGTCCGGTTCAATTAG	20	mature miRNA	1591	103.402	1923	119.888	4363	217.367	0	0	0	0	639	209.401
nnu-miR171a-2	TATTGGTCCGGTTCAATTAGA	21	mature miRNA	1591	103.402	1923	119.888	4363	217.367	0	0	0	0	639	209.401
nnu-miR171c_84	TGTTGGCCCGGTTCATTCAGA	21	mature miRNA	122	7.92897	0	0	134	6.67594	0	0	0	0	0	0
nnu-miR171d-2	TTGAGCCGCGCCAATATCACT	21	mature miRNA	0	0	69	4.30175	118	5.87881	16	5.40576	62	18.0681	0	0
nnu-miR172a_86	GTAGCACCATCAAGATTCACA	21	mature miRNA	2099	136.417	9	0.561098	4	0.199282	5	1.6893	3	0.874262	0	0
nnu-miR172a_86a	AGAATCTTGATGATGCTGC	19	mature miRNA	0	0	0	0	0	0	0	0	105	30.5992	0	0
nnu-miR172b	GGAATCTTGATGATGCTGCAT	21	mature miRNA	1634	106.196	0	0	0	0	0	0	0	0	0	0
nnu-miR173	ATTAGGATTGGCTATGCTTGGCAC	24	mature miRNA	0	0	4	0.249377	10	0.498205	0	0	0	0	1	0.327701
nnu-miR174-1	TTGGATTGCCGAGACAGATTGATC	24	mature miRNA	6	0.389949	12	0.748131	15	0.747307	0	0	0	0	1	0.327701
nnu-miR175	TGAGAGGATTGGTGTCGCAAGGTC	24	mature miRNA	0	0	0	0	0	0	0	0	21	6.11984	0	0
nnu-miR176-1s	CTCAGATGTAACTAACTCTTC	21	mature miRNA	57	3.70452	0	0	0	0	0	0	0	0	0	0
nnu-miR177	TGTGTGGACATGTATTTGGGGCCT	24	mature miRNA	0	0	3	0.187033	4	0.199282	0	0	0	0	0	0
nnu-miR178-2	AAAAATCGGGTGCTGACAGCTGCC	24	mature miRNA	27	1.75477	13	0.810476	29	1.44479	4	1.35144	0	0	0	0
nnu-miR179s	AGTGGTCAAAACTCTTTTGGTACC	24	mature miRNA	0	0	15	0.935164	0	0	0	0	0	0	0	0
nnu-miR18	CGTGGACTGCGAATGGCTC	19	mature miRNA	0	0	0	0	0	0	18	6.08148	18	5.24557	22	7.20942
nnu-miR180	AGTCTGTAGAGCCAACTGGAAAGT	24	mature miRNA	6	0.389949	2	0.124689	14	0.697486	0	0	1	0.291421	0	0
nnu-miR181	TATCAATACTTTGAACCTTGGTCC	24	mature miRNA	3	0.194975	10	0.623443	21	1.04623	0	0	0	0	0	0
nnu-miR182	CTGACCTGCGATGAACTTGCACCC	24	mature miRNA	0	0	1	0.0623443	8	0.398564	0	0	0	0	0	0
nnu-miR183	ATTACCTGTGATGAGCTTATAACT	24	mature miRNA	1	0.0649916	7	0.43641	1	0.0498205	0	0	0	0	1	0.327701
nnu-miR184	ATGAACTACTTTGAAATGGGCACC	24	mature miRNA	2	0.129983	3	0.187033	12	0.597845	1	0.33786	0	0	0	0
nnu-miR185	CTAATGACTTTGGGCCATGGCATC	24	mature miRNA	0	0	0	0	23	1.14587	0	0	0	0	0	0
nnu-miR186	TCATAGTCCTAGAATTTTGTGCCT	24	mature miRNA	0	0	4	0.249377	13	0.647666	0	0	0	0	0	0
nnu-miR187-1	AGATTCTGGTAGTGTAGTCC	20	mature miRNA	0	0	0	0	0	0	0	0	13	3.78847	0	0
nnu-miR187-2s	TTGGACTACACTACCAGAAT	20	mature miRNA	0	0	0	0	0	0	1	0.33786	7	2.03995	0	0
nnu-miR188	CACTCTCCATACGAAAGGCAG	21	mature miRNA	0	0	0	0	0	0	80	27.0288	401	116.86	716	234.634
nnu-miR188as	TGCCTTCCGTATGGAGAGTG	20	mature miRNA	0	0	0	0	0	0	0	0	0	0	1020	334.255
nnu-miR189	TATCATGATCGGGTCGACCA	20	mature miRNA	0	0	1	0.0623443	0	0	3	1.01358	4	1.16568	7	2.29391
nnu-miR190	AGGACCATGACTTTTTGAAGAGCA	24	mature miRNA	2	0.129983	0	0	8	0.398564	0	0	0	0	0	0
nnu-miR191	CGGGCATGGGAGACTCTTAGAGGA	24	mature miRNA	0	0	16	0.997508	0	0	0	0	0	0	0	0
nnu-miR192	CATTGTGTTCTCTGCTACTTCAGC	24	mature miRNA	7	0.454941	4	0.249377	4	0.199282	0	0	0	0	0	0
nnu-miR193	TTAGGGTTCTAGATGTCGTTGACC	24	mature miRNA	11	0.714907	0	0	0	0	0	0	0	0	0	0
nnu-miR194	TAGATTTGAATTCGAATATTGCCT	24	mature miRNA	6	0.389949	2	0.124689	6	0.298923	1	0.33786	0	0	0	0
nnu-miR195	TCGACTGATTTGGGTCTGAGGCCT	24	mature miRNA	0	0	8	0.498754	2	0.0996409	0	0	0	0	0	0
nnu-miR196	ATGGACAAGTGCATTCTAATGACT	24	mature miRNA	0	0	0	0	15	0.747307	0	0	0	0	0	0
nnu-miR197	ATGATTATGATGGTCGCGATG	21	mature miRNA	47	3.0546	0	0	0	0	0	0	0	0	0	0
nnu-miR198	ATAGGACTCTGGCTTGTACCC	21	mature miRNA	0	0	0	0	0	0	0	0	0	0	2	0.655402
nnu-miR199	AGTGGTGTTCGGTTCATTAGAAAC	24	mature miRNA	9	0.584924	35	2.18205	60	2.98923	4	1.35144	20	5.82842	3	0.983102
nnu-miR19a	TTTGCAAATAGATCTTGGAAGACC	24	mature miRNA	54	3.50954	211	13.1546	325	16.1916	6	2.02716	32	9.32547	2	0.655402
nnu-miR19b-2	TTTGTAAATAGATCTTGGAAGACC	24	mature miRNA	103	6.69413	353	22.0075	523	26.0561	0	0	59	17.1938	0	0
nnu-miR2	CAGTTCAAAACAGTTGTGGAC	21	mature miRNA	78	5.06934	83	5.17457	101	5.03187	42	14.1901	210	61.1984	18	5.89861
nnu-miR20	TTTCCGATCCCACCCATACCTA	22	mature miRNA	294	19.1075	806	50.2495	640	31.8851	0	0	0	0	0	0
nnu-miR200	TCGATACTTTGAACCTTGGTA	21	mature miRNA	8	0.519933	27	1.6833	15	0.747307	2	0.67572	0	0	0	0
nnu-miR201	ACTTGGACTCTTTCGACCTGAGAA	24	mature miRNA	7	0.454941	20	1.24689	23	1.14587	0	0	0	0	2	0.655402
nnu-miR202	TTGTGTGACTGTAAAACCGAGAAA	24	mature miRNA	0	0	1	0.0623443	0	0	0	0	0	0	0	0
nnu-miR203	GGCTCAATTGATAGGATCTTTGGC	24	mature miRNA	1	0.0649916	3	0.187033	11	0.548025	0	0	1	0.291421	0	0
nnu-miR204	AAATCGGATGTAGTCCAAAGCCT	23	mature miRNA	18	1.16985	49	3.05487	51	2.54084	8	2.70288	4	1.16568	4	1.3108
nnu-miR204a	AATCGGATGTAGTCCAAAGCCT	22	mature miRNA	0	0	0	0	0	0	0	0	0	0	14	4.58781
nnu-miR205	CGGGACGACACTGTTAAGGCTG	22	mature miRNA	1158	75.2602	866	53.9901	941	46.881	249	84.1272	282	82.1807	166	54.3983
nnu-miR205s	CAGCCTTAACAGTGTCGTCCCG	22	mature miRNA	1158	75.2602	866	53.9901	941	46.881	249	84.1272	282	82.1807	166	54.3983
nnu-miR206	GGGAGAGAACAAGGGTTGTAGCTT	24	mature miRNA	0	0	6	0.374066	6	0.298923	0	0	0	0	0	0
nnu-miR207	AACGAGTACAGAACATTTTTGAGA	24	mature miRNA	1	0.0649916	1	0.0623443	7	0.348743	0	0	0	0	0	0
nnu-miR208	TTAGTAGAGGACAATAAACAATT	23	mature miRNA	2	0.129983	0	0	8	0.398564	0	0	0	0	0	0
nnu-miR209	ATAGATCTTAGAAGACCAAAGACT	24	mature miRNA	5	0.324958	16	0.997508	15	0.747307	0	0	4	1.16568	0	0
nnu-miR21	TGTTGCTGTGGCTCACCTTAA	21	mature miRNA	3	0.194975	2	0.124689	10	0.498205	3	1.01358	14	4.07989	24	7.86482
nnu-miR210-2	AATCACCCGAATGGACATAGAAGT	24	mature miRNA	1	0.0649916	9	0.561098	27	1.34515	0	0	0	0	0	0
nnu-miR211	TTCACTCGTGATTGGATACTTAGC	24	mature miRNA	38	2.46968	10	0.623443	4	0.199282	2	0.67572	0	0	3	0.983102
nnu-miR2111_54	ATCCTCTGGATGCAGGTTACC	21	mature miRNA	1145	74.4153	368	22.9427	788	39.2585	341	115.21	163	47.5016	192	62.9186
nnu-miR2111_54a	TAATCTGCATCCTGAGGTTTA	21	mature miRNA	203	13.1933	54	3.36659	78	3.886	415	140.212	86	25.0622	187	61.2801
nnu-miR2118_87	TTCCCAAGGCCTCCCATGCCG	21	mature miRNA	130	8.4489	134	8.35413	247	12.3057	245	82.7758	663	193.212	517	169.421
nnu-miR212	AATGAGATCCTCCAAGGACAAAGT	24	mature miRNA	0	0	0	0	0	0	0	0	4	1.16568	0	0
nnu-miR213	ACATCTAGAACTCAGGCATCCGAT	24	mature miRNA	7	0.454941	1	0.0623443	5	0.249102	0	0	0	0	2	0.655402
nnu-miR214	ATATGTTGAAATTTATGTGGGGCC	24	mature miRNA	0	0	0	0	0	0	0	0	0	0	0	0
nnu-miR215	AATTGATGAAGGGTGATTTGGCCC	24	mature miRNA	2	0.129983	4	0.249377	0	0	0	0	0	0	0	0
nnu-miR216	ATAGTGCACTTGTTCGAAGAGAC	23	mature miRNA	0	0	0	0	1	0.0498205	2	0.67572	13	3.78847	1	0.327701
nnu-miR217	TTTGTAAACCGAACCGATGGTACC	24	mature miRNA	3	0.194975	6	0.374066	7	0.348743	7	2.36502	0	0	0	0
nnu-miR218	ATCGGCAACCATACTCAGACGAGA	24	mature miRNA	0	0	0	0	23	1.14587	0	0	0	0	0	0
nnu-miR219-2	ATTCCATTGACCTGCTTCGGACTA	24	mature miRNA	0	0	18	1.1222	0	0	0	0	0	0	0	0
nnu-miR21a	TGTTGCTGTGGCTCACCT	18	mature miRNA	0	0	0	0	0	0	0	0	16	4.66273	26	8.52022
nnu-miR220	AAAAAAATGACCCAGAGACTGACC	24	mature miRNA	7	0.454941	0	0	2	0.0996409	0	0	1	0.291421	0	0
nnu-miR221	ATGTATTGAACTGCCATTTGCACC	24	mature miRNA	11	0.714907	17	1.05985	16	0.797127	0	0	1	0.291421	1	0.327701
nnu-miR222	TTTGGAAATGATTCTAGTGGCATC	24	mature miRNA	11	0.714907	0	0	0	0	0	0	0	0	0	0
nnu-miR223	CAAGTCGAGCTCAAGCTCAAGCCT	24	mature miRNA	0	0	2	0.124689	7	0.348743	0	0	0	0	0	0
nnu-miR223s	AGAGGCTTGAGCTTGAGCTCGACT	24	mature miRNA	0	0	2	0.124689	7	0.348743	0	0	0	0	0	0
nnu-miR224	ATAATCGGACCAGACCCAATTGTC	24	mature miRNA	1	0.0649916	6	0.374066	9	0.448384	0	0	0	0	0	0
nnu-miR225	ATTGACGGGGGAGACAACCT	20	mature miRNA	0	0	0	0	0	0	53	17.9066	36	10.4911	0	0
nnu-miR226	CGAGAACTCCAGGAACAAAAGAAG	24	mature miRNA	16	1.03987	0	0	0	0	0	0	0	0	0	0
nnu-miR227	TGACTGAGAACACTATAAATAGAG	24	mature miRNA	3	0.194975	13	0.810476	7	0.348743	0	0	0	0	0	0
nnu-miR228	AATTCACTGCAGGTAGAGAGT	21	mature miRNA	23	1.49481	0	0	0	0	0	0	0	0	0	0
nnu-miR229	TCTCCCATTTCAAGAAGCTTCATT	24	mature miRNA	0	0	23	1.43392	0	0	0	0	0	0	0	0
nnu-miR23	ACTTCGAACTGAAACTCTTGGCGC	24	mature miRNA	4	0.259966	20	1.24689	20	0.996409	1	0.33786	1	0.291421	0	0
nnu-miR230	TAGAGAATTCATGGACTTTGACAT	24	mature miRNA	0	0	6	0.374066	3	0.149461	0	0	0	0	0	0
nnu-miR231	GATGGGATTCCGACTAGAACAGAT	24	mature miRNA	0	0	0	0	7	0.348743	0	0	0	0	0	0
nnu-miR232	ATTTCAAGGATACTCCGAACGCCT	24	mature miRNA	15	0.974873	0	0	0	0	0	0	0	0	0	0
nnu-miR233	TAGTTGCCTTGGATTGTAAAACC	23	mature miRNA	9	0.584924	16	0.997508	24	1.19569	0	0	0	0	0	0
nnu-miR234	AAAGATCATTGGACTTGATTGCCT	24	mature miRNA	9	0.584924	0	0	0	0	0	0	0	0	0	0
nnu-miR235	GTTATGAGGTCGGGCCAAATCACC	24	mature miRNA	2	0.129983	0	0	0	0	0	0	0	0	0	0
nnu-miR236	TGAATTTATAGATCTGAGATT	21	mature miRNA	0	0	0	0	0	0	23	7.77078	0	0	0	0
nnu-miR237	ATGGCCCTGTATAACCACATCTTG	24	mature miRNA	5	0.324958	0	0	2	0.0996409	0	0	0	0	0	0
nnu-miR238	TCACTAGTGAGAATGAGTTCGCCT	24	mature miRNA	6	0.389949	2	0.124689	6	0.298923	0	0	1	0.291421	0	0
nnu-miR239	AACCGAAGTAGGACCGTCGAAGTC	24	mature miRNA	3	0.194975	2	0.124689	10	0.498205	0	0	1	0.291421	0	0
nnu-miR240	ATGAACTCTGAGCTTGTACAGGCT	24	mature miRNA	2	0.129983	9	0.561098	4	0.199282	0	0	2	0.582842	0	0
nnu-miR241	ACCGAAATTATCATCGTCGGATGA	24	mature miRNA	0	0	31	1.93267	34	1.6939	0	0	0	0	0	0
nnu-miR242-2	TTAAGAGAAAAATAATAGGTGGGC	24	mature miRNA	0	0	6	0.374066	0	0	0	0	0	0	0	0
nnu-miR243	TTTTTCAAGCTAAGATCAGCCT	22	mature miRNA	137	8.90384	0	0	0	0	0	0	0	0	3	0.983102
nnu-miR244	ATTGGACTCGTGCTCACTAGCTGA	24	mature miRNA	3	0.194975	2	0.124689	9	0.448384	0	0	0	0	0	0
nnu-miR245	TTCCGGTACTGTGGCAACATTAGC	24	mature miRNA	31	2.01474	26	1.62095	58	2.88959	0	0	2	0.582842	2	0.655402
nnu-miR246-1	CTAAGGATCTCACTGATTGGCATA	24	mature miRNA	5962	387.48	9832	612.969	0	0	0	0	0	0	0	0
nnu-miR246-1s	TATGCCAATCAGTGAGATCCTTAG	24	mature miRNA	5962	387.48	9832	612.969	0	0	0	0	0	0	0	0
nnu-miR247	ATGAGATATTTCCTTTGGTTTGAC	24	mature miRNA	0	0	3	0.187033	0	0	1	0.33786	0	0	0	0
nnu-miR248	GCTCTTTGGACCCGAACTGGCACC	24	mature miRNA	0	0	0	0	0	0	0	0	0	0	124	40.6349
nnu-miR249	ATAGTTTGACGTTTATTGAAGCCT	24	mature miRNA	272	17.6777	1817	113.28	1581	78.7661	13	4.39218	191	55.6614	7	2.29391
nnu-miR249s	AGGCTTCAATAAACGTCAAACTAT	24	mature miRNA	272	17.6777	1817	113.28	1581	78.7661	13	4.39218	191	55.6614	7	2.29391
nnu-miR24a-2	AGAGATTAAGACTGTAGCAACGGT	24	mature miRNA	0	0	35	2.18205	52	2.59066	0	0	0	0	0	0
nnu-miR24b	AGAGATTAAGACTATAGCAACGGT	24	mature miRNA	2	0.129983	1	0.0623443	7	0.348743	0	0	0	0	0	0
nnu-miR251	TAATAACTCTATATTTTGATGCCT	24	mature miRNA	0	0	899	56.0475	1395	69.4995	16	5.40576	179	52.1643	0	0
nnu-miR25-1	AAGAATCAGTGATTTAAGGAGCCT	24	mature miRNA	141	9.16381	0	0	0	0	0	0	0	0	0	0
nnu-miR252	AAATTGTACCCGGAGCGGAAGACT	24	mature miRNA	6	0.389949	4	0.249377	0	0	0	0	0	0	0	0
nnu-miR25-2a	ACAAGAATCAGTGATTTAAGGAGC	24	mature miRNA	0	0	0	0	136	6.77558	55	18.5823	185	53.9128	104	34.0809
nnu-miR253-2	GTCTATCCAAGGTTGTAGGAGCCT	24	mature miRNA	0	0	36	2.24439	56	2.78995	0	0	0	0	0	0
nnu-miR254	AAGAAACGACTTGAACTCTAGAGT	24	mature miRNA	10	0.649916	0	0	0	0	0	0	3	0.874262	0	0
nnu-miR255	TGTGCATTATGAGAATCCTTAGAC	24	mature miRNA	0	0	0	0	4206	209.545	0	0	0	0	0	0
nnu-miR256	AATACTCGGTCATGTTATAAAACG	24	mature miRNA	6	0.389949	201	12.5312	362	18.035	4	1.35144	18	5.24557	7	2.29391
nnu-miR257	ATGTCAGAAGAGAACTCGCTCTATC	25	mature miRNA	8	0.519933	1	0.0623443	2	0.0996409	0	0	0	0	0	0
nnu-miR258	GAAATGAGAAAGGCTTGTAGACTT	24	mature miRNA	1	0.0649916	2	0.124689	13	0.647666	0	0	1	0.291421	0	0
nnu-miR259	AAAAGAATTTTGGACTAGGCCC	22	mature miRNA	0	0	0	0	0	0	0	0	0	0	0	0
nnu-miR26	AATAAACACTCAACCGTTGGAGG	23	mature miRNA	0	0	0	0	0	0	0	0	0	0	148	48.4997
nnu-miR260	ATTTGGGCCGAGGACTTGTGAAGC	24	mature miRNA	6	0.389949	10	0.623443	13	0.647666	0	0	0	0	0	0
nnu-miR261	CACAACGTGGAATTCTTACCACT	23	mature miRNA	0	0	0	0	0	0	97	32.7724	0	0	145	47.5166
nnu-miR261s	TAGTGGTAAGAATTCTACGTTGT	23	mature miRNA	0	0	0	0	0	0	97	32.7724	0	0	145	47.5166
nnu-miR262	CTTCCAAGATGTGATTGTGACCCT	24	mature miRNA	0	0	3	0.187033	8	0.398564	0	0	0	0	0	0
nnu-miR263	TCTGAGATCTAAGAACTGAAATCT	24	mature miRNA	5	0.324958	2	0.124689	3	0.149461	0	0	0	0	0	0
nnu-miR264	TTCCATCGAGAAGGTCCAAGAGGC	24	mature miRNA	0	0	8	0.498754	3	0.149461	0	0	0	0	0	0
nnu-miR265-1	TTTGTCAGAATGAGACGTAAGCCT	24	mature miRNA	10	0.649916	24	1.49626	34	1.6939	0	0	0	0	0	0
nnu-miR265-1s	AGGCTTACGTCTCATTCTGACAAA	24	mature miRNA	9	0.584924	19	1.18454	27	1.34515	0	0	2	0.582842	0	0
nnu-miR266	TTGAGAATGTTTAGAAGTGAAACT	24	mature miRNA	4	0.259966	15	0.935164	7	0.348743	0	0	0	0	0	0
nnu-miR267	ACTGGCTGTTGAGATCCTAATGGC	24	mature miRNA	0	0	1	0.0623443	7	0.348743	0	0	0	0	0	0
nnu-miR268-1	ACAAACTGTGTGGATTGGACCAGT	24	mature miRNA	6	0.389949	43	2.6808	43	2.14228	4	1.35144	29	8.4512	5	1.6385
nnu-miR269	TAGAATCGAACTCGAATTGAGCCT	24	mature miRNA	1	0.0649916	4	0.249377	12	0.597845	0	0	0	0	0	0
nnu-miR27s	CGAGGAAGGCCATGACGTTG	20	mature miRNA	0	0	0	0	0	0	0	0	0	0	0	0
nnu-miR270-1	ATTTACTTGGCGGATTGTGTGATC	24	mature miRNA	6	0.389949	9	0.561098	7	0.348743	0	0	0	0	0	0
nnu-miR271	AACTGGATTGAGTGTCGAGGTGCC	24	mature miRNA	0	0	0	0	0	0	0	0	0	0	0	0
nnu-miR27-1	CGAGGAAGGCCATGACGTTGA	21	mature miRNA	1501	97.5523	59	3.67831	668	33.2801	7	2.36502	0	0	0	0
nnu-miR271s	AGGCACCTCGACACCCAATCCAGT	24	mature miRNA	0	0	0	0	0	0	0	0	0	0	0	0
nnu-miR272	TTCCCAATATACAGCTGTAGTG	22	mature miRNA	22	1.42981	0	0	0	0	0	0	0	0	0	0
nnu-miR273	ATCGTGATCTGATCCATTTGCACC	24	mature miRNA	3	0.194975	0	0	10	0.498205	0	0	0	0	0	0
nnu-miR274	TTATGTAATTGACTTGTAATTGC	23	mature miRNA	0	0	2	0.124689	5	0.249102	2	0.67572	9	2.62279	2	0.655402
nnu-miR275-2	AATTGTCAACTCCTACCTTCT	21	mature miRNA	0	0	0	0	0	0	0	0	16	4.66273	0	0
nnu-miR276	AATTTGAGGACTTGGAACTTGCCT	24	mature miRNA	0	0	26	1.62095	0	0	0	0	0	0	0	0
nnu-miR277	ACTAACCGAACCATGGACACACCT	24	mature miRNA	1	0.0649916	3	0.187033	7	0.348743	0	0	0	0	1	0.327701
nnu-miR278	AAGGCTCAAACTGAAAGTGGCACC	24	mature miRNA	13	0.84489	35	2.18205	34	1.6939	0	0	1	0.291421	1	0.327701
nnu-miR279	AAGAGCTGAGAACAGGAGGGCGCC	24	mature miRNA	6	0.389949	9	0.561098	2	0.0996409	1	0.33786	0	0	0	0
nnu-miR28	AAAGCACTATAGATATTCTCATGC	24	mature miRNA	0	0	6	0.374066	5	0.249102	1	0.33786	6	1.74852	1	0.327701
nnu-miR280	AATAATGTAGATGTCCATGGGCCC	24	mature miRNA	3	0.194975	8	0.498754	1	0.0498205	0	0	0	0	0	0
nnu-miR281	TTTGAGATTCTAGACTAATGTAGC	24	mature miRNA	12	0.779899	3	0.187033	30	1.49461	0	0	0	0	0	0
nnu-miR282	TTTGAAATTTTGAACTTGCGCACC	24	mature miRNA	2	0.129983	7	0.43641	8	0.398564	0	0	0	0	0	0
nnu-miR283	TTAGACCAGATCCAAATGAAGCCT	24	mature miRNA	1	0.0649916	5	0.311721	8	0.398564	0	0	0	0	0	0
nnu-miR284	ACTGGGATTTTGAACACTGATAGG	24	mature miRNA	5	0.324958	8	0.498754	13	0.647666	0	0	0	0	0	0
nnu-miR286	AAACCAAAGAGGACGATCAGAATT	24	mature miRNA	1	0.0649916	6	0.374066	0	0	0	0	0	0	0	0
nnu-miR287	AAGAAAAACAATTCTATCGCCGCC	24	mature miRNA	57	3.70452	146	9.10226	150	7.47307	10	3.3786	22	6.41126	5	1.6385
nnu-miR288	AGAGTTCAGACTGTTGTTAACATC	24	mature miRNA	0	0	0	0	22	1.09605	0	0	0	0	0	0
nnu-miR288s	AGGATGTTAACAACAGTCTGAACT	24	mature miRNA	0	0	0	0	22	1.09605	0	0	0	0	0	0
nnu-miR289	TCAGATCTGAATACACTTGCGCCC	24	mature miRNA	1	0.0649916	2	0.124689	6	0.298923	0	0	0	0	0	0
nnu-miR29	ATCTTGAATGTTGGATAATATAGA	24	mature miRNA	5	0.324958	26	1.62095	34	1.6939	1	0.33786	12	3.49705	0	0
nnu-miR290-2	ACACTGATGACATTTTACACTGAA	24	mature miRNA	0	0	17	1.05985	26	1.29533	0	0	2	0.582842	0	0
nnu-miR291	ACCCAAGGATTGTAGGCAGATGCA	24	mature miRNA	97	6.30418	124	7.73069	111	5.53007	0	0	0	0	0	0
nnu-miR291s	GCATCTGCCTACAGTCCTTGGGTT	24	mature miRNA	97	6.30418	124	7.73069	111	5.53007	0	0	0	0	0	0
nnu-miR293	GACCGATATAGACTTGAAC	19	mature miRNA	0	0	0	0	0	0	46269	15632.5	166070	48396.3	12237	4010.07
nnu-miR293s	ACCGATATAGACTTGAAC	18	mature miRNA	0	0	0	0	0	0	13332	4504.35	49399	14395.9	3485	1142.04
nnu-miR294	AGAGACGACGATGACAACATTGGT	24	mature miRNA	0	0	0	0	21	1.04623	0	0	0	0	0	0
nnu-miR295	TAAGAACCAGTTTGAACGATCAAC	24	mature miRNA	6	0.389949	1	0.0623443	11	0.548025	0	0	0	0	1	0.327701
nnu-miR2950-1a	TTCCATCTCTTGCACACTGG	20	mature miRNA	0	0	0	0	0	0	6673	2254.54	1740	507.072	3559	1166.29
nnu-miR2950-2	TTCCATCTCTTGCACACTGGA	21	mature miRNA	1195	77.6649	1196	74.5637	1858	92.5664	6673	2254.54	1740	507.072	3559	1166.29
nnu-miR2950-2bs	TTCCATCTCTTGCACACTG	19	mature miRNA	1195	77.6649	1196	74.5637	1858	92.5664	6673	2254.54	1740	507.072	3559	1166.29
nnu-miR296	ATAGATATTTCCTTTAGTTTGACT	24	mature miRNA	31	2.01474	114	7.10725	94	4.68312	8	2.70288	44	12.8225	6	1.9662
nnu-miR297	ATCGATAGTGGAATCTTTCTGCCT	24	mature miRNA	5	0.324958	5	0.311721	8	0.398564	0	0	0	0	0	0
nnu-miR298	AATCCCTAGCTGTACTTGGAAC	22	mature miRNA	1	0.0649916	0	0	0	0	3	1.01358	3	0.874262	4	1.3108
nnu-miR298s	TTCCAAGTACAGCTAGAGATTG	22	mature miRNA	1	0.0649916	0	0	0	0	3	1.01358	3	0.874262	4	1.3108
nnu-miR299	ATTAAGAGCCCATGGTGATGAACT	24	mature miRNA	3	0.194975	2	0.124689	1	0.0498205	1	0.33786	1	0.291421	0	0
nnu-miR3	AGTGAATAAATGCCTACCTGTTGG	24	mature miRNA	1	0.0649916	20	1.24689	26	1.29533	0	0	1	0.291421	0	0
nnu-miR3s	CCAACAGGTAGGCATTTATTCACT	24	mature miRNA	10	0.649916	0	0	0	0	0	0	0	0	0	0
nnu-miR30	ACATGGCACGTAGATATGGATGTC	24	mature miRNA	5	0.324958	19	1.18454	31	1.54443	0	0	0	0	0	0
nnu-miR300	AAGAGAGAACTCTGCACCCTGTGA	24	mature miRNA	0	0	0	0	0	0	0	0	0	0	0	0
nnu-miR301	TCGGTTAACTGAACTGTGAGCACC	24	mature miRNA	2	0.129983	8	0.498754	14	0.697486	0	0	0	0	0	0
nnu-miR302	AGGAAAGCAACCCATGGTTAGGAT	24	mature miRNA	1	0.0649916	5	0.311721	8	0.398564	0	0	1	0.291421	0	0
nnu-miR303	TGGTTGATAAACTTTGGCCTTGGC	24	mature miRNA	0	0	1	0.0623443	7	0.348743	0	0	0	0	0	0
nnu-miR304	TTATACTGACAAAGTGACTTGCCT	24	mature miRNA	12	0.779899	14	0.87282	0	0	0	0	0	0	0	0
nnu-miR305	CTTGAATTGGACCAAGCTTAAGCT	24	mature miRNA	0	0	4	0.249377	5	0.249102	0	0	0	0	0	0
nnu-miR306	GGCAAGCTCCTTGGCTAGGC	20	mature miRNA	0	0	0	0	0	0	2	0.67572	5	1.4571	2	0.655402
nnu-miR307	AAGATTGGATCCAAAGAAG	19	mature miRNA	0	0	0	0	0	0	0	0	0	0	11	3.60471
nnu-miR308	AAACGGGTTTGAGGTCTGAAAAGC	24	mature miRNA	10	0.649916	0	0	0	0	0	0	0	0	0	0
nnu-miR309as	AAGCCTAGGATTGTCTGTAAGATT	24	mature miRNA	50	3.24958	0	0	0	0	0	0	19	5.537	0	0
nnu-miR31	TCCTGAATCGTCACTGTAAAACAG	24	mature miRNA	13	0.84489	7	0.43641	4	0.199282	0	0	0	0	0	0
nnu-miR310	ACTTTCTGTTTCTCTCTTATT	21	mature miRNA	0	0	0	0	0	0	0	0	0	0	0	0
nnu-miR311	TACATGTGTCGAGCATTTGGGGGC	24	mature miRNA	0	0	0	0	21	1.04623	0	0	0	0	0	0
nnu-miR311a	ACATGTGTCGAGCATTTGGGGGC	23	mature miRNA	0	0	0	0	0	0	6	2.02716	0	0	0	0
nnu-miR312-1	TTGAAATCTGAGGACCCGAGC	21	mature miRNA	6	0.389949	2	0.124689	3	0.149461	0	0	0	0	0	0
nnu-miR314	ATGACCTAGGACTCCTTGTGGGCC	24	mature miRNA	2	0.129983	3	0.187033	8	0.398564	1	0.33786	0	0	0	0
nnu-miR315	TTTGGATTTGGTGTAAAACATC	22	mature miRNA	1	0.0649916	5	0.311721	12	0.597845	0	0	0	0	0	0
nnu-miR316	CTCGGGTAGATCCTCGGCCTTGGC	24	mature miRNA	4	0.259966	1	0.0623443	8	0.398564	0	0	0	0	0	0
nnu-miR317	ATAGATGTTGGATTGACTTGGCCC	24	mature miRNA	0	0	59	3.67831	0	0	4	1.35144	0	0	0	0
nnu-miR318	ACACACCCGGCTGAATTATCTATC	24	mature miRNA	2	0.129983	0	0	9	0.448384	0	0	0	0	0	0
nnu-miR319a-1s	TTTGGACTGAAGGGAGCTCC	20	mature miRNA	0	0	0	0	0	0	1475	498.344	0	0	764	250.363
nnu-miR319a-2	TTGGACTGAAGGGAGCTCC	19	mature miRNA	0	0	0	0	0	0	1475	498.344	0	0	764	250.363
nnu-miR319a-3	TTTGGACTGAAGGGAGCTCCT	21	mature miRNA	12325	801.021	14588	909.478	13755	685.28	0	0	403	117.443	0	0
nnu-miR319b_111	AGAGCTTTCTTCAGTCCACTC	21	mature miRNA	4	0.259966	2	0.124689	2	0.0996409	155	52.3683	13	3.78847	1	0.327701
nnu-miR32	CATATATGAATGTCATGTG	19	mature miRNA	0	0	0	0	0	0	0	0	2	0.582842	0	0
nnu-miR320	TTGAAGTGACTCGAATTCAAGCCT	24	mature miRNA	0	0	0	0	81	4.03546	0	0	0	0	0	0
nnu-miR321	TTGAGAATGTGAACCAGAAAATGT	24	mature miRNA	5	0.324958	2	0.124689	2	0.0996409	0	0	0	0	0	0
nnu-miR322	AGGGCCCGAACTGGTCTGGCACCC	24	mature miRNA	6	0.389949	0	0	5	0.249102	0	0	0	0	0	0
nnu-miR323	CATTCGGCCCAGTCTCTCTACAC	23	mature miRNA	1	0.0649916	0	0	0	0	0	0	0	0	0	0
nnu-miR324	ATGGGAATACTGTGGCAAAATGAC	24	mature miRNA	0	0	0	0	0	0	5	1.6893	0	0	0	0
nnu-miR324a	GGGAATACTGTGGCAAAATGACTA	24	mature miRNA	0	0	0	0	60	2.98923	0	0	0	0	0	0
nnu-miR325-1	TTGCTAGGGAATATGAGCACGCCT	24	mature miRNA	5	0.324958	18	1.1222	12	0.597845	1	0.33786	0	0	0	0
nnu-miR326-2	TGACAACTCTGTATTTTGATGCCT	24	mature miRNA	0	0	708	44.1397	948	47.2298	0	0	0	0	0	0
nnu-miR327	AACAAGTTCTTGGTCGTGAGGATT	24	mature miRNA	2	0.129983	6	0.374066	0	0	0	0	0	0	0	0
nnu-miR328	AGGATTCAGATCAGAACTCAGATC	24	mature miRNA	64	4.15946	138	8.60351	338	16.8393	10	3.3786	24	6.9941	5	1.6385
nnu-miR328s	GATCTGAGTTCTGATCCGAATCCT	24	mature miRNA	64	4.15946	138	8.60351	338	16.8393	10	3.3786	24	6.9941	5	1.6385
nnu-miR329s	CTTTTTGAATTTTGAAATGAGGC	23	mature miRNA	0	0	0	0	0	0	0	0	45	13.1139	0	0
nnu-miR33	CAGTTGTTCTAAACTATG	18	mature miRNA	0	0	2	0.124689	7	0.348743	0	0	3	0.874262	0	0
nnu-miR330	GCAACGGAAGTTTGAAACAGACTC	24	mature miRNA	0	0	155	9.66336	323	16.092	0	0	0	0	0	0
nnu-miR331	GAAAGATCAAGGTTGGATTAACTT	24	mature miRNA	0	0	7	0.43641	2	0.0996409	1	0.33786	0	0	0	0
nnu-miR332	AACACGTAGATGGTTTAAGTGACG	24	mature miRNA	4	0.259966	7	0.43641	1	0.0498205	0	0	1	0.291421	0	0
nnu-miR333	CGAGGACCCACGGCCTGAGCCGAG	24	mature miRNA	0	0	6	0.374066	2	0.0996409	0	0	1	0.291421	0	0
nnu-miR334	ATACACACGAGTAGACTTGAGGCC	24	mature miRNA	1	0.0649916	0	0	7	0.348743	0	0	0	0	0	0
nnu-miR335-2	TCTGAGAATGAGAATCCCTAGAAT	24	mature miRNA	5	0.324958	4	0.249377	5	0.249102	0	0	0	0	0	0
nnu-miR336	AAGGATCTTTTGTACAACTTGCCT	24	mature miRNA	27	1.75477	11	0.685787	9	0.448384	0	0	0	0	0	0
nnu-miR337	ATTTAGTCTTGGAACTCTTTGCCT	24	mature miRNA	7	0.454941	4	0.249377	7	0.348743	0	0	0	0	1	0.327701
nnu-miR338	ACGGGGTGAACATGCTGTACGGTT	24	mature miRNA	1	0.0649916	6	0.374066	5	0.249102	0	0	1	0.291421	0	0
nnu-miR339	AGATAAGATCCGTAGATCTGGCCT	24	mature miRNA	5	0.324958	7	0.43641	7	0.348743	0	0	0	0	0	0
nnu-miR33a	TGGATTGGTCCATACCACACC	21	mature miRNA	0	0	0	0	0	0	1	0.33786	0	0	0	0
nnu-miR34	ATACGGAGAACTTGAGAATGGTCT	24	mature miRNA	1069	69.476	1206	75.1872	1252	62.3752	134	45.2733	245	71.3981	146	47.8443
nnu-miR34s	AGACCATTCTCAAGTTCTCCGTAT	24	mature miRNA	0	0	147	9.16461	0	0	0	0	0	0	0	0
nnu-miR340	TTTGAGATTCTAGACTAATGAAGT	24	mature miRNA	104	6.75912	87	5.42395	367	18.2841	1	0.33786	1	0.291421	0	0
nnu-miR341	AGGAGAGAGAACTGGAATAAGACA	24	mature miRNA	2	0.129983	13	0.810476	2	0.0996409	2	0.67572	1	0.291421	0	0
nnu-miR342	ATTCTACCCCCTTTTTATCCAAGG	24	mature miRNA	2	0.129983	6	0.374066	4	0.199282	1	0.33786	2	0.582842	0	0
nnu-miR343	TATTAGGCTGAGAATCTCCCGACC	24	mature miRNA	1	0.0649916	6	0.374066	4	0.199282	0	0	0	0	0	0
nnu-miR344	TTCCGATTGTGTTGGTGAACTGAT	24	mature miRNA	4	0.259966	7	0.43641	5	0.249102	2	0.67572	0	0	0	0
nnu-miR345-2	TTGGATTGATGCCTTAGATAGCCT	24	mature miRNA	12	0.779899	0	0	0	0	0	0	0	0	0	0
nnu-miR346	AGGGATTCGAAGATTGTAAGGTTT	24	mature miRNA	0	0	2	0.124689	7	0.348743	0	0	0	0	0	0
nnu-miR347	ACATGTTCTGAAGATCGTTGGACA	24	mature miRNA	0	0	147	9.16461	0	0	0	0	0	0	0	0
nnu-miR347s	TGTCCAATGAACTTCAGAACATGT	24	mature miRNA	0	0	147	9.16461	0	0	0	0	0	0	0	0
nnu-miR348	CTCAGGAGGAACCTTGGCCTTGGC	24	mature miRNA	0	0	0	0	22	1.09605	0	0	0	0	0	0
nnu-miR349	GCCTTAGAGAGTAGAACCTC	20	mature miRNA	0	0	0	0	0	0	0	0	39	11.3654	0	0
nnu-miR35	GAATTCCAGCTGAGAGAGGGGGTG	24	mature miRNA	0	0	0	0	190	9.46589	0	0	0	0	0	0
nnu-miR35s	ACACCCACTCTCTCAGCTGGAATT	24	mature miRNA	0	0	0	0	0	0	66	22.2988	525	152.996	155	50.7936
nnu-miR350	AGAGAAGCCGCGGAAAGAGATCTC	24	mature miRNA	1	0.0649916	4	0.249377	10	0.498205	0	0	0	0	0	0
nnu-miR351	ATTGTATGGCTCTGCCTTGGCTGC	24	mature miRNA	5	0.324958	2	0.124689	2	0.0996409	0	0	0	0	0	0
nnu-miR352	GCATTTGGTCTTCATTTG	18	mature miRNA	0	0	0	0	0	0	0	0	0	0	2	0.655402
nnu-miR353	ACAATTGGATGTTTATTGAAGCCT	24	mature miRNA	0	0	0	0	0	0	66	22.2988	525	152.996	155	50.7936
nnu-miR354	ATGGACCGAACTAATCTGGCACCC	24	mature miRNA	129	8.38391	146	9.10226	0	0	0	0	0	0	0	0
nnu-miR354a	GATGGACCGAACTAATCTGGCACC	24	mature miRNA	0	0	0	0	271	13.5013	0	0	0	0	0	0
nnu-miR355	TTGGAGAACCTTGACAAGCAATCT	24	mature miRNA	8	0.519933	3	0.187033	4	0.199282	0	0	0	0	0	0
nnu-miR356	TTGTTTCAAAGAGCTTGAATGCCT	24	mature miRNA	108	7.01909	2806	174.938	3207	159.774	78	26.3531	240	69.941	43	14.0911
nnu-miR356s	CTAGGCATTCAAGCTCTTTGAAAC	24	mature miRNA	108	7.01909	2806	174.938	3207	159.774	78	26.3531	240	69.941	43	14.0911
nnu-miR357	GACCAGATCAAAGACTATTACCTT	24	mature miRNA	0	0	2	0.124689	7	0.348743	0	0	0	0	0	0
nnu-miR358-1	ATGTGTAGACATGTATGTGGGGCC	24	mature miRNA	6	0.389949	28	1.74564	29	1.44479	0	0	2	0.582842	1	0.327701
nnu-miR358-1s	TACCCCACATACATGTCTACACAT	24	mature miRNA	6	0.389949	28	1.74564	29	1.44479	0	0	2	0.582842	1	0.327701
nnu-miR359	TACCAAGAACTCAGAATGCCCTTC	24	mature miRNA	0	0	0	0	20	0.996409	0	0	0	0	0	0
nnu-miR36	AAAGGTCGCACGAGATGTAGTGAT	24	mature miRNA	5	0.324958	17	1.05985	12	0.597845	0	0	2	0.582842	0	0
nnu-miR360	ATGCCCACTGTATGCTTAGACAAG	24	mature miRNA	0	0	7	0.43641	7	0.348743	0	0	0	0	0	0
nnu-miR361	ATTGGACAAGATCAGATTGGCGCC	24	mature miRNA	10	0.649916	6	0.374066	14	0.697486	3	1.01358	0	0	0	0
nnu-miR362	TTTTAGACCTAGAACCGAACCAAT	24	mature miRNA	7	0.454941	17	1.05985	15	0.747307	0	0	0	0	0	0
nnu-miR363	AATGCGTACAGATAAACATGATG	23	mature miRNA	0	0	0	0	0	0	0	0	0	0	0	0
nnu-miR364	ATGTCGCAGGAGAGATGACGC	21	mature miRNA	0	0	0	0	0	0	0	0	17	4.95415	0	0
nnu-miR365	AGGACACCTCGGTACCAGGGCACC	24	mature miRNA	0	0	18	1.1222	0	0	0	0	0	0	0	0
nnu-miR366	ATGTGTCTCTGCGAACAAGTGCCT	24	mature miRNA	6	0.389949	12	0.748131	24	1.19569	0	0	1	0.291421	0	0
nnu-miR367	TAACTTAACATTTTGGGTTGGACT	24	mature miRNA	31	2.01474	0	0	0	0	0	0	0	0	0	0
nnu-miR368	GTGTGGATAGTTTGTGAGAAGGTT	24	mature miRNA	1	0.0649916	4	0.249377	6	0.298923	1	0.33786	3	0.874262	0	0
nnu-miR369	TCCTGTAAAAACCTGGCTTGGCAC	24	mature miRNA	3	0.194975	8	0.498754	7	0.348743	0	0	1	0.291421	0	0
nnu-miR370	AGAGAACGAAAACCCATCATGTGG	24	mature miRNA	4	0.259966	9	0.561098	9	0.448384	0	0	0	0	0	0
nnu-miR371	AGCTCGACATGAACTCCTTGCATC	24	mature miRNA	0	0	1	0.0623443	7	0.348743	0	0	0	0	0	0
nnu-miR372	TATGGACTGTAGTGTGGTGTGGAT	24	mature miRNA	1	0.0649916	5	0.311721	8	0.398564	1	0.33786	0	0	0	0
nnu-miR37-2	TAGGGAATTCGTGGTCTCTGTCCA	24	mature miRNA	0	0	7078	441.273	0	0	132	44.5975	436	127.059	0	0
nnu-miR373	ATCTGAATTCTCAATTGCCCCTCT	24	mature miRNA	0	0	0	0	0	0	0	0	0	0	0	0
nnu-miR373a	TGAGTTCTGATCTGAATT	18	mature miRNA	0	0	0	0	0	0	0	0	0	0	3	0.983102
nnu-miR374	ACCCGGTGCAGGAAATCTAGACTC	24	mature miRNA	2	0.129983	1	0.0623443	9	0.448384	0	0	0	0	0	0
nnu-miR375	ATGGAATCAATAGGTATGGTGTGG	24	mature miRNA	0	0	0	0	0	0	0	0	14	4.07989	0	0
nnu-miR375s	CCACACCATACCTATTGATTCCAT	24	mature miRNA	0	0	0	0	0	0	0	0	14	4.07989	0	0
nnu-miR376	ATTCAGATGGACCTGGATAAGCCT	24	mature miRNA	5	0.324958	4	0.249377	11	0.548025	0	0	0	0	0	0
nnu-miR377	TTAGCGAGATTCGTGATTGTCAAC	24	mature miRNA	6	0.389949	0	0	1	0.0498205	0	0	0	0	0	0
nnu-miR378	AAGAACTACTTACTGATCCTGCCT	24	mature miRNA	8	0.519933	6	0.374066	9	0.448384	0	0	0	0	1	0.327701
nnu-miR38	TTCCTTCCCTTCTTGAATCAA	21	mature miRNA	0	0	0	0	0	0	73	24.6638	47	13.6968	36	11.7972
nnu-miR38s	TTCCTTCCCTTCTTGAATC	19	mature miRNA	4	0.259966	11	0.685787	9	0.448384	0	0	0	0	0	0
nnu-miR380	TATCCATATTGACCCACCAACCC	23	mature miRNA	0	0	0	0	0	0	0	0	11	3.20563	0	0
nnu-miR381	AAATTCCTAGACCTTGAACTGCCT	24	mature miRNA	4	0.259966	11	0.685787	9	0.448384	0	0	0	0	0	0
nnu-miR382	TGTCCAGGGATTTGTAGAGATGCC	24	mature miRNA	0	0	0	0	141	7.02468	0	0	0	0	0	0
nnu-miR382s	GGCATCTCTACAAAGCCGTGGACA	24	mature miRNA	3	0.194975	7	0.43641	14	0.697486	1	0.33786	0	0	0	0
nnu-miR383	CCACCCTCTGAACCAGTGCCTGAC	24	mature miRNA	132	8.57889	375	23.3791	639	31.8353	0	0	0	0	0	0
nnu-miR39	TGCAGTCGACGTGTAGTGCAGCCT	24	mature miRNA	4	0.259966	1	0.0623443	7	0.348743	0	0	0	0	0	0
nnu-miR390as	AAGCTCAGGAGGGATAGCGCC	21	mature miRNA	778	50.5634	1285	80.1124	1873	93.3137	241	81.4243	1504	438.297	489	160.246
nnu-miR390b_89	CGCTATCCATCCTGAGTTTTA	21	mature miRNA	232	15.078	180	11.222	290	14.4479	107	36.151	240	69.941	283	92.7393
nnu-miR393a_91	ATCATGCGATCTCTTCGGA	19	mature miRNA	16012	1040.64	0	0	0	0	0	0	1086	316.483	1812	593.794
nnu-miR393a_92	ATCATGCGATCTCTTCGGAAT	21	mature miRNA	16012	1040.64	0	0	0	0	0	0	1086	316.483	1812	593.794
nnu-miR393b-1s	TCCAAAGGGATCGCATTGATC	21	mature miRNA	1264	82.1493	48	2.99253	100	4.98205	269	90.8844	624	181.847	681	223.164
nnu-miR393b-2b	TCCAAAGGGATCGCATTGATCC	22	mature miRNA	1264	82.1493	48	2.99253	100	4.98205	269	90.8844	624	181.847	681	223.164
nnu-miR394	TTTGGCATTCTGTCCACCTCC	21	mature miRNA	204	13.2583	303	18.8903	524	26.1059	381	128.725	1250	364.276	1314	430.599
nnu-miR394a	TTGGCATTCTGTCCACCTC	19	mature miRNA	241	15.663	353	22.0075	632	31.4865	304	102.71	1298	378.264	1286	421.423
nnu-miR395a-3	CTGAAGGGTTTGGAGGAACTC	21	mature miRNA	0	0	0	0	0	0	0	0	7	2.03995	0	0
nnu-miR395b_39	CTGAAGTGTTTGGGGGAACTC	21	mature miRNA	20	1.29983	6	0.374066	10	0.498205	63	21.2852	76	22.148	80	26.2161
nnu-miR396-1s	TTCCACAGCTTTCTTGAACT	20	mature miRNA	13839	899.418	23607	1471.76	43616	2172.97	5156	1742.01	18609	5423.05	51184	16773
nnu-miR396-3a	TTCCACAGCTTTCTTGAACTT	21	mature miRNA	85106	5531.17	23607	1471.76	43616	2172.97	5156	1742.01	18172	5295.7	45083	14773.7
nnu-miR397	TCATTGAGTGCAGCGTTGATG	21	mature miRNA	372	24.1769	8	0.498754	10	0.498205	1788	604.094	432	125.894	588	192.688
nnu-miR398a_114	TGTGTTCTCAGGTCACCCCTT	21	mature miRNA	0	0	0	0	0	0	15	5.0679	0	0	0	0
nnu-miR398b	TGTGTTCTCAGGTCGCCCCTG	21	mature miRNA	150	9.74873	126	7.85538	77	3.83617	4659	1574.09	3256	948.866	406	133.047
nnu-miR399a_115	CGCCAAAGGAGAGTTGCCCTC	21	mature miRNA	125	8.12395	211	13.1546	431	21.4726	375	126.698	441	128.517	467	153.036
nnu-miR399c-1	TGCCAAAGGAGATTTGCCCTG	21	mature miRNA	0	0	0	0	0	0	0	0	65	18.9424	0	0
nnu-miR399d	TGCCAAAGGAGATATGCCCCG	21	mature miRNA	0	0	0	0	0	0	0	0	38	11.074	0	0
nnu-miR4	AACCCGACTGACCTCTGCAAGAGA	24	mature miRNA	0	0	62	3.86534	84	4.18492	0	0	0	0	0	0
nnu-miR40	TTTCTAAAAGTGAGGACTTAGCCT	24	mature miRNA	8	0.519933	3	0.187033	2	0.0996409	0	0	0	0	0	0
nnu-miR403_93	TTAGATTCACGCACAAGCTCG	21	mature miRNA	5178	336.526	3153	196.571	4327	215.573	600	202.716	1088	317.066	1220	399.795
nnu-miR408a-1	TGCACTGCCTCTTCCCTGGCT	21	mature miRNA	4324	281.024	49	3.05487	135	6.72576	1181	399.013	2239	652.491	206	67.5064
nnu-miR41	GGGGATCGTTTGACAGCCTGGCCC	24	mature miRNA	1	0.0649916	9	0.561098	1	0.0498205	0	0	0	0	0	0
nnu-miR42	GTATTGAATGCCGAGGTGCCCCGA	24	mature miRNA	0	0	1	0.0623443	0	0	0	0	0	0	0	0
nnu-miR43	ATTGGGAAACAAGCTCTTGGACCT	24	mature miRNA	6	0.389949	3	0.187033	2	0.0996409	0	0	0	0	0	0
nnu-miR44	AGGGACACTGGAGAGTGAGTGGGG	24	mature miRNA	0	0	0	0	0	0	0	0	2	0.582842	0	0
nnu-miR45	ATGAGATTCAGGACCAAAATGACC	24	mature miRNA	1	0.0649916	0	0	9	0.448384	0	0	0	0	0	0
nnu-miR46	GGCAGTTTCGTGAGGGGCTG	20	mature miRNA	0	0	0	0	0	0	5	1.6893	0	0	8	2.62161
nnu-miR47	ACCCGGACCGGACCCTTGATCAGT	24	mature miRNA	0	0	1	0.0623443	7	0.348743	0	0	0	0	0	0
nnu-miR48	TTCAATTTGGATTGCATTGGACCC	24	mature miRNA	2	0.129983	6	0.374066	3	0.149461	0	0	0	0	0	0
nnu-miR49-1	AAGTGTTTTTTAGACCTCAGACCT	24	mature miRNA	0	0	99	6.17208	59	2.93941	0	0	0	0	0	0
nnu-miR50	TGAACCGGAATGTAGTTTTACATC	24	mature miRNA	1	0.0649916	2	0.124689	8	0.398564	0	0	0	0	0	0
nnu-miR51	ATTTTTTGAACTTTGATAATGCCT	24	mature miRNA	15	0.974873	108	6.73318	106	5.28097	0	0	0	0	0	0
nnu-miR5179_95	TTGCTCAAGACCGCGCAGC	19	mature miRNA	0	0	16	0.997508	2	0.0996409	0	0	0	0	0	0
nnu-miR5179_96	TCTTGCTCAAGACCGCGCAGC	21	mature miRNA	0	0	2875	179.24	5340	266.041	28	9.46009	32	9.32547	0	0
nnu-miR52	TATTCTGGTGTCCTAGGC	18	mature miRNA	501	32.5608	136	8.47882	302	15.0458	838	283.127	3978	1159.27	1022	334.91
nnu-miR529	AGAAGAGAGAGAGTACAGCTT	21	mature miRNA	13	0.84489	0	0	0	0	6	2.02716	9	2.62279	0	0
nnu-miR529s	AAGCTGTACCCTCTCTCTTCT	21	mature miRNA	10	0.649916	4	0.249377	0	0	6	2.02716	1	0.291421	1	0.327701
nnu-miR53	TATAATCTGATCAATCTGAAGCCT	24	mature miRNA	0	0	17	1.05985	0	0	0	0	0	0	0	0
nnu-miR535_123	TGACAACGAGAGAGAGCACGC	21	mature miRNA	2235	145.256	1283	79.9877	2785	138.75	594	200.689	1075	313.277	5	1.6385
nnu-miR5368a_124	AGGGACAGTCTCAGGTAGACA	21	mature miRNA	85	5.52428	13	0.810476	39	1.943	87	29.3938	165	48.0844	86	28.1823
nnu-miR54	ATTCTGTTGGAAGAGCATGGAACC	24	mature miRNA	4	0.259966	3	0.187033	10	0.498205	1	0.33786	0	0	0	0
nnu-miR55	ATCGGGCAGTGCGTAGCACGCACC	24	mature miRNA	5	0.324958	2	0.124689	4	0.199282	0	0	0	0	0	0
nnu-miR56	TTGGGAATGACAAAAGTAGACTTC	24	mature miRNA	0	0	32	1.99502	53	2.64048	0	0	0	0	0	0
nnu-miR57	CCAAGGTATTGTGAGCAAAGCCCT	24	mature miRNA	0	0	1	0.0623443	3	0.149461	0	0	0	0	0	0
nnu-miR58	AGAGACTCTTCAGAACAGTGCACC	24	mature miRNA	19	1.23484	0	0	0	0	0	0	0	0	0	0
nnu-miR58s	AGGTGCACTGTTCTGAAGAGTCTC	24	mature miRNA	19	1.23484	0	0	0	0	0	0	0	0	0	0
nnu-miR59	ACGGAGAAGACAATGAACAATCTC	24	mature miRNA	5	0.324958	15	0.935164	23	1.14587	0	0	0	0	1	0.327701
nnu-miR5a-1	AAACCAAGAAAGTTTCTGAACCCT	24	mature miRNA	2	0.129983	6	0.374066	6	0.298923	0	0	0	0	0	0
nnu-miR5a-1s	AGGGTTCAGAACATTTCTTGGTTT	24	mature miRNA	2	0.129983	6	0.374066	6	0.298923	0	0	0	0	0	0
nnu-miR5b-2	AAACCGAGAAAGGTTCTGAACCCT	24	mature miRNA	9	0.584924	1	0.0623443	3	0.149461	0	0	0	0	0	0
nnu-miR5c	AAACCAAGAAAGTTTTTGAACCCT	24	mature miRNA	0	0	33	2.05736	30	1.49461	0	0	0	0	0	0
nnu-miR5c1s	AGGGCTCAAAACCTTTCTTGGTTT	24	mature miRNA	15	0.974873	17	1.05985	24	1.19569	0	0	0	0	0	0
nnu-miR60	AGGGTTATTGGGACTACTTGGCGC	24	mature miRNA	1	0.0649916	2	0.124689	12	0.597845	0	0	0	0	0	0
nnu-miR61	TTTGATGGATTGCTGTGGCCC	21	mature miRNA	0	0	0	0	0	0	4	1.35144	3	0.874262	0	0
nnu-miR6-1	TAATGATTTGGACTTGGTTGAACC	24	mature miRNA	103	6.69413	380	23.6908	435	21.6719	16	5.40576	73	21.2737	0	0
nnu-miR62	CCGCGGACTCGATTTGTGGGGCCT	24	mature miRNA	0	0	3	0.187033	12	0.597845	0	0	0	0	0	0
nnu-miR63	ACTCTGCTCTGATACCATGTTGAG	24	mature miRNA	629	40.8797	102	6.35912	105	5.23115	128	43.2461	162	47.2102	119	38.9964
nnu-miR64	TCTGAATCAAGTCATTGGATG	21	mature miRNA	0	0	1	0.0623443	0	0	2	0.67572	0	0	0	0
nnu-miR6478a_12	CCGACCTTAGCTCAGTTGGTA	21	mature miRNA	2879	187.111	658	41.0225	1491	74.2823	4934	1667	3606	1050.86	1478	484.342
nnu-miR6478a_12a	CCGACCTTAGCTCAGTTGG	19	mature miRNA	0	0	0	0	0	0	5374	1815.66	0	0	0	0
nnu-miR65	CTTGACTTTGGTCTGAAGCCT	21	mature miRNA	4	0.259966	5	0.311721	9	0.448384	0	0	0	0	0	0
nnu-miR66	ATGGAAAAATCCATCGTGTAAAAG	24	mature miRNA	0	0	0	0	0	0	0	0	0	0	0	0
nnu-miR67	ATTCTGATTGGCTGATTGTCTGAT	24	mature miRNA	5	0.324958	7	0.43641	9	0.448384	0	0	0	0	0	0
nnu-miR68	TTGCACCTCGATCGCTTTGACTAG	24	mature miRNA	5	0.324958	11	0.685787	4	0.199282	0	0	0	0	1	0.327701
nnu-miR69	TTCGACTAATCGAACTATGTGCCT	24	mature miRNA	0	0	48	2.99253	46	2.29174	0	0	0	0	0	0
nnu-miR7	TGCTATGAGTCATTTAGGATGGA	23	mature miRNA	25	1.62479	0	0	0	0	13	4.39218	13	3.78847	0	0
nnu-miR7s	ATTCCATCCTAAATGACTCATAGC	24	mature miRNA	6	0.389949	5	0.311721	1	0.0498205	1	0.33786	1	0.291421	0	0
nnu-miR70-1	AGGGAGGGTTGAAACTGAAAGGGT	24	mature miRNA	24	1.5598	50	3.11721	96	4.78276	0	0	0	0	0	0
nnu-miR70-2s	CCCTTTTAGTTTCAACCCTCCCTC	24	mature miRNA	13	0.84489	38	2.36908	72	3.58707	0	0	0	0	0	0
nnu-miR71	AAGTTCTCCGAACCCTCGAAGCCT	24	mature miRNA	6	0.389949	5	0.311721	1	0.0498205	1	0.33786	1	0.291421	0	0
nnu-miR72	ATTGGTTCCATAATTCGCTGAATA	24	mature miRNA	5	0.324958	0	0	9	0.448384	0	0	0	0	0	0
nnu-miR73	ATTCTATAGGTGTGGTGTGGACC	23	mature miRNA	0	0	3	0.187033	3	0.149461	3	1.01358	6	1.74852	1	0.327701
nnu-miR74	TTTCTAGAGTTCTCTTGAAAGCCT	24	mature miRNA	28	1.81976	50	3.11721	52	2.59066	1	0.33786	4	1.16568	0	0
nnu-miR75-2	AATGAGAATCTTCTAGGACTAGGA	24	mature miRNA	5	0.324958	7	0.43641	13	0.647666	1	0.33786	1	0.291421	0	0
nnu-miR76	TTTGTCAGATAGTAGATAAGGCCT	24	mature miRNA	0	0	23	1.43392	0	0	0	0	0	0	0	0
nnu-miR77	AATGTAGAGAATCATGACTTGCCC	24	mature miRNA	0	0	8	0.498754	10	0.498205	0	0	0	0	0	0
nnu-miR78	TTGGGTCACAGGTTGTACACT	21	mature miRNA	1	0.0649916	2	0.124689	2	0.0996409	1	0.33786	9	2.62279	1	0.327701
nnu-miR79	AGAGAGTAGAACACTTTAGATGGT	24	mature miRNA	3	0.194975	10	0.623443	12	0.597845	0	0	0	0	0	0
nnu-miR7a	ATGCTATGAGTCATTTAGGATGGA	24	mature miRNA	25	1.62479	0	0	0	0	13	4.39218	13	3.78847	0	0
nnu-miR8	TACCCGTCGTGAATTGGAGCCACA	24	mature miRNA	6	0.389949	15	0.935164	11	0.548025	2	0.67572	3	0.874262	0	0
nnu-miR80-3	ACTCCGGAATGCTCTGAGACAGGA	24	mature miRNA	17	1.10486	23	1.43392	30	1.49461	0	0	0	0	0	0
nnu-miR81	CTTGTAACAAAGGCTGGGCTGAAC	24	mature miRNA	152	9.87872	733	45.6984	427	21.2733	129	43.584	33	9.61689	7	2.29391
nnu-miR82	GAGAATGTTGGCCAAAATGAACTT	24	mature miRNA	0	0	4	0.249377	8	0.398564	0	0	0	0	0	0
nnu-miR827a	TTAGATGATCATCAACAAACA	21	mature miRNA	31	2.01474	13	0.810476	12	0.597845	82	27.7045	130	37.8847	257	84.2191
nnu-miR827a-1	TTAGATGATCATCAACAAAC	20	mature miRNA	0	0	0	0	0	0	96	32.4346	169	49.2501	315	103.226
nnu-miR828_101	TCTTGCTCAAATGAGTATTCCA	22	mature miRNA	1	0.0649916	2	0.124689	3	0.149461	0	0	33	9.61689	3	0.983102
nnu-miR83	ATAGAACTCGAGCCAATTCAACCT	24	mature miRNA	34	2.20971	18	1.1222	0	0	0	0	0	0	0	0
nnu-miR84	TCTTTGTATGGTGTGGGACCC	21	mature miRNA	5	0.324958	9	0.561098	18	0.896768	1	0.33786	3	0.874262	1	0.327701
nnu-miR85	TCAGCCGAAGAACGAAGAGCCCTT	24	mature miRNA	1	0.0649916	3	0.187033	12	0.597845	1	0.33786	0	0	0	0
nnu-miR85s	AGGGCTCTTCGTTCTTTGGCTGAG	24	mature miRNA	1	0.0649916	3	0.187033	12	0.597845	1	0.33786	0	0	0	0
nnu-miR86	TTTCCAGATCTGAAACAAGTTGAC	24	mature miRNA	7	0.454941	2	0.124689	6	0.298923	0	0	1	0.291421	0	0
nnu-miR87	AGAAGGTTCTAGAACATTTGGCCT	24	mature miRNA	6	0.389949	8	0.498754	7	0.348743	0	0	1	0.291421	1	0.327701
nnu-miR88	TGTATTTTATTATTGGCATGGAAC	24	mature miRNA	8	0.519933	7	0.43641	13	0.647666	0	0	0	0	1	0.327701
nnu-miR89	ATGGGCACTGCAGGAACGACATCC	24	mature miRNA	7	0.454941	0	0	0	0	0	0	0	0	0	0
nnu-miR9	TGGCACCTAAAAGACTCTGGATCT	24	mature miRNA	0	0	0	0	49	2.4412	0	0	0	0	0	0
nnu-miR90	ATGCGTTGACATGTATGTGGGGCC	24	mature miRNA	1	0.0649916	1	0.0623443	0	0	0	0	0	0	1	0.327701
nnu-miR91	ACATGTCGTGTTGTACCGTGGCCT	24	mature miRNA	3	0.194975	8	0.498754	13	0.647666	0	0	0	0	0	0
nnu-miR92	ATGTGTTCGTTCAGACAGGTGCCT	24	mature miRNA	0	0	10	0.623443	6	0.298923	0	0	0	0	0	0
nnu-miR93	ATTTCAATTGTGTATCGTCACTAT	24	mature miRNA	7	0.454941	9	0.561098	7	0.348743	0	0	0	0	0	0
nnu-miR94	TTTCAGTTGTGTATTTGGAACATC	24	mature miRNA	13	0.84489	0	0	0	0	0	0	0	0	0	0
nnu-miR95	AATTTACTGTACCTCTCAGCGCCT	24	mature miRNA	0	0	17	1.05985	0	0	0	0	0	0	0	0
nnu-miR96	AATTCGGCACGTCACCAGTAGCTC	24	mature miRNA	1	0.0649916	9	0.561098	2	0.0996409	0	0	0	0	0	0
nnu-miR97	TGAAAGATCTTGTAGAAGCT	20	mature miRNA	0	0	0	0	0	0	0	0	4	1.16568	1	0.327701
nnu-miR97s	CTTCTACAAGATCTTTCACA	20	mature miRNA	0	0	0	0	0	0	0	0	4	1.16568	1	0.327701
nnu-miR98-2	ACTCAATATGTAGAGTCTTGCACC	24	mature miRNA	0	0	27	1.6833	31	1.54443	0	0	0	0	0	0
nnu-miR99	ATTGAATTCGAACTTTGAGGGAAG	24	mature miRNA	2	0.129983	9	0.561098	5	0.249102	0	0	0	0	0	0
nnu-miR9a	TTGGCACCTAAAAGACTCTGGATC	24	mature miRNA	0	0	44	2.74315	0	0	0	0	0	0	0	0
nnu-novel-1	AGGCTCGAGGAATCTGATAAGAGG	24	mature miRNA	165	10.7236	297	18.5162	408	20.3267	0	0	0	0	0	0
nnu-novel-10	TATCATCTGTTCGACGAAATGCCT	24	mature miRNA	0	0	25	1.55861	19	0.946589	0	0	0	0	0	0
nnu-novel-11	CTTCGATTCCCTCTTTCTCTT	21	mature miRNA	0	0	0	0	0	0	0	0	29	8.4512	0	0
nnu-novel-11a	CTTCGATTCCCTCTTTCTCT	20	mature miRNA	0	0	0	0	0	0	11	3.71646	0	0	7	2.29391
nnu-novel-12	ATGACGTTGATTGACTGTTTGCCT	24	mature miRNA	0	0	19	1.18454	0	0	0	0	0	0	0	0
nnu-novel-13	ACGACACGGCCTGCACTTTGCACG	24	mature miRNA	0	0	71	4.42644	87	4.33438	0	0	0	0	0	0
nnu-novel-14	GTTTTTAAGTGTTGTATGGCC	21	mature miRNA	0	0	0	0	0	0	13	4.39218	19	5.537	0	0
nnu-novel-15	ATGTTTCGGGCTGTAATTATTGCC	24	mature miRNA	0	0	1777	110.786	2123	105.769	0	0	0	0	0	0
nnu-novel-16	AATTCACGATCGGTAGAGAGT	21	mature miRNA	64	4.15946	0	0	0	0	17	5.74362	0	0	0	0
nnu-novel-17	ACCTGTTGTCTCTTTTGTGACTGG	24	mature miRNA	0	0	354	22.0699	0	0	0	0	0	0	0	0
nnu-novel-18	CCCCTAGAACCTGGCAAAGTCACT	24	mature miRNA	0	0	0	0	0	0	51	17.2309	0	0	0	0
nnu-novel-19	ATTGTAGTGTGGTGTAGATTGGTC	24	mature miRNA	0	0	0	0	0	0	0	0	20	5.82842	0	0
nnu-novel-19a	ATTAGATCGAGACACAAGGTTCCT	24	mature miRNA	54	3.50954	0	0	65	3.23833	0	0	0	0	0	0
nnu-novel-2	ATCACCTTGGCTCTGAACACTAGG	24	mature miRNA	15	0.974873	0	0	0	0	0	0	0	0	0	0
nnu-novel-20	TCTCTTTGTATTGCGTGGGACCC	23	mature miRNA	0	0	0	0	800	39.8564	0	0	0	0	0	0
nnu-novel-21	ATATTTACTGATTGTGACCATGCC	24	mature miRNA	140	9.09882	0	0	0	0	0	0	0	0	0	0
nnu-novel-22	AACCCCGAGATCGATTGGATAGGA	24	mature miRNA	0	0	0	0	42	2.09246	0	0	0	0	0	0
nnu-novel-23	AATCCATGTGGATTCTGAACCATT	24	mature miRNA	0	0	24	1.49626	0	0	0	0	0	0	0	0
nnu-novel-24	TTTATACGGATTACGACAGGCACC	24	mature miRNA	0	0	120	7.48131	0	0	0	0	0	0	0	0
nnu-novel-25	ATACCTGTAGAGCCCATTGCCATG	24	mature miRNA	9234	600.132	0	0	10317	513.998	0	0	0	0	0	0
nnu-novel-26	AATACCGGGCCGCTCTGCATTGGA	24	mature miRNA	38	2.46968	0	0	0	0	0	0	0	0	0	0
nnu-novel-27	TCCAAACAGCTGTAGAGTTGC	21	mature miRNA	69	4.48442	0	0	0	0	14	4.73004	29	8.4512	0	0
nnu-novel-28	AGGGAATTGAATACAATGAATGAT	24	mature miRNA	0	0	0	0	24	1.19569	0	0	0	0	0	0
nnu-novel-29	ACATGAGAATCTTCTAGGACTGGA	24	mature miRNA	0	0	693	43.2046	0	0	0	0	0	0	0	0
nnu-novel-3	CCTTGGGTTGGGTTGACC	18	mature miRNA	126	8.18894	0	0	0	0	0	0	0	0	0	0
nnu-novel-30	TCACCCGGAAAAAGCTAATGGACT	24	mature miRNA	0	0	0	0	874	43.5431	0	0	0	0	0	0
nnu-novel-31	ATTATACGGGCTAAAACAAGCACC	24	mature miRNA	0	0	0	0	0	0	0	0	12	3.49705	0	0
nnu-novel-32	TCTAAGAACTTTGACCTTGGCATC	24	mature miRNA	4386	285.053	7343	457.794	9013	449.032	0	0	0	0	0	0
nnu-novel-33	TCGGTCAGCTCCACCTGAAC	20	mature miRNA	0	0	0	0	0	0	0	0	6	1.74852	0	0
nnu-novel-35	TGTTCGGTAGCGCTGAATC	19	mature miRNA	0	0	0	0	0	0	0	0	0	0	258	84.5468
nnu-novel-36	TCATCTGATGAGAAAACTGCAA	22	mature miRNA	0	0	0	0	71	3.53725	0	0	0	0	0	0
nnu-novel-37	TTTGTAAAAGGCAGTCTGAGCT	22	mature miRNA	0	0	0	0	0	0	5	1.6893	0	0	0	0
nnu-novel-38	TATTGGACCAGGTCGAATTGAACC	24	mature miRNA	0	0	0	0	35	1.74372	0	0	0	0	0	0
nnu-novel-39	TCTGCACGTGTATCATAGGCCT	22	mature miRNA	0	0	0	0	0	0	0	0	0	0	16	5.24321
nnu-novel-4	TTAAGGGGCCATGTTGAACTGATT	24	mature miRNA	0	0	171	10.6609	0	0	0	0	0	0	0	0
nnu-novel-40	TCCCCGAAAATCACGATCTC	20	mature miRNA	0	0	0	0	0	0	0	0	53	15.4453	0	0
nnu-novel-42	ACGGGCTAGTACTTTACAAAGGAC	24	mature miRNA	0	0	16	0.997508	0	0	0	0	0	0	0	0
nnu-novel-43	TGAAGGTACGAGGCTGAGGTCT	22	mature miRNA	0	0	5069	316.023	6555	326.573	0	0	0	0	0	0
nnu-novel-44	TCATTCCGGTGCATTTAGAACATC	24	mature miRNA	37	2.40469	0	0	20	0.996409	0	0	0	0	0	0
nnu-novel-45	ATGTTTCGGGCTGTGACTATTGCC	24	mature miRNA	0	0	0	0	0	0	0	0	0	0	276	90.4454
nnu-novel-46	TACCTAGGTAACTGTATTTACCC	23	mature miRNA	0	0	0	0	0	0	0	0	100	29.1421	0	0
nnu-novel-47	TCCCGATGTACTGCTGGATGC	21	mature miRNA	57	3.70452	0	0	25	1.24551	0	0	7	2.03995	0	0
nnu-novel-48	TTGGGCACCTGTACAGACTGTTCC	24	mature miRNA	0	0	0	0	206	10.263	0	0	0	0	0	0
nnu-novel-49	ACGAGAACTTGGTTTTTGAACTCT	24	mature miRNA	0	0	794	49.5014	0	0	0	0	0	0	0	0
nnu-novel-5	TTTTGAACCGAGACCAAACCGAAA	24	mature miRNA	0	0	38	2.36908	0	0	0	0	0	0	0	0
nnu-novel-50	CACGAGAACTTGGTTTTTGAACTC	24	mature miRNA	0	0	0	0	1025	51.066	0	0	136	39.6332	0	0
nnu-novel-52	TCTACACTCATAGAACCTTGAACC	24	mature miRNA	116	7.53902	0	0	0	0	0	0	0	0	0	0
nnu-novel-56	ACATGAGAATCTCTTAGGACTGGA	24	mature miRNA	0	0	1267	78.9902	0	0	0	0	0	0	53	17.3681
nnu-novel-57	AGACGATAGAACCAGAGTTGTGCC	24	mature miRNA	59	3.8345	0	0	0	0	0	0	0	0	0	0
nnu-novel-58	GGCGGACTGCTCGAGCTGC	19	mature miRNA	0	0	0	0	0	0	0	0	15760	4592.79	0	0
nnu-novel-59	TTCTAGCTTTGATTGGGACCT	21	mature miRNA	0	0	0	0	49	2.4412	0	0	0	0	0	0
nnu-novel-6	AACGTCCCTCTGGGCCCTGGCGCC	24	mature miRNA	48	3.1196	0	0	52	2.59066	0	0	0	0	0	0
nnu-novel-60	AGAAGCCGAGGACTGTAGGTCGTC	24	mature miRNA	0	0	0	0	86	4.28456	0	0	0	0	0	0
nnu-novel-61	TCCTCGGCTCAAGATATTAGATCT	24	mature miRNA	355	23.072	1151	71.7583	1571	78.2679	0	0	0	0	0	0
nnu-novel-62	ATTCGGCTGGTAGTGTGACTTAGC	24	mature miRNA	12	0.779899	0	0	0	0	0	0	0	0	0	0
nnu-novel-63	GCTAAGGTGACTTGTTGAAACACT	24	mature miRNA	0	0	0	0	0	0	18	6.08148	31	9.03404	13	4.26011
nnu-novel-64	AAAGCATCTACGGAGTAGTCCAGA	24	mature miRNA	2996	194.715	0	0	0	0	0	0	0	0	0	0
nnu-novel-65	GTTACTGTGGTTACTGTGGTGCCT	24	mature miRNA	0	0	0	0	177	8.81822	0	0	0	0	0	0
nnu-novel-66	TTATGAGGTTCTGTAGTTAATTTA	24	mature miRNA	0	0	468	29.1771	0	0	0	0	0	0	0	0
nnu-novel-67	TGCTAGTACAGTAGGAGGGGCGCC	24	mature miRNA	0	0	0	0	601	29.9421	0	0	0	0	0	0
nnu-novel-68	ACCTCGATTGCTAGGGAGACC	21	mature miRNA	0	0	0	0	18	0.896768	0	0	0	0	0	0
nnu-novel-69	CCTCGATTGCTAGGGAGACCT	21	mature miRNA	0	0	10	0.623443	0	0	0	0	0	0	0	0
nnu-novel-7	TCCAACATGATCTGTGCCTGC	21	mature miRNA	0	0	0	0	0	0	0	0	6	1.74852	0	0
nnu-novel-71	AATTGGACCGGTTGAATTGTGACC	24	mature miRNA	0	0	0	0	21	1.04623	0	0	0	0	0	0
nnu-novel-72	TTTGAGTAGAATTAGCGTTTCCCT	24	mature miRNA	0	0	90	5.61098	0	0	0	0	0	0	0	0
nnu-novel-75	AGCCCGAAGAGATTGTTTGAGACC	24	mature miRNA	0	0	0	0	487	24.2626	0	0	0	0	0	0
nnu-novel-76	CACTGGTCTAGCTCCATGGCACC	23	mature miRNA	0	0	1261	78.6161	0	0	0	0	223	64.9868	0	0
nnu-novel-78	CGCGGTGTATTGTGAACATC	20	mature miRNA	0	0	0	0	0	0	0	0	17	4.95415	7	2.29391
nnu-novel-79	TATACGGGCTAAAACAAGCACC	22	mature miRNA	0	0	0	0	0	0	0	0	12	3.49705	0	0
nnu-novel-8	AATTGGACACTTTCAACCTTGGCC	24	mature miRNA	0	0	0	0	32	1.59425	0	0	0	0	0	0
nnu-novel-80	ATTCCACCGTGTACTGAAAACATC	24	mature miRNA	0	0	16	0.997508	0	0	0	0	0	0	0	0
nnu-novel-81	ATTCCGGACAGTTATACTGAAGAC	24	mature miRNA	0	0	21	1.30923	0	0	0	0	0	0	0	0
nnu-novel-82	TCACCGTGCATTGAGAGCATC	21	mature miRNA	0	0	0	0	0	0	0	0	15	4.37131	0	0
nnu-novel-83	TTTTACGAACACTGTGTGGGCAG	23	mature miRNA	197	12.8033	322	20.0749	0	0	46	15.5416	0	0	72	23.5945
nnu-novel-83a	TTTTACGAACACTGTGTGGGCAGC	24	mature miRNA	197	12.8033	322	20.0749	421	20.9744	46	15.5416	0	0	72	23.5945
nnu-novel-84	TTTGCCCAATTTGGATCGTCCAGT	24	mature miRNA	0	0	16	0.997508	0	0	0	0	0	0	0	0
nnu-novel-86	ATTTTTTGGACTAGACCAAAGCCT	24	mature miRNA	0	0	23	1.43392	0	0	0	0	0	0	0	0
nnu-novel-87	CCTTGGGTTGGGTGGACC	18	mature miRNA	144	9.35879	0	0	127	6.3272	0	0	0	0	0	0
nnu-novel-88	GAGACAATCGGGAGACAGT	19	mature miRNA	0	0	0	0	0	0	81	27.3667	0	0	34	11.1418
nnu-novel-9	AAAGAGATTGCAGATCTGCCTTGG	24	mature miRNA	0	0	56	3.49128	0	0	0	0	0	0	0	0
miR163*	TTGAAGAGACACAAAGAAGAAGA	23	miRNA-star	0	0	6	0.374066	0	0	0	0	0	0	0	0
miR168a-5p*	TCGCTTGGTGCAGGTCGGGTGC	22	miRNA-star	441	28.6613	197	12.2818	249	12.4053	1267	428.069	1485	432.76	1891	619.682
miR171c*	TAATTGAACCGGACCAATATC	21	miRNA-star	0	0	0	0	0	0	0	0	6	1.74852	0	0
miR2088-3p*	CCCAATGTTTGGCTGGATGCT	21	miRNA-star	0	0	0	0	0	0	0	0	27	7.86836	0	0
miR-210-5p*	AGCTGCTGAATTATGGATTCC	21	miRNA-star	1607	104.441	583	36.3467	1634	81.4066	638	215.555	768	223.811	0	0
miR-363*	CTTGCACGGTTGTCTATTGTTAAA	24	miRNA-star	0	0	0	0	0	0	25	8.44651	0	0	0	0
miR5068*	CTCGGGTAGAGCCTTGGCCTTGGC	24	miRNA-star	0	0	0	0	40	1.99282	0	0	0	0	0	0
miR-580-3p*	ATGAGAATCTCTTAGGACTGGAAG	24	miRNA-star	0	0	0	0	0	0	0	0	71	20.6909	0	0
miR-7189-3p*	GATGTTCTCAACGTACGGCT	20	miRNA-star	0	0	0	0	0	0	12	4.05432	14	4.07989	12	3.93241
miR-8056*	GGTGGATTGGTGGATCAATATGGA	24	miRNA-star	0	0	0	0	58	2.88959	0	0	0	0	0	0
N_miR1432_807a*	CAGGAGAGATGATGCCGGCGTC	22	miRNA-star	0	0	0	0	0	0	0	0	0	0	43	14.0911
N_miR169h_580*	CAGCCAAGAATGACTTGCCGA	21	miRNA-star	0	0	0	0	0	0	0	0	0	0	0	0
N_miR169l_586a*	GGCAGGTTGTCCTTGGCTAC	20	miRNA-star	0	0	0	0	0	0	0	0	34	9.90831	0	0
N_miR171a_207*	TTGAGCCGCGTCAATATCTC	20	miRNA-star	0	0	0	0	0	0	0	0	0	0	0	0
N_miR4414_806a*	AGCTGCTGACTCGCTGGTTCA	21	miRNA-star	0	0	0	0	0	0	0	0	0	0	0	0
NmiRNA#26_37*	TGGTTCGAGTTGTAGCGGCGG	21	miRNA-star	0	0	0	0	0	0	0	0	0	0	0	0
nnu-miR1*	CGGGCCCACATACATGTTGACACA	24	miRNA-star	12	0.779899	38	2.36908	29	1.44479	1	0.33786	0	0	2	0.655402
nnu-miR108a*	AGACAAATTGTATGGATTGGAC	22	miRNA-star	0	0	0	0	0	0	7	2.36502	0	0	0	0
nnu-miR111*	AATCCAATTCGAATTTGATCCGTT	24	miRNA-star	3	0.194975	11	0.685787	9	0.448384	0	0	0	0	0	0
nnu-miR118*	AAGTTCAAAGTTCCATTTCATCTA	24	miRNA-star	0	0	0	0	0	0	0	0	12	3.49705	0	0
nnu-miR118b*	AAGTTCAAAGTTCCATTTCATCT	23	miRNA-star	0	0	0	0	0	0	0	0	12	3.49705	0	0
nnu-miR119*	CTTTTGTCCGAGGATTCTCATAAT	24	miRNA-star	10	0.649916	58	3.61597	59	2.93941	2	0.67572	1	0.291421	0	0
nnu-miR120-2*	TACAAATATGTAGAGTACAAA	21	miRNA-star	12	0.779899	4	0.249377	3	0.149461	148	50.0033	120	34.9705	12	3.93241
nnu-miR12-2*	TGAGTCCCACATGCAATCACCATA	24	miRNA-star	3	0.194975	20	1.24689	10	0.498205	1	0.33786	10	2.91421	0	0
nnu-miR131*	ATGAGATCGTGATATTCCGGGAGC	24	miRNA-star	184	11.9584	17	1.05985	366	18.2343	0	0	0	0	0	0
nnu-miR133*	CTGGATGTTGACTCCTACTCCCGA	24	miRNA-star	5	0.324958	7	0.43641	2	0.0996409	0	0	0	0	0	0
nnu-miR135-1*	TGGCGCAAAGTTATCACGTACCTT	24	miRNA-star	9	0.584924	6	0.374066	1	0.0498205	0	0	0	0	0	0
nnu-miR14*	CCCGGGTATGAGTTCATCGCAATC	24	miRNA-star	0	0	0	0	0	0	0	0	0	0	21	6.88172
nnu-miR145*	CACTGTTCATGAAGCGATTCCGAT	24	miRNA-star	1	0.0649916	3	0.187033	8	0.398564	0	0	0	0	0	0
nnu-miR150*	TCCGTCAAGGATGTCCGCTCTAGT	24	miRNA-star	9	0.584924	13	0.810476	6	0.298923	0	0	0	0	0	0
nnu-miR152*	TTAATCCATATACAATTTCTC	21	miRNA-star	50	3.24958	0	0	46	2.29174	63	21.2852	52	15.1539	75	24.5776
nnu-miR156c-1*	TGTGCTCACTCTCTTCTGTC	20	miRNA-star	102	6.62914	37	2.30674	44	2.1921	145	48.9897	333	97.0431	14	4.58781
nnu-miR156d_66*	GCTCACTTCTCTTTCTGTCAGC	22	miRNA-star	6	0.389949	1	0.0623443	2	0.0996409	16	5.40576	56	16.3196	7	2.29391
nnu-miR161*	TTTGCAAATAGATCTTAGAAGA	22	miRNA-star	0	0	0	0	0	0	0	0	3	0.874262	0	0
nnu-miR164-1*	TGGAGAAGCAGGGCACGTGCA	21	miRNA-star	0	0	14	0.87282	27	1.34515	83	28.0424	46	13.4054	12	3.93241
nnu-miR167d*_78	GTGAAACTGCCGCATGATCTG	21	miRNA-star	2	0.129983	0	0	0	0	0	0	0	0	0	0
nnu-miR174-1*	ATCAATCTGTCTCTGCAATCCAAG	24	miRNA-star	6	0.389949	12	0.748131	15	0.747307	0	0	0	0	1	0.327701
nnu-miR176-2a*	AGAGTTAGTTACATCTGAGCT	21	miRNA-star	57	3.70452	0	0	0	0	0	0	0	0	0	0
nnu-miR177*	GGGCCCCACATACATGTCCACACA	24	miRNA-star	0	0	3	0.187033	4	0.199282	0	0	0	0	0	0
nnu-miR180*	CTTTCCAGTTGGCTCTACAGACTC	24	miRNA-star	6	0.389949	2	0.124689	14	0.697486	0	0	1	0.291421	0	0
nnu-miR186*	AAGGCACAAAATTCTAGGACTATG	24	miRNA-star	0	0	4	0.249377	13	0.647666	0	0	0	0	0	0
nnu-miR188*	TGCCTTCCGTATGGAGAGTGG	21	miRNA-star	0	0	0	0	0	0	80	27.0288	401	116.86	716	234.634
nnu-miR199*	GTTTCTAATGAACCGAACACCACT	24	miRNA-star	9	0.584924	35	2.18205	60	2.98923	4	1.35144	20	5.82842	3	0.983102
nnu-miR2*	GTCCACAACTGTTTTGAACTG	21	miRNA-star	7	0.454941	0	0	2	0.0996409	0	0	1	0.291421	0	0
nnu-miR20*	TTTCCGATCCCACCCATACCT	21	miRNA-star	18	1.16985	49	3.05487	51	2.54084	8	2.70288	4	1.16568	4	1.3108
nnu-miR201*	TTCTCAAGTCGGAAGAGTCCAAGT	24	miRNA-star	7	0.454941	20	1.24689	23	1.14587	0	0	0	0	2	0.655402
nnu-miR215*	CGGGCCAAATCACCCTCCATCAAT	24	miRNA-star	2	0.129983	4	0.249377	0	0	0	0	0	0	0	0
nnu-miR216*	CTGTCTCTTCGAACAAGTGCACT	23	miRNA-star	0	0	0	0	1	0.0498205	2	0.67572	13	3.78847	1	0.327701
nnu-miR229*	AATGAAGCTTCTTGAAATGGGAGA	24	miRNA-star	0	0	15	0.935164	3	0.149461	0	0	2	0.582842	0	0
nnu-miR236*	CAATCTCAGATCTGTAAATTC	21	miRNA-star	0	0	0	0	0	0	4	1.35144	0	0	1	0.327701
nnu-miR238*	AGCGAACTCATTCTCACTAGTGAA	24	miRNA-star	6	0.389949	2	0.124689	6	0.298923	0	0	1	0.291421	0	0
nnu-miR247*	TCAAACAAAAGGAAATATCTCATT	24	miRNA-star	0	0	3	0.187033	0	0	1	0.33786	0	0	0	0
nnu-miR24a-1*	AACCGTTGCTACAGTCTTAATCTC	24	miRNA-star	11	0.714907	24	1.49626	38	1.89318	1	0.33786	0	0	1	0.327701
nnu-miR251*	AGGCATCAAAATATAGAGTTATCA	24	miRNA-star	2	0.129983	372	23.1921	635	31.636	4	1.35144	56	16.3196	0	0
nnu-miR25-2*	CTCCTTAAATCACTCATTCTTGTC	24	miRNA-star	141	9.16381	0	0	0	0	0	0	0	0	0	0
nnu-miR253*	AGGCTCCTACAACCTTGGATAGAC	24	miRNA-star	1	0.0649916	22	1.37157	34	1.6939	0	0	0	0	0	0
nnu-miR26*	GAATAAACACTCAACCGTTGGAGG	24	miRNA-star	0	0	0	0	0	0	0	0	0	0	148	48.4997
nnu-miR263*	AGATTTCAGTTCTTAGATCTCAGA	24	miRNA-star	5	0.324958	2	0.124689	3	0.149461	0	0	0	0	0	0
nnu-miR268-1*	CTGGTCCAATCCACACATTTTGTC	24	miRNA-star	6	0.389949	43	2.6808	43	2.14228	4	1.35144	29	8.4512	5	1.6385
nnu-miR270-1*	ATCACACAACCCGCCAAGTAAATG	24	miRNA-star	6	0.389949	9	0.561098	7	0.348743	0	0	0	0	0	0
nnu-miR274*	AATTACAAGTCAATTACATAAGA	23	miRNA-star	0	0	2	0.124689	5	0.249102	2	0.67572	9	2.62279	2	0.655402
nnu-miR27a*	CCCGTCATCGTCCTCCTCGCT	21	miRNA-star	1501	97.5523	59	3.67831	668	33.2801	7	2.36502	0	0	0	0
nnu-miR286*	AGAATTCTGATCGTCCTCTTTGGT	24	miRNA-star	1	0.0649916	6	0.374066	0	0	0	0	0	0	0	0
nnu-miR287*	GTGGCGGCGATAGAATTGTTTTTC	24	miRNA-star	57	3.70452	146	9.10226	150	7.47307	10	3.3786	22	6.41126	5	1.6385
nnu-miR29*	TCTATATTATCCAACATTCAAGAT	24	miRNA-star	1	0.0649916	0	0	0	0	3	1.01358	3	0.874262	4	1.3108
nnu-miR290-1*	GGTTCAGTGTAAAATGTCATCAGT	24	miRNA-star	0	0	17	1.05985	26	1.29533	0	0	2	0.582842	0	0
nnu-miR296*	AGTCAAACTAAAGGAAATATCTAT	24	miRNA-star	31	2.01474	114	7.10725	94	4.68312	8	2.70288	44	12.8225	6	1.9662
nnu-miR302*	ATCCTAACCGTGGGTTGCTTTCCT	24	miRNA-star	1	0.0649916	5	0.311721	8	0.398564	0	0	1	0.291421	0	0
nnu-miR309*	AATCTTACAGACAATCCTAGGCTT	24	miRNA-star	50	3.24958	0	0	0	0	0	0	19	5.537	0	0
nnu-miR311*	GCCCCCAAATGCTCGACACATGTA	24	miRNA-star	0	0	0	0	0	0	6	2.02716	0	0	0	0
nnu-miR330*	GTCTGTTTCAAACTTCCGTTGCAT	24	miRNA-star	0	0	155	9.66336	323	16.092	0	0	0	0	0	0
nnu-miR340*	ACTTCATTAGTCTAGAATCTCAAA	24	miRNA-star	104	6.75912	87	5.42395	367	18.2841	1	0.33786	1	0.291421	0	0
nnu-miR341*	TGTCTTATTCCAGTTCTCTCTCCT	24	miRNA-star	2	0.129983	13	0.810476	2	0.0996409	2	0.67572	1	0.291421	0	0
nnu-miR344*	TCAGTTCGCCAACACAATCGGAAC	24	miRNA-star	4	0.259966	7	0.43641	5	0.249102	2	0.67572	0	0	0	0
nnu-miR345-1*	AGGCTATCTAAGGCATCAATCCAA	24	miRNA-star	10	0.649916	7	0.43641	4	0.199282	0	0	0	0	0	0
nnu-miR346*	ACCTTACAATCTTCGAATCCCTTC	24	miRNA-star	0	0	2	0.124689	7	0.348743	0	0	0	0	0	0
nnu-miR363*	ATCATGTTTATCTGTATGCATTG	23	miRNA-star	0	0	0	0	0	0	0	0	0	0	0	0
nnu-miR366*	AGGCACTTGTTCGCAGAGACACAT	24	miRNA-star	6	0.389949	12	0.748131	24	1.19569	0	0	1	0.291421	0	0
nnu-miR368*	AACCTTCTCACAAACTATCCACAC	24	miRNA-star	1	0.0649916	4	0.249377	6	0.298923	1	0.33786	3	0.874262	0	0
nnu-miR372*	CCACACCACACTACAGTCCATAGC	24	miRNA-star	1	0.0649916	5	0.311721	8	0.398564	1	0.33786	0	0	0	0
nnu-miR37-2*	GTGGACAGAGACCACGAATTCCCT	24	miRNA-star	0	0	0	0	1	0.0498205	4	1.35144	14	4.07989	2	0.655402
nnu-miR373*	AGGGGCAATTGAGAATTCAGATCA	24	miRNA-star	0	0	0	0	0	0	0	0	0	0	0	0
nnu-miR377*	TTGACAATCACGAATCTCGCTAAG	24	miRNA-star	6	0.389949	0	0	1	0.0498205	0	0	0	0	0	0
nnu-miR378*	AGGCAGGATCAACAAGTAGTTCTT	24	miRNA-star	8	0.519933	6	0.374066	9	0.448384	0	0	0	0	1	0.327701
nnu-miR380*	GGTTGGTGGGTCAATATGGATAA	23	miRNA-star	0	0	0	0	0	0	1	0.33786	4	1.16568	0	0
nnu-miR394*	TTGGCATTCTGTCCACCTCC	20	miRNA-star	241	15.663	353	22.0075	632	31.4865	304	102.71	1298	378.264	1286	421.423
nnu-miR408b_116	GCAGGGATAAGGCAGAGCATG	21	miRNA-star	436	28.3363	2	0.124689	12	0.597845	41	13.8523	102	29.7249	5	1.6385
nnu-miR41*	TTGGGCCAGGCTGTCAAACGATCC	24	miRNA-star	1	0.0649916	9	0.561098	1	0.0498205	0	0	0	0	0	0
nnu-miR49*	CAGGTCTGAGGTCTAAAAAACACT	24	miRNA-star	0	0	99	6.17208	59	2.93941	0	0	0	0	0	0
nnu-miR529a	GCTGTACCCTCTCTCTTCTTC	21	miRNA-star	0	0	0	0	0	0	6	2.02716	9	2.62279	0	0
nnu-miR5368a*_125	TGTCTACCTGAGACTGTCCCT	21	miRNA-star	0	0	3	0.187033	3	0.149461	0	0	0	0	1	0.327701
nnu-miR57*	AGGGCTTTGCTCACAACACCTTGG	24	miRNA-star	0	0	1	0.0623443	3	0.149461	0	0	0	0	0	0
nnu-miR5b-2*	AGGGCTCAAAACCTTTCTCGGTTT	24	miRNA-star	9	0.584924	1	0.0623443	3	0.149461	0	0	0	0	0	0
nnu-miR60*	GCGCCAAGTAGTCCCAATAACCCT	24	miRNA-star	1	0.0649916	2	0.124689	12	0.597845	0	0	0	0	0	0
nnu-miR6478a_12*	CCGACCTTAGCTCAGTTGGTAGA	23	miRNA-star	0	0	0	0	0	0	5374	1815.66	0	0	0	0
nnu-miR6a	AATGATTTGGACTTGGTTGAACCC	24	miRNA-star	0	0	0	0	0	0	0	0	0	0	17	5.57091
nnu-miR73*	GTCCACACCACACCTATAGAATG	23	miRNA-star	0	0	3	0.187033	3	0.149461	3	1.01358	6	1.74852	1	0.327701
nnu-miR74*	AGGCTTTCAAGAGAACTCTAGAAA	24	miRNA-star	28	1.81976	50	3.11721	52	2.59066	1	0.33786	4	1.16568	0	0
nnu-miR78*	TTAGTGTACAACCTGTGACCC	21	miRNA-star	1	0.0649916	2	0.124689	2	0.0996409	1	0.33786	9	2.62279	1	0.327701
nnu-miR81*	GTTCAGCCCAGCCTTTGTTACAAG	24	miRNA-star	152	9.87872	733	45.6984	427	21.2733	129	43.584	33	9.61689	7	2.29391
nnu-miR827a*	TTTGTTGATGACCATCTAGTC	21	miRNA-star	0	0	0	0	0	0	96	32.4346	169	49.2501	315	103.226
nnu-miR827b*	ATGTTTGTTGATGACCATCTA	21	miRNA-star	31	2.01474	13	0.810476	12	0.597845	82	27.7045	130	37.8847	257	84.2191
nnu-miR88*	TTTCCATGCCAGTAATAAAATACA	24	miRNA-star	8	0.519933	7	0.43641	13	0.647666	0	0	0	0	1	0.327701
nnu-miR92*	AGGCACCTGTCTGAACGAACACAT	24	miRNA-star	0	0	10	0.623443	6	0.298923	0	0	0	0	0	0

## Sheet: S2
Supplementary Table S2. Summary of pre-miRNA coordinates.
Pre-mature-ID	Consensus precursor sequence	family	precursor coordinate	type	association w/ TE?
miR-325-5p	ACTAGTAGGTTCTGCACCCCAAGTTGGTTAGCAATCTGTAGGCCTTGTAGAGCTTCTAGTAT	miR325	chr1:100678238..100678300:+	novel	TE-related(Complete)
miR5746	TCATTGTCATCCAAAGGATTCTTGTAAAGGATTCAATGTGTAGGACGCACC	miR5746	chr1:101457679..101457730:-	novel	TE-related(Complete)
miR-552-3p	TACAGGTGGTAGATTTGGATTGCCTCTTATGTAATGGTAATGTGGAGTCTTCTACCCACCTA	miR552	chr1:102837887..102837949:-	novel	TE-related(Complete)
miR-208a-5p	GATAGTCCTCATAAGATCAATGTTCCAGCTTTTGAGGATTGGATT	miR208	chr1:104730423..104730468:+	novel
miR-693-3p	GATAGTCCTCATAAGATCAATGTTCCAGCTTTTGAGGATTGGATT	miR693	chr1:104730423..104730468:+	novel
nnu-novel-1	TTATTGTTGATGTGTTTGGGCGATTGATCCATAGAGCAGGCTCGAGGAATCTGATAAGAGG	nnu-novel-1	chr1:104934539..104934600:+	novel	TE-related(Complete)
miR-29a-5p	ACCGAGTTCGGGTCTGTTGAGCCAGGCTTCACCTCTCCACCGCCCGAAGTTCCACCG	miR29	chr1:105464048..105464105:+	novel	TE-related(Complete)
miR-320a-3p-1	AAAAGCTGAGAACAGGAGGGCGCCTCCTATCTGCTAAACTCAGTTTGGCGCCCCTCCTACTGTATTAGCATGCTCCC	miR320	chr1:107573371..107573448:+	novel	TE-related(Complete)
miR-556-5p	TATGAGCTGTAGTTCAGTGTGCCTTGCGATGCCTTCATTACTGCTTCTTAATCGGCTCCGCATTGGTGTTGCTGACCTCTGTTTTGTCA	miR556	chr1:108215164..108215253:-	novel	TE-related(Complete)
miR-1479	AAACGAGTCTGGTGTCTGAAAAGCAAATTTTTCAGACACCAGACCTTTGAAA	miR1479	chr1:108267085..108267137:+	novel	TE-related(Complete)
miR-1947-5ps	AGGACGAGAACCCGCCGAAGCGCCCTTAGGTGGAGGAAGTCATGTACTTCACCGAGGATGGTGCTCGCGGGGTCCAATATCC	miR1947	chr1:109347214..109347296:+	novel
miR6444	TAGGAAAACTTTGTACCAGGCATCTTGATAATCCCAGTAGTTAAATATTTTGGGCCTCTTGTCAATAGGCTTGGTGATGAACTTTGGCTT	miR6444	chr1:109470707..109470797:-	novel	TE-related(Complete)
miR-6694-3ps	ATAAGAGTAAGGATCTGTAGCCTTGACAGTTCCCTTGCTAGAAATAGGGGCAAGAGAACCATCAGCTAAGGTGATTTTGTCACGGCC	miR6694	chr1:111017482..111017569:+	novel	TE-related(Complete)
miR-320a-3p-1	AAAAGCTGAGAACAGGAGGGCGCCTCCTATCTGCTAAACTCAGTTTGGCGCCCCTCCTACTGTATTAGCATGCTCCC	miR320	chr1:111987614..111987691:-	novel	TE-related(Complete)
miR-3069-3p	TTGGACACACATAGTTAAGAGCCTATTGAAACTCCATGGCTCTCTTTGTGTGTTATAAGA	miR3069	chr1:112572699..112572759:+	novel
miR-1290	TCATGATTATCCTAAGTATCTTCTGTCAAATATAACAAAGGATTTTAGTCGTGATCATGCCT	miR1290	chr1:123654941..123655003:-	novel
nnu-novel-2	ATCACCTTGGCTCTGAACACTAGGCTGAATGGGGTCTCCCCAGTAGCTGTCTTTAGTGTAGTCCTATAGGCCT	nnu-novel-2	chr1:12434094..12434167:-	novel	TE-related(Complete)
miR841a-3p	AGGTTTGCTAAGGAGAGGAGAGTATGTTAATACAGTAGGAGAAGTGTCTTTCTAGGTTTAGTAGATAGGA	miR841	chr1:125292394..125292464:-	novel	TE-related(Complete)
miR-3323	AAATACGAGAAGTCAAGGATGATGTCTGGGAGCTTCGTCGCTTGCTAGAGTCGTATTTCT	miR3323	chr1:125954483..125954543:-	novel	TE-related(Complete)
miR-242	ATGCGTAGACATGTATGTGGGGCCCACCTACATTTTACAAGGTGTGTCCCACATAATATCTAATGTGGGCCC	miR242	chr1:126344966..126345038:-	novel	TE-related(Complete)
miR-242	CGCCCACATGCATTTTACAAGGTGCGCCCCACATGCAATTGGGGGATATGCATGTGGGTTCATGCGTAGACATGTATGTGGGGCC	miR242	chr1:126351839..126351924:-	novel	TE-related(Complete)
miR-500b-3p	CGCTACATACAATCCAGACCCTACATGCATGTGCACCAATGGAATGTAGGACC	miR500	chr1:126362566..126362619:+	novel	TE-related(Complete)
miR-465a-5p	TCTGAATTTGAATTTCAATTTAAATTTCAAATTTCAAAATTTAAATTTAGAATTCGAATTTAGGCCC	miR465	chr1:126388503..126388570:+	novel	TE-related(partial)
nnu-novel-3	CCTTGGGTTGGGTTGACCCCAAACTGACTTAACCCAACCTATTTTG	nnu-novel-3	chr1:127251878..127251924:+	novel
miR5062b-5p	TGGACAAGGGGTTCTGACTAGTGGAGGCATCACCTTGGCCCTCCTTCACCTATCGGATTTCGTCTTGAATGGCACC	miR5062	chr1:127677159..127677235:+	novel	TE-related(Complete)
miR-1371	TCCTTAGTGGCAAGATGCAACACCTTAATGGGATAGAACTTGGTTCGGGATCTTAAGCGTGAAGATGAGAACTTGCCAAAGCACC	miR1371	chr1:128831308..128831393:-	novel	TE-related(Complete)
miR7514	GATTGGGTCAAAGTCAAATGTCTATAACAATAGTAGTTAAAGTGACTTAAACTCAAGCCT	miR7514	chr1:128911867..128911927:+	novel	TE-related(partial)
miR869-3p	GTCTGTCGGTATCCCCGAGTTGATGCCTTTAAGTTCCAAACTGGGTTGAATGCTGAAGTGCCT	miR869	chr1:129251381..129251444:+	novel	TE-related(Complete)
nnu-novel-4	TTAAGGGGCCATGTTGAACTGATTGAGAAATCATTTGTGAAAAGGTCATTTGGC	nnu-novel-4	chr1:12958116..12958170:+	novel
miR-4689	TTGAGGAGATGAAAATTTGGATCTTCCTTTCTTGATCTAAATGCACTTGTCCCTTCTTT	miR4689	chr1:133421818..133421877:-	novel	TE-related(Complete)
miR5753	ATTTTGATCCGGTTAGTGGCACCCGTTTTGTATCTTGGGATGTCACATTTGCTG	miR5753	chr1:137136139..137136193:+	novel	TE-related(Complete)
miR2676a	AATTGTTTGGACGATTCTTGGGCCAAACGGTCTGACCATCTAGTTCAACAGTGG	miR2676	chr1:137196793..137196847:+	novel	TE-related(Complete)
miR-382	AAGTTGTTGAGCTTCTTGGATGCCTATTCGGGCTATAACCAAGTAAAACTGGACACAGCAAACGAGGAGAAGACCGCCT	miR382	chr1:139069884..139069963:+	novel	TE-related(Complete)
miR-7236-3p	GTGCTGGATGGGGTGCTGAAGCCTCTCTAGCGTCATGGTAGATGGACCGAACTGATCCGGCACCC	miR7236	chr1:139075289..139075354:+	novel	TE-related(Complete)
miR319a	GTGCTGGATGAGATGCTAAAGTCTCTCCAGCGTCATAGTGGATGGACTGAACTGATCCGGCACCC	miR319	chr1:139188631..139188696:+	novel	TE-related(Complete)
nnu-novel-5	TTTTGAACCGAGACCAAACCGAAAACCTATTCAAGCCAATACAACCCGTGTTGGCCAGTTTTCAATAATGGTCGGTCGGTTTCGAGTGA	nnu-novel-5	chr1:140873028..140873117:+	novel	TE-related(Complete)
miR-2917	ATGACTGAGATTTCTGTGCAGTGGCTTCTGGCCTACATTGGCCGTATTTCTGCAGAGGATTCCAATTATTG	miR2917	chr1:14099845..14099916:+	novel
miR-10b-3p	TGTCACATTTGGAGCTTTGACCAAGTCCCTTGTGTCATTCTCAAGAAGGGCTCGAATCTTAGAATCCATGGCATC	miR10	chr1:142195123..142195198:-	novel	TE-related(Complete)
nnu-novel-6	AACGTCCCTCTGGGCCCTGGCGCCGCTCTCCAACCGGTGGATCTGCTTGCGAGCTGCCCTCAGATCGGTATGAACTGC	nnu-novel-6	chr1:143639653..143639731:+	novel	TE-related(Complete)
miR-4444	TTCGAGTTCCGCCAGTCGACGCCGACGATCGTTCCAGTCGACGCCGCCGGAGGATATCTGCGTTGACTGGCGGAACTCGAAGG	miR4444	chr1:145200029..145200112:+	novel
miR8025-3p	GTTCAGCTTGGTTTCAACTAAGATTTGAGTCGAGCTTGAACCCAATCTACAGGCTCGCTTATTAATTGAGTCGAGCTCGAGCCT	miR8025	chr1:146077381..146077465:+	novel	TE-related(Complete)
miR171c*	TATTGGCACGGCTCAATCAAAGAGCAGAGCTTGAAGCACATAAGCACTGCTTTCTAATTGAACCGGACCAATATC	miR171	chr1:147452398..147452473:+	novel
miR-10297	CCCCGAGGTTTGCATGGTCATGACCTTGAGGCCTCCGGCACATGCACTATAAGGACCATTGGGCC	miR10297	chr1:147528548..147528613:+	novel
miR-145-3p	TTCGGATTCGACCTGTATTTGGATGTTCCTACAGATTCCAGGGCTGCGAACTCTCTC	miR145	chr1:148641210..148641267:-	novel	TE-related(Complete)
miR-6064-5p	GTTCACTGCACATTTTATCACAAGTAAGAAGTGTTTGAAATCTGTAGCAAGCCT	miR6064	chr1:148804417..148804471:-	novel	TE-related(Complete)
miR-2248	TTCCAGAAATTCTCGACGGCCAGGGCAAAACCCAGGCCGTAGAGGGGATTTGGAAAT	miR2248	chr1:149426277..149426334:-	novel
miR-8330-3p	TATAATCCATGTACTGACTGTATTTTTCTTTTGGTAGGCAAACACTATGGGCCAGGTTCTATAGGATCAGGTCACCTTGGGCC	miR8330	chr1:150454518..150454601:-	novel	TE-related(Complete)
miR396e-3pa	CACAGCTTTCTTGAACTTAGACAGCATGAGCGAGGTCATCTCCGCGAAGACAAGCTTTTATATACTAAGCTCAAGAAAGCTGTGGGA	miR396	chr1:151359110..151359197:-	novel
miR-4805-5ps	CGACAGAGTTCCGGCGGTTGATCGACAGCGGCAACGAGACCTCTGGCGGC	miR4805	chr1:15282903..15282953:-	novel
miR168a	ATTTTCATCTCAAGGCTAGATTGCAAGGAAGATAAAGGGAAGGGAGTCTAATATTTTATGGTCTGGTGTTGCTTGGACCTGTGATGAACAAC	miR168	chr1:153467789..153467881:-	novel
miR-3086-5p	CAATTTGCTAACCACAAGGGTAGGGCTTCTGTGTAAAGATCAGAGTCTGAAAGGCCCGTTTTTGCAAGATTGTGGGCTAGTAAATTGGC	miR3086	chr1:153526386..153526475:+	novel	TE-related(Complete)
miR-5949	AGTGGGCTCGTGGCTCCTTAGCCTGAGCAATCACTCCATTGTTGTCACACAACAATGGGATGGGTGATGTGCTGGACGGAATTACTCCCAATTCGTGAAC	miR5949	chr1:155263698..155263798:-	novel	TE-related(Complete)
nnu-novel-7	TCCAACATGATCTGTGCCTGCATATCTCAAACATGGTGGGTATCAGTCTCATGGTGAGATATGCAGACAGAGATCCTGTTGGAGG	nnu-novel-7	chr1:157812471..157812556:+	novel	TE-related(Complete)
miR-624	AACAAGATCGGCTTCATCGAAGGCCAAGTCACAAAGCCGGAGAACGATGCTCTGGAGATGGATCTTTGGTGGATTGTGAACTCGATGT	miR624	chr1:157899180..157899268:+	novel	TE-related(Complete)
miR-1752	TTTAATGTAACAGCGGACAATTGCGGCTATCCACGTGGCATGTTCTGTTGTCAGGCCTGTGTAGCC	miR1752	chr1:159617218..159617284:-	novel
nnu-novel-8	CTAGGGTTGTTGGAGGTTCACTTGCTGGGTTTGGCAATTGGACACTTTCAACCTTGGCC	nnu-novel-8	chr1:160685607..160685666:-	novel	TE-related(Complete)
miR-7463-3p	AAGTATTGGTGTTTTTAGATGTGAGTTTGGTTATACATAAATTACTTTGAGAACAAAAAGCACC	miR7463	chr1:161007355..161007419:+	novel
nnu-novel-9	CCAAAGCAGCTCTTGCACACCTCCACAAGACTCTACCTCTTTTCTTTGGCCACCTAAAGGTTGTGGAGTCAAAGAGATTGCAGATCTGCCTTGG	nnu-novel-9	chr1:161165395..161165489:+	novel	TE-related(Complete)
miR-2164-5p	TTCAATGTCGAAGTATGCATTATTAAATGTGAAAGTATATTTTGTGAAACATGAACT	miR2164	chr1:161862530..161862587:+	novel
miR-7146-5p	TCCTCACTAGTCAAGGTTTCCACCAGGTAACTATCCTGGTCATAACCATTACGGACTGGTGGCCT	miR7146	chr1:161938491..161938556:+	novel	TE-related(Complete)
miR-1452	ATGAGATATTTCAAGGACGAACTTTCCTTTCGTCTAAGGATTCTCAC	miR1452	chr1:166446346..166446393:+	novel	TE-related(Complete)
miR-92a-5p	AGGACGGGCTCTGAAGATGTAGCCTCCTTGGGCATACAGGGTGGGGTAGGCTTGCTCGAGTCCTCCTCG	miR92	chr1:17147283..17147352:+	novel	TE-related(Complete)
miR-4756-3p	CCAGAGATGGATTGGTGCGTTCCTGTTTGGGAGTGGCCCGAGGTCCATTGGGGGG	miR4756	chr1:174184898..174184953:+	novel	TE-related(Complete)
miR5757s	AAGAGATTGTTTTCCGGATAACCCTCAAAGCACGCTATTTGAAAACAGGATTTCTGGTCAAATAGTTATTTCCCGAAAGCATGCTTTTAT	miR5757	chr1:176385724..176385814:+	novel
miR-3410	TTGGGTCAACTTTTTGTCGGGTCTAATAAAGACTAAACCTAAATGCCT	miR3410	chr1:177214411..177214459:-	novel	TE-related(partial)
miR-205-3p	CATTTCAGCATGGATTGCTATGTGGGCTGAACTGCTTTTTGTGATTTAGCCTATATGCCAAGATGAAATTATTGGA	miR205	chr1:177331887..177331963:-	novel	TE-related(Complete)
miR-737-5p	TTTTTTCTGATGTAAGCAATAGAAATTAGGGTTTTCCTATTTTTTTACATCGGAGAAATTGCT	miR737	chr1:177387849..177387912:+	novel	TE-related(Complete)
miR-3815-5p	CGGGGGTAGATGGGCGACGGTACCACCACCATGGCATGGAGTGAGGTCCCCTCAACGGC	miR3815	chr1:178270753..178270812:-	novel
miR5200a-5p	CATTATGCCCATGGAGACGTCGTCGCTGTGATCGTGGAAGGCAGCACGCACCCTTAGGCGTGCCTTGGCACC	miR5200	chr1:178870855..178870927:-	novel	TE-related(Complete)
miR482j	GGAATGGACGGGTCGGAAACAAAATTCTCGTCTGTGGGATTGTTTTTTGTTTGCTTCCAACCCCGCCCATTCCAT	miR482	chr1:181005279..181005354:+	novel
miR-252-5p	ATAAGTACTTAAAATAATGAGCCTTAGACTAGCTTATTTTTTTAAGCCCTTATTT	miR252	chr1:18179755..18179810:-	novel
miR-1307-5p	TCGACCGGAATCATTGTAGTGATCTCAGGTGGAATGGCTTCTGGAGGG	miR1307	chr1:18266220..18266268:+	novel	TE-related(Complete)
miR-2577	TCAGATAAGGTGTCGGAGTCTCTCCAGGGTCATGGTGGAAGGACCGAACCTATCTGGCATCCG	miR2577	chr1:184850525..184850588:+	novel	TE-related(Complete)
miR408a-3p	AGCACAGCTCTGACAAATAACGGCCAACCACTCCAAGCTGTTATTTGATAGCAGATCTCTGCAGC	miR408	chr1:185077862..185077927:+	novel	TE-related(partial)
nnu-novel-10	TTATTCAGATGAACAGATGACAGGGACATTACACATCCGAACTAGAAGTTGTAGATGTGCCCTATCATCTGTTCGACGAAATGCCT	nnu-novel-10	chr1:185406276..185406362:-	novel
miR482c-5p	AGAATTGGAAAAACTTTGGCAGCCGTGAGTATTCAGAGAAGATGGATTGCCGGAGAGCTAAACTACATA	miR482	chr1:19095670..19095739:+	novel
miR7757-3pas	TGATAACTCTGTGTTTTGATGCCTTAAGGGCATCATTTTTGGGGTATTTTCGGCCT	miR7757	chr1:192517598..192517654:+	novel
miR817	ACCAACTTCTTTGTAGCCTCTTTCGTGAAGGTTGTGTCTTTGGAGGTTCAAACCATCAAGTTGGTAA	miR817	chr1:192948685..192948752:-	novel
nnu-novel-11	GAGATAGAGAGAAGGCGAAGGGAATTTAAATCCCACAACCCTTCGATTCCCTCTTTCTCTT	nnu-novel-11	chr1:193314986..193315047:-	novel	TE-related(partial)
miR817	ACCAACTTCTTTGTAGCCTCTTTCGTGAAGGTTGTGTCTTTGGAGGTTCAAACCATCAAGTTGGTAA	miR817	chr1:193383168..193383235:-	novel
nnu-novel-12	ATGACGTTGATTGACTGTTTGCCTGTCCGGACTCTAAAGAGAAACGAGAAGCAAGAACCGAGCGGAAAGGAGAGTAGATGACGCGTGTG	nnu-novel-12	chr1:193979313..193979402:+	novel
nnu-novel-12	ATGACGTTGATTGACTGTTTGCCTGTCCGGACTCTAAAGAGAAACGAGAAGCAAGAACCGAGCGGAAAGGAGAGTAGATGACGCGTGTG	nnu-novel-12	chr1:194073279..194073368:+	novel
miR-1011-3p	TTATTGGTTGGAGCAATGCCTAGTAAATTCTGGCATACAATTTCAATCCCTATAGCA	miR1011	chr1:194835429..194835486:+	novel
miR171f	GCAGCAGCGGCCTGGATGTCTTTGTGCGATAAGCTGGCCGGACGGGGAAGCTCATGAGCCAGCTCAGGGAAATTGAGGAAAGCTGAATTGCCT	miR171	chr1:19571406..19571499:-	novel
miR472a	TCATCCAGTGAGGGATCAAAGCCCTAGAGAATGTATCTTGAGGAACACATTTCCCTTATCAGTTGGCTGAAG	miR472	chr1:196278662..196278734:+	novel
nnu-novel-13	ACGACACGGCCTGCACTTTGCACGGGCCGCATGCAGACCATGTCGTGTTGGCC	nnu-novel-13	chr1:196974504..196974557:-	novel	TE-related(Complete)
miR11556	GGCTAAGAGTGTAGATAGCGCGAGTATCAAAAGATTACCCCTACCCTTTGGGATTGGGGCTACTTATAATAGAACTCTATCAAATCAGGCCC	miR11556	chr1:198287749..198287841:-	novel	TE-related(Complete)
miR-434-5ps	GATTCGATGAAGAAAGTTGCGAAGCTCGACGTCGAATTGA	miR434	chr1:200404514..200404554:+	novel
miR-7192-3p	GCTTTTATGATATAACCTTTTACACTCATTATAGTTTGCATCCTTCACATGGATGCAACGAGTTGTTTTTAAGTGTTGTATGGCCC	miR7192	chr1:201339795..201339881:+	novel
nnu-novel-14	GCTTTTATGATATAACCTTTTACACTCATTATAGTTTGCATCCTTCACATGGATGCAACGAGTTGTTTTTAAGTGTTGTATGGCCC	nnu-novel-14	chr1:201339795..201339881:+	novel
miR-3561-3p	GAGTTCACAGTCCAGGGATCTGCCGAAGCGTCCAAATCCAGGTGGATTCTGAACCATT	miR3561	chr1:202058474..202058532:-	novel	TE-related(Complete)
miR-656-3p	GCCCATATACCTAGATGATATTAATTGTTAATATTATAGATTAAAATGGGCTT	miR656	chr1:202375806..202375859:-	novel	TE-related(Complete)
miR-1750	TGCTTTCTTATCTTTTCTTTTGTCCTATGAGGACCAGATAGAGATGCATTC	miR1750	chr1:202462152..202462203:+	novel	TE-related(Complete)
miR-77-5p	GCGAAGTGGTAAGGCACACCTAGCTCGGGTATGGATACCTGTAATGGTTGTTATGACATGTAGCCT	miR77	chr1:202531320..202531386:+	novel	TE-related(partial)
miR169a-5p	GGTTTAATAACTTTTCTTGGGTTTCAAAAGCCAAGAAAGGTTCTGAACCCT	miR169	chr1:203308404..203308455:-	novel
miR-1361-5p	TGGCCACACAAATCGAGCTGGACATCTAGAATATCAGTGATCAGAACACAACCAATGTTCCATATGCGTGGTTGGATGAGCGTGGCCAGC	miR1361	chr1:203693832..203693922:+	novel
miR-183-5p	AATGGCACTGCAGACTTAGTCATCCCTCCCTGAAGGCTTTGAAGCTGCTAGTTCCT	miR183	chr1:205301030..205301086:-	novel	TE-related(Complete)
miR319a-3ps	ACTGGATGTACTCCGCGATAGCCTTGATCTTCATCTCTTCTATGGCTTGAGTAAAAATCTC	miR319	chr1:205482392..205482453:-	novel
nnu-novel-15	ATGTTTCGGGCTGTAATTATTGCCAGGGGTTCGGCTTCTATCCACTTTGTGAAATAATCTACTGCCACCACTAGG	nnu-novel-15	chr1:205687262..205687337:+	novel	TE-related(Complete)
miR11523b	CCTGAGCAATGTGGGACTTGGGATAACACTCAACGAACACTCACTATTGAGTGTTGTTGCAGGTCCCGCATTGCTCAAGGA	miR11523	chr1:206010860..206010941:+	novel	TE-related(Complete)
miR-584-3p	GTGAAGGATGGGAGGCTGGGGTCCACAGTTCCTCTCGAACCTTAGGGC	miR584	chr1:20813941..20813989:-	novel
miR-6755-3p	TCTCCTGTGGCTACTCCCATAGTCTGGTTGCTGGCTTGTTGAAGCTGGAGTTGTCATATGGAGAGC	miR6755	chr1:209059210..209059276:-	novel	TE-related(Complete)
miR-289-5p	CCCACTAGGTTGATTTATTGGTGGGCATGACCCACTTTAAGATTTAAAGCTCAAATATTTTGACAGTGGGCC	miR289	chr1:209394595..209394667:+	novel
miR-3239	ACAGAGAAGCAGAGCGGCGGCAGATCTGAACCAGTTCTGTATTCCTAACTTCTATCCGCTGCTGCAACTTCCGGTGA	miR3239	chr1:209674839..209674916:-	novel
miR-289-5p	CCCACTAGGTTGATTTATTGGTGGGCATGACCCACTTTAAGATTTAAAGCTCAAATATTTTGACAGTGGGCC	miR289	chr1:209858536..209858608:+	novel
miR-125c-3p	CCGAAAATCATTGAACGGCTTGAACAGGTCGACAGTTTAACCGTCGATCAACGGGTCATTGGACAATTTGGGCC	miR125	chr1:210102800..210102874:+	novel	TE-related(Complete)
miR-1001-3p	ATCCTTGGACAAGGTTGCTAGCCTAGACCAGCAGCTAACCAAGGTGGAGATGACTCT	miR1001	chr1:210243587..210243644:-	novel	TE-related(Complete)
miR6444	TAGGAAAACTTTGTACCAGGCATCTTGGTAATCCCGATAGTTAAATATCTTGGGTTTCTTGTCAAAAGGCTTGGTAATAAACTTTGGCTTGCT	miR6444	chr1:212576310..212576403:-	novel	TE-related(Complete)
nnu-novel-16	TACCTGCCGTGAATTGCAGCCACACATCTCTCAATTCATAATAGAAATGTGTGGCTGCAATTCACGATCGGTAGAGAGT	nnu-novel-16	chr1:213757336..213757415:+	novel	TE-related(Complete)
miR-4477b	TTTAAGGAACTGAGAATATTGAATAAAATCATCGAAAATTTCAGTCAAGAAAGAG	miR4477	chr1:214475530..214475585:-	novel	TE-related(Complete)
nnu-novel-17	TATCGCAATGGATATCAAGGTCTGGAAAGAGACTCCAAGGGGTTGTATCAATACCTGTTGTCTCTTTTGTGACTGG	nnu-novel-17	chr1:216905792..216905868:+	novel	TE-related(partial)
miR1852s	CTATGGATTCAGAGGTTTAGGCTTTATTGGAAAATGACACATGGGATCTTGTATCTCCTCCTCTAGATGCCTCCATAATTGGTAGCCGGT	miR1852	chr1:217098870..217098960:-	novel	TE-related(Complete)
miR-4131-3p	GGTCACCCTCTCCGTATCAAGGGTGCCTTTCAGCCGAATTGACCATTGTGGCACGTAGACATTGATCGA	miR4131	chr1:218215849..218215918:+	novel	TE-related(Complete)
miR-322-3p	CAACATGATCGCGCGAAGCGCTTTCCATTGCTCTATCCAAGATCACTTCTGGACCTCTGGATGGCAATTCCGTAGTCATGGGA	miR322	chr1:218721203..218721286:+	novel
miR-5700	TTGGGTTGGTGTTCAGTGTACCGTACTGTATCGAAAAGAATGCATTGGATGGATGCCCGGGC	miR5700	chr1:218862535..218862597:+	novel
miR395u	GTGAAGCGATCTCGTACTAAACGAAACGACTTTCACTTTCCATAACCAAAATGAAAGAGAGTCGAACCGATTCCTGCAATTGCGGTCAGTC	miR395u	chr1:218866127..218866218:+	novel
nnu-novel-18	GGGCTGGACGAGTGGAATGAGGGAGAGCGGCTCGATCGACAAAAAAGAAGAGTAGCCCCCCTAGAACCTGGCAAAGTCACT	nnu-novel-18	chr1:218963033..218963114:-	novel
miR-5197-3p	GGTGTCGTGGTGGTGCTACGAGATGGCGATTTATCGTATATAAGAAGAGATCCGCGGGCATTGC	miR5197	chr1:218966101..218966165:-	novel
nnu-novel-18	GGGCTGGACGAGTGGAATGAGGGAGAGCGGCTCGATCGACAAAAAAGAAGAGTAGCCCCCCTAGAACCTGGCAAAGTCACT	nnu-novel-18	chr1:219039236..219039317:-	novel
miR-5197-3p	GGTGTCGTGGTGGTGCTACGAGATGGCGATTTATCGTATATAAGAAGAGATCCGCGGGCATTGC	miR5197	chr1:219042304..219042368:-	novel
miR5241as	CGACTGAACTCGTTGGCTCCGCGTCCACCGAAAGTCGGTAACCTTCGTCACCGTCAGCATTTGGTACTCTC	miR5241	chr1:219230703..219230774:-	novel
miR-29-5p	TCTGTTTTTATGTAATTTCGTACTGTACAATTCCTTTGTTTGTGGGCCCACGAAGAAGAATTATAGAATGGATTACTAACTATGCCT	miR29	chr1:219298000..219298087:-	novel
miR-4954-5p	CCAAATTGGATTGGGTATCGAGGTGCTTTTATGCCGAGGTGCTTTTGGGCCAAGGTGACCGAATACCCGAACTCTAACTGTTGTGG	miR4954	chr1:22017014..22017100:+	novel	TE-related(Complete)
miR-37-5p	GTCAACCACTCTCCACTTATCCTCATATACCTAATTTCAATTTTAAATTCAAAAATAGGGTAATGATAAGTGGGTGAGAGATTTTAGGGCCT	miR37	chr1:22505528..22505620:-	novel
miR-1947-5p	AGGACGAGAAACCGCCTAAGCGCCCTCATGTGGAGGAAGTAATCTACTTCACTGAGGATGATGCTCATGGGATCTATTATCCACA	miR1947	chr1:22738895..22738980:-	novel	TE-related(Complete)
miR-769-5p	AGAGACCTTTAGGACTTGGGCACCAAACCCTTCTGTCCGGTTTTGGAGGCTCTAA	miR769	chr1:23990413..23990468:+	novel	TE-related(Complete)
miR-2458	GTATTGCAAATGAAGCCTGTTCCCTTGCTGGACATTGGGGACTTGGAAAGCTGATTGCCT	miR2458	chr1:24067017..24067077:+	novel
miR-J1-5p	TTCTGAGATTCAGAAGGTCTTGGACATTAGCGGTGTTCAGACCTACATTATCAACAGCGCC	miRJ1	chr1:2511917..2511978:+	novel
miR9762	AACAGATCCGGGGATACTCAGCCTAACAGGGCTAATCTTCCTCGGTGTTCG	miR9762	chr1:28043276..28043327:+	novel	TE-related(Complete)
nnu-novel-19	CTGGATTAGTCCACAAAGCCTGTCCACGGTTTAGGACAGTTGTATATTGTAGTGTGGTGTAGATTGGTC	nnu-novel-19	chr1:28237795..28237864:+	novel	TE-related(Complete)
miR-9541b-3p	ATTAAGAGTACTTTGAGCTTGCCTAAGTGTGAGTCTTGGGAGTGAGTCCACTTAGTCCAAGACCCAAGGCTGCACGTGACAC	miR9541	chr1:31253286..31253368:+	novel	TE-related(partial)
miR-883b-5p	AACTGAGAATGTCCGACCCCAGGAGGGATCACCAAAGGCTCTAAAAAGGTGGTGCTCGCCTGGGGCAACGGGACATTGATTTGTTGAGTCGT	miR883	chr1:31589888..31589980:+	novel	TE-related(Complete)
miR-2702-3p	CAGCCCAAAACTCAGGAGAGCATGCGAGTTATTGGCTCTTTCTTTCAGGTAGAACTTGTGGCTGCC	miR2702	chr1:3242963..3243029:+	novel
miR-6003-5p	TACTCGGGCAAAGGACGGAACTCCTTAATGGCTACATCCCTAGCTCCATGGATATCTTCGGAGTGCCTGCTCCGCCT	miR6003	chr1:3293969..3294046:-	novel	TE-related(Complete)
miR-146a-5p	AGAGAACTTCACAAATACTGGCCCCCAATTCGGGGTGAACCCTACCCCGGGGTGTTGTAGGTGACCGACATACTCCCC	miR146	chr1:33171409..33171487:+	novel	TE-related(Complete)
miR-10285-5p	GCAATTGACTAGTACAAGGCATCGGAAGAGATGAAGCTGCAAATGGACGAGTACGTCGAGGCCT	miR10285	chr1:33850611..33850675:-	novel	TE-related(Complete)
miR-1719a	TGCTAGCATTGCTTCATTTTCATTCTTGTGATTATCATGGGACAGAAGATGAACCGAATGCTAGGCCC	miR1719	chr1:33885708..33885776:-	novel
miR1167-1	AGTGAGCCTTGCGAGATGACTCCTTGGCCTCGAGAGCCCGCTTCAAGTTCATCTCGGACTGGTAGGCCAGGGTGTGGATTGAAGAGTTCACC	miR1167	chr1:34917697..34917789:+	novel	TE-related(Complete)
miR-6732-3p	GCCTAAAGGGTTTCTTCTCCATTCACTTCGAACCGAAACCCTGAAACCCTTGGCGC	miR6732	chr1:35670767..35670823:-	novel
miR-9999-3p	TAGAGACCAACCAAACTCCTGCCTTACCATAGTGATTACTTTGGTTATATCTCTGAT	miR9999	chr1:40260961..40261018:-	novel	TE-related(partial)
miR-1756b	AACCGTACCTGACAGATCTGGTGGCAGTACCCACATCTCTTGCCAAGTGGCGTCATGCCTGCCATCTCTGAAAAGTATGGCACGCCT	miR1756	chr1:41057850..41057937:+	novel	TE-related(Complete)
miR-36-5p	GAAGAATGAAGATGCATAAGACTAGCCAAGCCCCCCCAGCCAGGGGAGTCCAGGGGCTTGCCTACTTTCTTTCCCTTTCTTCCCTTCCC	miR36	chr1:41890407..41890496:+	novel	TE-related(partial)
miR-3942-3p	GCACTATTAGCCACTGTTAATCTAATTTCTAATTCTGTATATTAGGATTCAGATCTGTATATAGTAACCT	miR3942	chr1:43109156..43109226:+	novel	TE-related(partial)
miR-2558-5p	TATATATATGTACATATATTATATACATAGGTACATGCGGTAGACT	miR2558	chr1:44529451..44529497:-	novel	TE-related(partial)
miR-4830c	TTTGGCTTTCTAAACATAATCACTAATGGAGAGATTTCCCTTCTTGAGATTCTGAAGCTGGCGCC	miR4830	chr1:45081873..45081938:-	novel	TE-related(Complete)
miR833a-3p	CAGACCGATATGGACTTGAGAGGCTCAGATTGCTCTGTG	miR833	chr1:45148219..45148258:+	novel
miR-3217	GTCGCTCTGTTGTAATTGTAGTTTGTCAAAGGTCTCCTTGAAGAGTATATCTACTGAGCTGCCT	miR3217	chr1:45973915..45973979:+	novel	TE-related(Complete)
miR-2774b	TTCGGTAGCGCTGAATCGACCTCTGAACATCGAAATTTTTGCTTTTCAGGTCGTTCAGCAGCACCTCCAA	miR2774	chr1:51357008..51357078:-	novel	TE-related(Complete)
miR8648	TGGAGGTGCTGCTGAACGACCTGAAAAGCAAAAATTTCGATGTTCAGAGGTCGATTCAGCGCTACCGAACACC	miR8648	chr1:51357009..51357082:+	novel
miR6429	TAGTAGAACAAAGAACACCCACTTAATAAATCTTTTAAAAGGGATCGGTTTTATGTTTCAGTAGA	miR6429	chr1:53228371..53228436:+	novel
miR-7964a-5p	CAGCCGTGCATTGGGAACATCTTCCATACATGATGTTATTATTCATGTGAAGATGTTCCCAACGCATGGCTGTG	miR7964	chr1:53466459..53466533:+	novel	TE-related(Complete)
miR-3356	AAAGCTTTGATCTCTTGAAGGCCTCTATTTCTGCTTCCCCTTGAGCAATGACAATGTGGAAGTGGAGGATTCAGAGAACAATGACAATTTTGAT	miR3356	chr1:5359078..5359172:-	novel
miR-8527	AGTTAGGGTTTCTCATGTGAGTCTAATACCAGCCGACCATATGAGAATCTCCTAGGACTGGA	miR8527	chr1:5605649..5605711:-	novel	TE-related(Complete)
nnu-novel-19a	AGAAATTGTCCGTTTACATGGGGTACCTAAGACCATCACATTAGATCGAGACACAAGGTTCCT	nnu-novel-19	chr1:59890089..59890152:+	novel
miR1023a-3p	GGTGTCTTTCACTGATGATTAAGAGAATTATCTTTCACTGATGGTTAAGAGAATTAAGGGTGTAAGAACTT	miR1023	chr1:60538040..60538111:+	novel
miR-2568a-3p	CCACATTGTCGTGCCGTGCCACCCGTGGCCTATAGGCTAGCACAGCTCGACCCGGGCATGGTTCGGCACGTAGGCTCGCAATGGGC	miR2568	chr1:62973020..62973106:+	novel	TE-related(Complete)
nnu-novel-20	TCTCTTTGTATTGCGTGGGACCCTAGCATTGATCTACACATTAGTCACATGAGTTCGGCCCAGCGTTTGTTACAAGGCCTG	nnu-novel-20	chr1:65051080..65051161:+	novel	TE-related(Complete)
miR-219c-5p	TGACGTCCGGAGTTAAGAGCCACTTCAGTATGTTTTCAGAATCTGAAAAGTCAGGAAAGTCAGAAAATCTCTTGATTCTCGCGAATGC	miR219	chr1:6551705..6551793:-	novel	TE-related(Complete)
nnu-novel-21	ATATTTACTGATTGTGACCATGCCAGATATTAGTTCCATCTAGTAACTGTGGTCACAGTCAATAAGGAATCACT	nnu-novel-21	chr1:67160930..67161004:+	novel	TE-related(partial)
miR5256	GCAGGAGCTGGATTCTTATCATTTCTAGAGCTGAAAATATTGAAAAGAAATGGATTTTTATCTGAATGCCT	miR5256	chr1:68106273..68106344:-	novel	TE-related(partial)
miR-1835	GAAGAGCTGGCCTCACTAGTGGGAGCTGAGGACCGCACCTTAGCACCCTCGGGCTCACTAGAATC	miR1835	chr1:68734602..68734667:+	novel	TE-related(Complete)
miR-4638-3p	CCTGGACATATTCGATTGCTGATACACCTTTTCAAGGTATTCGAACATGTCATGGGCAGATT	miR4638	chr1:73461815..73461877:-	novel	TE-related(Complete)
miR-11659-5p	CCAAAAACCACTGAATCAGTCAATGACCCATTGACCTGAGTGGTCAAACCGTTAACTCGTTGACTCGTTCAATGGATTTTGACC	miR11659	chr1:75023925..75024009:+	novel	TE-related(Complete)
miR5746	ATTGTCACCCAAAGGATTCTTGTAAAGGATTCAATGTGTAGGACGCACC	miR5746	chr1:75779778..75779827:+	novel	TE-related(Complete)
miR-580-3p	CTGAGAATTTCTGGAAGGGTCCCCTCAAAAAGGGTAAGACCCTAAAATTCTTCATC	miR580	chr1:77208885..77208941:+	novel
miR-42c-5p	ACCGTAGAATTAAATTTTAGAGAATGATTTATTGTACTTAAAGATTGTCTTTTTGTATAGAATTTAAGAAAAATTTGATTTCTGTCT	miR42	chr1:77319048..77319135:+	novel	TE-related(Complete)
miR4368b	AAGGACGGGGATTCCATCAGCACCCCAGGGGTTGGCCGGGCCCTGCTCACA	miR4368	chr1:79309038..79309089:-	novel	TE-related(Complete)
miR-4142-3p	CTATAGAATGTAGCTTCTTGATTCTATAGGTACTTTTCTGAATTGGTAGATTTCAGATCTGTGTTTTGTAGGA	miR4142	chr1:79916542..79916615:+	novel
miR5068*	CTCGGGTAGAGCCTTGGCCTTGGCCTAGAAGGCCTACGCCAGGCAACTTAGCATCCAAGGC	miR5068	chr1:8042885..8042946:-	novel	TE-related(Complete)
miR-71-5p	AGAAATAACCTTGTCGGAGTGCCTTGTGTGTGTCGGGATGGTCTCCATAGATACCTTCATGGATCTCCCTAAGGACGTAGTCTGCCT	miR71	chr1:88441226..88441313:+	novel	TE-related(Complete)
miR-7236-3pc	ATGGACCGAGATCGTGTAGCTCCTAAACTCCGACGAAGAGTTTGGCGAAAAAATAGCTTACGGGTG	miR7236	chr1:88585052..88585118:-	novel
miR-8401-3p	GAAAGATTTGGTTAGAGTGATGTTCCACACATCTATTAACTTGAACGAGATCTTGCCT	miR8401	chr1:88621073..88621131:+	novel	TE-related(Complete)
miR-8797	TTGCCAAGGATTGTGAGTACGCCTGGGGTTGCCAGAGAATCTAAGTGTGCTTGGGGTTGCCAGGGAATT	miR8797	chr1:90289695..90289764:+	novel	TE-related(partial)
miR-1299	CTCTTGTTCTCAAGAAAGTTGGGGTCACGTCTCCGTGGGCATTCTAGTAACCTACAACTTTCTGGAATAGAAGAGGC	miR1299	chr1:91547299..91547376:+	novel	TE-related(Complete)
miR-5323	TTCACTGTCTCTTATAGGGAATTCGGCCATGCCTTGTAACAGAGGCTAAGCTGAACTCATGTGGCTGATGTGTAGATC	miR5323	chr1:92526665..92526743:+	novel	TE-related(Complete)
miR-181c-3p	TCTGGAGGCTGAGAAGTCGTCTCGCGCAGCCCATACTGAGTTAAGGGCAACTCGTTGTCAAGTTCACCGCCTGTAGAGTGACGCCT	miR181	chr1:92745389..92745475:-	novel	TE-related(Complete)
miR-1339-3p	TGAAAACTCTGTATTTTGATGCCTTAAGGGCATCATTTCAGGGGTATTTTCAGCC	miR1339	chr1:93656332..93656387:+	novel	TE-related(Complete)
miR-139-3p	GTGTAAAAGCTTGAACCTCGGGCGAGGAGACAGGTAGTATGCCCGCCT	miR139	chr1:94508646..94508694:-	novel	TE-related(Complete)
miR1151b-3p	GGAAATTCTTCCTTCTGGCCTGTCCACATTGCCAGAGAAGACAACAATTAGGATGTCGACGGGTTGAAGGCACTCAGGCACC	miR1151	chr1:95217423..95217505:+	novel	TE-related(Complete)
nnu-novel-22	TTGTTGTTGATGTAGGGGGGTGGCCTTTCCTGACTTGCTGGGGGAAGGGCATCTATAACCCCGAGATCGATTGGATAGGA	nnu-novel-22	chr1:95848736..95848816:-	novel	TE-related(Complete)
miR1147-1	AGTGCCAGGGATTAGTAGATTGCCTGGGGTGTACGGGGCTTTGTATGTGTGCCTTGGGGGGGG	miR1147	chr1:95878907..95878970:+	novel	TE-related(Complete)
miR2087-5p	GGGTACTGGATCCCACGTGCATCATCTTCTGTGAAGTAAATGGGATCTTTGAGCCT	miR2087	chr1:96225413..96225469:+	novel	TE-related(Complete)
miR-3310s	ACAGCTTGCACGATCGTCTCAGGCCTGTTACGGCCCACGGACCATCATGTTGGGTTG	miR3310	chr1:97196935..97196992:-	novel	TE-related(Complete)
miR6248	AAGTTTGATTTTTTCGCAAACTAGTCTGCCCTCGAGCCAAGTTGGGTGGACAGGCTAGGTAATTTGAGAACCGATCGGACAAGT	miR6248	chr1:98322999..98323083:+	novel	TE-related(partial)
miR435	ATATCCGGACCACAGCCTACCAGCAAAAAGTAGCACAGTACTATAACAACTGGGTCAGGAAGCGGTACTTCCGTGTCGGC	miR435	chr1:99260996..99261076:+	novel	TE-related(Complete)
miR170-5p	AATTGCGGTAAGAAGGGTTACCTTTGAAAAGATTGTAGGCAACTCAAAACAGATCAAAATTGGCCCAACTCTGACAAAGAT	miR170	chr1:99761044..99761125:+	novel	TE-related(Complete)
miR-1593	CGCCGAGGTCTCATGTGGCTATGTACAAAGCCATCTGGGAACTCGGTGCC	miR1593	chr1:99972952..99973002:+	novel
nnu-miR82	TTTGACTTAGCCAAAATTACAAGTCTAGTTACCGACCTACGAGAATGTTGGCCAAAATGAACTTA	nnu-novel348	chr1;101707340;101707405;-	old	TE-related(Complete)
NmiRNA#20_434	TGTGCTGTGGGGCGGCCCCTTGTGAGGCAGAGATGTGAACTCCCATATTTTATATCAAATAAGACTTTTTTAAGATTCAGGATCTCCTATTCACATGAATTCGATCTCACATCTCCATCCCATAAGGGGCTGCGCCACAGGACA	nnu-novel378	chr1;103619271;103619415;-	old	TE-related(partial)
nnu-miR65	CTTGACTTTGGTCTGAAGCCTTAGGTCCAATGCATAGAGTTGGGCCTGGGAAAAGCTTAAATTTAACCTA	nnu-novel331	chr1;104281941;104282011;-	old	TE-related(Complete)
nnu-miR351	AGCTAAGCAAGCCACAATTCGATTGTATGGCTCTGCCTTGGCTGCC	nnu-novel270	chr1;105252957;105253003;-	old	TE-related(Complete)
nnu-miR267	ACTGGCTGTTGAGATCCTAATGGCCCCATAGCCAAAAGACTTCAAGGCCC	nnu-novel188	chr1;105524762;105524812;+	old	TE-related(Complete)
N_miR3948_805	GGAGTGGGAGTGGGAGGAGGGATTAAGAAAATATAAAATGACAAAGCCCCTGATGGTGCCTGATATGTACAAAGGTTCATTTGCAGGGTTGCAGATCTCCAGCCTCATTGTTTTCTTTTCTTCTCTTCCTCCTCCCCTCC	miR3948	chr1;107194205;107194345;-	old
nnu-miR369	GCCAGGCCAGGCCTTAATGCTGTTGATATCCTGTAAAAACCTGGCTTGGCACG	nnu-novel288	chr1;109011376;109011429;+	old
nnu-miR374	ATCTGATTAAAGTGCACTCGGGGACACACAAAACCCGGTGCAGGAAATCTAGACTCA	nnu-novel293	chr1;109133130;109133187;-	old
nnu-miR336	GTCAGCCAAAAGTATCCTTGCGTAAATGCTTTTTGTGCTAAGGCCACGCCCACAAATAAGGCAGGGTAAAGGATCTTTTGTACAACTTGCCTT	nnu-novel254	chr1;111229180;111229273;-	old	TE-related(Complete)
nnu-miR85	TCTTCAACTTCGGAATTGGGGGAGTGGTGTTCGGATTCCGAAATGTCGAGCATAAGTTCCTCAGCCGAAGAACGAAGAGCCCTTT	nnu-novel351	chr1;113605633;113605718;+	old	TE-related(Complete)
nnu-miR312-1	TCAGGTCCTCAGATTTCAATACTATTTCTCCCAAACCATGAGAAAGTTAAGGTGGGTAGTGGTATTGAAATCTGAGGACCCGAGCA	nnu-novel12	chr1;114757921;114758007;+	old
nnu-miR246-1s	ACCCACTCAAATGAATTCTCGGACTGCTCAACATACCCATGTTTTGACCCTCTCTAAGGATCTCACTGATTGGCATAT	nnu-novel16	chr1;114945166;114945244;+	old
nnu-miR3	AGTGAATAAATGCCTACCTGTTGGGGGAAGCATTGAAATGAAGCTTCCCCCAACAGTAGGCGTGCACATAA	nnu-novel6	chr1;115035971;115036042;+	old	TE-related(Complete)
NmiRNA#20_434	CGAGGGGCCGCCTCACAGAACATCTCCGTCGTGTATTGAGAATATCTCCCGATGATGACATTATCAATTTTGGTACTATCATCGGGAGATGTTCCAATATACGGTGGGGATGTGCTGTGGGGCGGCCCCTTG	nnu-novel378	chr1;116013305;116013437;-	old	TE-related(partial)
nnu-miR325-1	TTGCTAGGTGATGTGAGCGTGCCTGGGGTTACCGGGGGATCTGAGTGCGCCTGGGGTTGCTAGGGAATATGAGCACGCCTA	nnu-novel20	chr1;118601210;118601291;+	old	TE-related(Complete)
nnu-miR318	ACACACCCGGCTGAATTATCTATCATGGTTGAACACACCAGAAAGGTAGTTCAGCCGGGTGTGTATG	nnu-novel238	chr1;119637363;119637430;+	old	TE-related(Complete)
nnu-miR208	ATGGTATTGTCATCAGCTGAAACATCCACGGGTGCAAACTCACTTCCAAGGTCCTGTAATGATGAGTTAGTAGAGGACAATAAACAATTA	nnu-novel132	chr1;119648839;119648929;-	old
NmiRNA#17_22	GCAAAAAATGCCTTCGAGTCCAAAGAGGACCAGAGAGCAAAGAGCCAAAGAGGGGACACAAGGGGCAATCCGGATCCTCTGCGTTTGGACTCGAAGGCATTTTTGC	nnu-novel375	chr1;122015254;122015360;+	old
NmiRNA#31_453	CACAGCACGTTTCAGTCGTGCATCTAGAACAACTCCGTAATTGTAAATTTTTGATGATGGGAGATGTTTCAGATTCACGGATGAAACGTTCTGTG	nnu-novel389	chr1;122952076;122952171;-	old	TE-related(Complete)
nnu-miR5368a_124	TGTTCCCTGGGATTGGCTTTGGTCCTTTCTTACACAGCTTAGGTGGAAGGCGAAGAAGGCCTCCTTCTGCGGGGGCCCAAGCCATCAGTGAGATACCACTCTGGAAGAGCTAGAACTCTAACCTTGTGTCAGGACCTACGGGCCAAGGGACAGTCTCAGGTAGACA	miR5368	chr1;12393279;12393445;+	old
nnu-miR5368a*_125	TGTTCCCTGGGATTGGCTTTGGTCCTTTCTTACACAGCTTAGGTGGAAGGCGAAGAAGGCCTCCTTCTGCGGGGGCCCAAGCCATCAGTGAGATACCACTCTGGAAGAGCTAGAACTCTAACCTTGTGTCAGGACCTACGGGCCAAGGGACAGTCTCAGGTAGACA	miR5368	chr1;12393279;12393445;+	old
nnu-miR308	AAACGGGTTTGAGGTCTGAAAAGCAACATTTTCAGATCTCAGACGTTTGA	miR308	chr1;124421597;124421647;+	known	TE-related(Complete)
NmiRNA#45_63	CCCTGCCATGTATTGAGAACATCTCCTGATGATGATACCAAAACCGATGATGTCATCATCGGGAGATGCTCTCAATACATGGCGGGG	nnu-novel401	chr1;125378390;125378477;+	old	TE-related(Complete)
NmiRNA#11_15	CTTCGCCTATCTCCACCCGCCTCCGCCTCCACCAATGTTGCCAGAGGTGGGTGGAGGCAGAGGTGAGCGGAGATAGGCGGAG	nnu-novel370	chr1;126338609;126338691;-	old	TE-related(Complete)
nnu-miR17	CCACATACATGTCCACGCATGGGCCCTACATACATGTCCACCAATTGTATGAGGGTCCCACCTTGTAAAATGTCTGTGGGCCCC	nnu-novel96	chr1;126347058;126347142;+	old	TE-related(Complete)
nnu-miR358-1	ACATGCATTTTACAAGGTGGGCCCCACATGCAATTGGGGGATATGCATGTGGGTTCATGTGTAGACATGTATGTGGGGCCC	nnu-novel6	chr1;126348145;126348226;-	old	TE-related(Complete)
nnu-miR358-1	ATGTGTAGACATGTATGTGGGGCCCACCTACATTTTACAAGGTGTGTCCCACTCAATATCTAATGTGGG	nnu-novel6	chr1;126349934;126350003;-	old	TE-related(Complete)
nnu-miR358-1	ACATGCATTTTACAAGGTGGGCCCCACATTCAATTGGGGGATAAGCATGCGGGTTCATGTGTAGACATGTATGTGGGGCCC	nnu-novel6	chr1;126349978;126350059;-	old	TE-related(Complete)
nnu-miR261	TGAAGTAAAAATGGAAAATCGTGTGGCTGCTGGGATTCGAGCCCAGGTCTCCACGGCCACAACGTGGAATTCTTACCACT	miR261	chr1;126646499;126646579;+	known
nnu-miR44	AGGGACACTGGAGAGTGAGTGGGGAGGCTTAGGGATATGGATAATGGCCGTGGGAGTTGAGTTCTCTCCCTAAGCTAGTTTGTGTGTCTA	nnu-novel309	chr1;126699072;126699162;+	old	TE-related(Complete)
nnu-miR67	TCAACAATTCTCTTAATCTCTTCTTACTCTCTCTCTCATACATTCTCTGCAATACGAGTGAATTCTGATTGGCTGATTGTCTGATT	nnu-novel333	chr1;128626908;128626994;-	old	TE-related(Complete)
nnu-miR32	CATATATGAATGTCATGTGGTGTTTTAAATGTAAGTCAATAATATGTAGA	nnu-novel239	chr1;129405012;129405062;-	old	TE-related(Complete)
nnu-miR205	CGGGACGACACTGTTAAGGCTGCGGCAACTCACGCAGTGCTCAACACAGCAAGTGCGACCGCGTCTAGTAGCTGGTTCCCTC	nnu-novel129	chr1;130108501;130108583;-	old	TE-related(partial)
nnu-miR5c	GGTTCGGTAACTTTTCTTGATTTTCAGAAACCAAGAAAGTTTTTGAACCCT	miR5	chr1;131885787;131885838;+	known
nnu-miR5c1s	GGTTCGGTAACTTTTCTTGATTTTCAGAAACCAAGAAAGTTTTTGAACCCTA	nnu-novel1	chr1;131885787;131885839;+	old
nnu-miR403_93	CAAGCTTCTGCGTGAATCCAACCCCATCAAATCACCGTTGCATTGCTACAATATCGTTAATTACGAATCTGGAGCCACTCAGATTATTGAAAAAGATGGTGTTAGATTCACGCACAAGCTCG	miR403	chr1;132049013;132049135;-	old
nnu-miR228	TATCCGCCGTGAATTAGAGCCACACATCTCTATTATGAATTGAGAGATGTGTGACTCCAATTCACTGCAGGTAGAGAGT	miR228	chr1;132564490;132564569;+	known	TE-related(Complete)
nnu-miR197	ATGATTATGATGGTCGCGATGATAGCTTGAGGAAGGGCTCTACTTCTCTTCATCTCTTTCTTCTTCCATCGCGAACATCATAATCAAAG	miR197	chr1;133454103;133454192;+	known
nnu-miR258	GAAATGAGAAAGGCTTGTAGACTTGTGACGCATCAAGAAAATGCCGCGCAACGGTTTTCGCGCCATTCCGTTGCTTGCT	nnu-novel179	chr1;133596016;133596095;-	old
N_miR2275_800	AGAATTGGAGGAAACCAAACTGACTGTTGTGAAATGCAACAAACATGTAATAGCCAGTTTGATTTCCTCCAATTTTT	miR2275	chr1;135147995;135148072;-	old
nnu-miR64	TCCATTGACTTGCTTCAGACAGATTCCATTTCTGTAACTTCAGAACGGCCTCTCTGAATCAAGTCATTGGATGC	nnu-novel330	chr1;135154936;135155010;-	old
nnu-miR382	CTTTGTAGAGATGCTTGGGGGGTTGGGGCTTATCGCTGAGGTGCCTGGGGTGTCCAGGGATTTGTAGAGATGCC	miR382	chr1;138254664;138254738;-	known	TE-related(Complete)
nnu-miR120-2	CAAATATGTATAGTGCAAATACATACAAAATACAATGTGTTTTGGACTGTACATATTTGTA	miR120	chr1;140517704;140517765;-	known	TE-related(partial)
NmiRNA#20_434	CAAGGGGCCGCCCACATCACATCCCCGCCGTGTATTGGGAACATCTTCCCCAATACACGGCGGAGATGTGCTGTGGGGCGGCCCCTTG	nnu-novel378	chr1;141190991;141191079;-	old	TE-related(partial)
nnu-miR397	TCATTGAGTGCAGCGTTGATGAATTCCAATTTCCAATCACCACTGTTGTAATTTTGCTCT	miR397	chr1;141274600;141274660;-	old
nnu-miR300	AACAAAAGAAGGAGGGGGCGGGAGCCTTTAGGAGACACACAATTAGATTTTCTTTAGTGCTGAAATCACAAGAAGAGAGAATTCTGCACCCTGTGAATACTCTCTTGCCGCATCCCTGTTCCTGCCGCCCTGTTTGCCAGTT	nnu-novel220	chr1;141989221;141989362;+	old	TE-related(Complete)
nnu-miR322	GTGTTGGATAAGGTGTTGGAGCCCCTCTAGTGTCATATTGGAGGGCCCGAACTGGTCTGGCACCCG	nnu-novel242	chr1;14320269;14320335;+	old	TE-related(Complete)
nnu-miR123	GATTAAAGTGCCTGGGTAGGTTTTACCCAGGAGAACACTCTGATGCTT	nnu-novel59	chr1;144572672;144572720;-	old	TE-related(Complete)
nnu-miR113	AAAGACTTTCAGACTTTCTCTTTGAAAGTTTCAATTTGAAAATTGAAAGTTTGACAGTCTGCCTC	nnu-novel50	chr1;144772374;144772439;-	old
NmiRNA#19_424	TTCGAGTTCCGCCAGTCAACGCAGATATCCTCCGGCGGCGTCGACTGGAACGATCGTCGGCGTCGACTGGCGGAACTCGAAGG	miR19	chr1;145200027;145200110;-	known
nnu-miR53	TATAATCTGATCAATCTGAAGCCTTCAAATGGAATCTTTGTGTGATTGAAGGTAAATGGAGGTGTTTGGGGTTGAAAATTTATAGG	miR53	chr1;14564352;14564438;+	known	TE-related(Complete)
nnu-miR120-2*	TTTGGACTGTACATATTTGTATTTGTAAGGCTCAGTTTAGAAGAAATACAAATACAAATATATACAATATAAATAC	nnu-novel4	chr1;146137403;146137479;-	old	TE-related(Complete)
nnu-miR120-2	TTTGGACTGTACATATTTGTATTTGTAAGGCTCAGTTTAGAAGAAATACAAATACAAATATATACAATATAAATA	miR120	chr1;146137404;146137479;-	known	TE-related(Complete)
nnu-miR120-2	CAAATTTGTAGAGTGCAAAACCTTATATTTTATATTATTTTGTATGTATTTGGACTGTACATATTTGTA	miR120	chr1;146137458;146137527;-	known	TE-related(Complete)
nnu-miR174-1*	GCTTACGGAGAGCAATAGGAAGATCCAAAACTGAATTGAGTGAATCAGAATTACCTTGGATTGCAGAGACAGATTGATCTAGTTCAACTGGTTGCAATCATGAGTTGAGGGGCCTTCTTCCTTATACTGTATGTAAGT	nnu-novel9	chr1;146510894;146511031;-	old	TE-related(Complete)
nnu-miR171a-1a	TATTGGTCCGGTTCAATTAGAAAGCAGTGCTTATGTGCTTCAAGCTCTGCTCTTTGATTGAGCCGTGCCAATATC	miR171	chr1;147452396;147452471;-	known
nnu-miR171a-2	TATTGGTCCGGTTCAATTAGAAAGCAGTGCTTATGTGCTTCAAGCTCTGCTCTTTGATTGAGCCGTGCCAATATC	miR171	chr1;147452396;147452471;-	known
nnu-miR171a-1a	TATTGGTCCGGTTCAATTAGAAAGCAGTGCTTATGTGCTTCAAGCTCTGCTCTTTGATTGAGCCGTGCCAATATC	miR171	chr1;147452396;147452471;-	known
N_miR171a_207a	TTGACGTGCCTCAATTTGAAGACATGGTTAGACGACCCATAGCCATGTTTTCGGATTGAGCCGCGTCAATATCTCC	miR171	chr1;147679173;147679249;-	known
nnu-miR279	AAGAGCTGAGAACAGGAGGGCGCCTCCTATCTGCTAAACCCAATTGGCGCCCATCCTAGTATATTAC	nnu-novel198	chr1;149699128;149699195;-	old	TE-related(Complete)
nnu-miR396-3a	TTCCACAGCTTTCTTGAACTTAGACAGCATGAGCGAGGTCATCTCCGCGAAGACAAGCTTTTATATACTAAGCTCAAGAAAGCTGTGGGAAA	miR396	chr1;151359108;151359200;-	known
nnu-miR132	CTGAGACCAAACTCCAAGAAGCCTAGGGTACGTAGGCTTCAGGGACCCCGGTGTCAGGGA	nnu-novel68	chr1;152312003;152312063;+	old	TE-related(Complete)
nnu-miR225	ATTGACGGGGGAGACAACCTTAGCAAAGATCTCCCTTACTTGATA	miR225	chr1;152703960;152704005;+	known
nnu-miR190	AGGACCATGACTTTTTGAAGAGCAAAGCTACAATATTGTCGGAGTTCTTACAC	nnu-novel112	chr1;153280805;153280858;-	old	TE-related(Complete)
nnu-miR252	TCCTCCGAGTCCAGCCACAGAATTTAAAACAAATTGTACCCGGAGCGGAAGACTC	nnu-novel173	chr1;15353118;15353173;-	old
NmiRNA#45_63	CCCCGCCATGTATTGGGAATATCTCCCGATGATGTATCAGAACTGATGATGTTATTATCGGGAGATGCTCTCAATACATGGCGGGG	nnu-novel401	chr1;154334049;154334135;+	old	TE-related(Complete)
nnu-miR212	AATGAGATCCTCCAAGGACAAAGTTTCTTTTTTCCTAATGATTCTCATTTG	miR212	chr1;15478790;15478841;-	known	TE-related(Complete)
nnu-miR139	TAGGTCGAGATGTAGTTAGTTGGCTTAGGCCGACCTTGCTATGTGCGACCTATCC	nnu-novel74	chr1;155072045;155072100;-	old	TE-related(Complete)
nnu-miR148	TCTTTGATTATTTTGTAGGGCACCTTTTGGGGTCCTCGGTTCGAGGATT	miR148	chr1;155127507;155127556;+	known	TE-related(Complete)
nnu-miR344	TTCCGATTGTGTTGGTGAACTGATTTGATCACGATCTTCTTCAATTCTTTGACTTGGTAATAG	nnu-novel263	chr1;156227404;156227467;+	old	TE-related(Complete)
N_miR160e_502	TGCCTGGCTCCCTGAGTGCCATCTAAGGAGAATGTGTCAATAGTGTTTGACACTCTTCCTAGTTGGCATCAGGGGAGTCATGCAGA	miR160	chr1;156386971;156387057;-	known
N_miR160e_502a	TGCCTGGCTCCCTGAGTGCCATCTAAGGAGAATGTGTCAATAGTGTTTGACACTCTTCCTAGTTGGCATCAGGGGAGTCATGCAGA	miR160	chr1;156386971;156387057;-	known
N_miR160e_502b	TGCCTGGCTCCCTGAGTGCCATCTAAGGAGAATGTGTCAATAGTGTTTGACACTCTTCCTAGTTGGCATCAGGGGAGTCATGCA	miR160	chr1;156386973;156387057;-	old
nnu-miR75-2	ATAATCTTCTGATTCTAATTGGAATGCCATATTGGGGTTTCGCCATGTGTCTAATGAGAATCTTCTAGGACTAGGAT	nnu-novel28	chr1;157079165;157079242;+	old	TE-related(partial)
nnu-miR75-2	AATGAGAATCTTCTAGGACTAGGATTTCCTTTTTCCCTTAGGATTCTCGCTTGGT	nnu-novel28	chr1;157079217;157079272;+	old	TE-related(Complete)
NmiRNA#27_444	TTTGCACTGTACATATTTGTATTTGTACTCTTTACAAACTGAGACTTGTAAGGAGTACAGGTACAAATTATGTAGAGTGCAA	nnu-novel384	chr1;157952367;157952449;-	old	TE-related(Complete)
nnu-miR195	GGCUAAACAAUUUUCUACAUCUUCUCAAUUGUAAAUUUGAUCGACUGAUUUGGGUCUGAGGCCUUGGCUUUUGGAUUUUCAACGCAAUAGGCAACAACUCGAUUCAAUUAACAUGCAUGUAAGGUGCAAUCAUGUUGUAGAAUACC	nnu-novel117	chr1;158224844;158224989;+	old
nnu-miR160ba	TGCCTGGCTCCCTGAATGCCATCTGAGAAGCCTGTCAAGAGCTTTGACACTCTTCCTAGTTGGCATCAGGGGAGTCATGCAGA	miR160	chr1;158544774;158544857;+	known
nnu-miR160b	TGCCTGGCTCCCTGAATGCCATCTGAGAAGCCTGTCAAGAGCTTTGACACTCTTCCTAGTTGGCATCAGGGGAGTCATGCAGA	miR160	chr1;158544774;158544858;+	old
nnu-miR331	AGTTTCCAAAGATTGCAGTGATTTTCTCCCTCTAAACGGTGGGAAAGATCAAGGTTGGATTAACTTA	nnu-novel250	chr1;160999137;160999204;+	old
nnu-miR356	TGTTGATCTCCTTTTTGAAACTTTCTTGATTGTCTTTTTGATTGTTTCAAAGAGCTTGAATGCCTA	nnu-novel275	chr1;161009328;161009394;-	old	TE-related(Complete)
nnu-miR97	CAACTCATCTTTGTGCAGACAGACGCACTTTAACCAAACGGTCTTTAAGATATTAAGATCTCGATGCAAAAGTTTATATCGTTTTTTGAGTATTAGAGCTTCTACAAGATCTTTCACAAAAGACTTGTCAAACGACCATTTCATTG	nnu-novel364	chr1;161010633;161010778;-	old	TE-related(partial)
nnu-miR24a-2	TGTTGCTATAGAAGTCTTAGCAACGGTCAGCCTAGTGTCCGTTGCAAGAGATTAAGACTGTAGCAACGGT	miR24	chr1;161460073;161460143;+	known	TE-related(Complete)
nnu-miR24a-1*	TGTTGCTATAGAAGTCTTAGCAACGGTCAGCCTAGTGTCCGTTGCAAGAGATTAAGACTGTAGCAACGGTT	nnu-novel5	chr1;161460073;161460144;+	old
nnu-miR326-2	TGACAACTCTGTATTTTGATGCCTTAAGGGCATCATTTCAGGGGTATTTTAGACC	miR326	chr1;162624713;162624768;-	known	TE-related(Complete)
nnu-miR223	GCTTGTAGTTGAGCTCAAACTTGCGATCTTTTTAACCAAGTCGAGCTCAAGCTCAAGCCTA	nnu-novel146	chr1;16311929;16311990;+	old
nnu-miR77	GTAGTAGATGCAAACTCTTGGTTTCCATAGCTGGATGCTAATGTAGAGAATCATGACTTGCCCA	nnu-novel342	chr1;164346417;164346481;-	old
nnu-miR254	AAGAAACGACTTGAACTCTAGAGTTTTTTGCACTGGCGCACAACCACATGTTTATGTGCAAAACTTGGAGCTGGAATAAGTCGTGGCTGG	miR254	chr1;168480828;168480918;-	known
nnu-miR187-1	AGATTCTGGTAGTGTAGTCCAATTGTGTTTTGTCTTGACAATAAGTTCCTTCACTCTCCTAATCACA	miR187	chr1;169761906;169761973;-	known
nnu-miR187-2s	GACTACACTACCAGAATCTCTATTCAGTTAAGTTCCTTCACTCTCCTATAACACTGAATAGAGATTCTGGTAGTGTAGTCCA	nnu-novel31	chr1;169761952;169762034;-	old
nnu-miR187-1	AATACACTACCAGAAACTCTATTCAGTGTTATAGGAGAGTGAAGGAACTTAACTGAATAGAGATTCTGGTAGTGTAGTCC	miR187	chr1;169762195;169762275;+	known
nnu-miR183	ATTACCTGTGATGAGCTTATAACTCATTGAATGTCCACGATGAACATACGACTCATCACACGTTCGCGA	nnu-novel106	chr1;171696715;171696784;+	old	TE-related(Complete)
nnu-miR529	AGAAGAGAGAGAGTACAGCTTCGACTTCTCCATAATGGGGGGAAAGAAGCTGTACCCTCTCTCTTCT	miR529	chr1;176364776;176364843;+	known
nnu-miR529a	AGAAGAGAGAGAGTACAGCTTCGACTTCTCCATAATGGGGGGAAAGAAGCTGTACCCTCTCTCTTCTTC	miR529	chr1;176364776;176364845;+	known
nnu-miR298	TAAGGTAAGTAGGTCCTTTAATTGAAATTAGTTTCAATCCCTAGCTGTACTTGGAACT	nnu-novel216	chr1;176376923;176376981;+	old	TE-related(Complete)
nnu-miR28	ATATCTATAGTTTTGCTTTCTCTATGGGTAGGGACCCATAAGGGGAAAGCACTATAGATATTCTCATGCA	nnu-novel199	chr1;177997165;177997235;-	old	TE-related(Complete)
nnu-miR295	TAAGAACCAGTTTGAACGATCAACATGTTGATCCCCATCTTGGGAATCTCGGCATCA	nnu-novel213	chr1;178459586;178459643;+	old	TE-related(Complete)
nnu-miR170	AAAAACTGAGAACATGAGGGCGCCTTCTATTTTCTAAACCCAGAATGGCGCCCCTCCTAATGTATTAGCATGCTCC	nnu-novel97	chr1;180724772;180724848;+	old	TE-related(Complete)
nnu-miR333	CGGGAGGACCGTGGACCGCATCCTGGTCCGAAGTAACTTCCTCGGTAGGACGAGGACCCACGGCCTGAGCCGAGG	nnu-novel252	chr1;182001149;182001224;-	old	TE-related(Complete)
nnu-miR124-2	TTTATAAACTGAACCGGTGGTACCAGTTTTTTTATTTCTCAAAACTGAAACGAATTGGTACCACCGATTAACCGGTTTGTCGGTTT	nnu-novel32	chr1;183916811;183916897;+	old	TE-related(Complete)
nnu-miR394	TTGGCATTCTGTCCACCTCCATTTAGAATTCTATATGGGTAGTGCATCACTTGGAGGTGGCCAGCATGTCAAAATA	miR394	chr1;188831465;188831541;-	old
nnu-miR394a	TTGGCATTCTGTCCACCTCCATTTAGAATTCTATATGGGTAGTGCATCACTTGGAGGTGGCCAGCATGTCAAAAT	miR394	chr1;188831466;188831541;-	known
nnu-miR166b-4	GGAATGTTGGCTGGCTCGAGGCTTTCAGTTTCAGGGGTAGCTCTCTGAAGAGAGGTGAAGGCGTCGGACCAGGCTTCATTCCCC	miR166	chr1;192153682;192153766;+	known
nnu-miR166a_46	GGGAATGTTGTCTGGCTCGAGGTCACGTAGGTGATTTTGTAGATTTTCCTATAGTTTTTCTTTAGAGTTCTATGGAAAGTTTGGATTCAATCCCTAAGTGACCTCGGACCAGGCTTCATCCC	miR166	chr1;192153889;192154011;+	old
nnu-miR371	AGCTCGACATGAACTCCTTGCATCGGGTCAGAGACCACGATGCAAGGAGTGAGGGGCAATTGATGA	nnu-novel290	chr1;19351683;19351749;-	old	TE-related(Complete)
nnu-miR4	AACCCGACTGACCTCTGCAAGAGATGATCTGCTCCTCTTTGCAGACGGTGGGAGTTGA	miR4	chr1;194510380;194510438;+	known	TE-related(Complete)
nnu-miR4	AACCCGACTGACCTCTGCAAGAGATGATCTGCTCCTCTTTGCAGACGGTGGGAGTTGA	miR4	chr1;194511514;194511572;+	known	TE-related(Complete)
nnu-miR127	TGAAGTTTCTTCTGTTATGTTATAGGAAAATGACAGAGAATAGCTAAACAGG	miR127	chr1;194861888;194861940;-	known
miRNA29b_451	CGAGGAAGGCCATGATGTTGAAGAGAGTGGGGAACAAAATTCCTATTCATCTCTACACCGTCATCGTCCTCCTCGCT	miR29	chr1;197151098;197151175;+	known
nnu-miR375	ATGGAATCAATAGGTATGGTGTGGACCACACTGTACCTACAGAATGCCTCCC	miR375	chr1;19717100;19717152;-	known	TE-related(Complete)
nnu-miR281	TTTGAGATTCTAGACTAATGTAGCCATTGTCGTCTACCTTTAGATCTAAAATACTTTA	nnu-novel201	chr1;197337755;197337813;+	old	TE-related(Complete)
nnu-miR27s	ATGCATGGGTTGATGATCAGAGTTGTAGGAAGCGAGGAAGGCCATGACGTTG	miR27	chr1;198253015;198253067;+	known
nnu-miR27a*	CGAGGAAGGCCATGACGTTGAAGAGAGTGGGGAACAAAATTCCCATTCATCTCTCCCCCGTCATCGTCCTCCTCGCT	miR27	chr1;198253047;198253124;+	known
nnu-miR27-1	CGAGGAAGGCCATGACGTTGAAGAGAGTGGGGAACAAAATTCCCATTCATCTCTCCCCCGTCATCGTCCTCCTCGCT	miR27	chr1;198253047;198253124;+	known
nnu-miR270-1	ATTTACTTGGCGGATTGTGTGATCAACCCGTCATCCAATCCGCCCATTTAAATGGG	nnu-novel3	chr1;200998388;200998444;-	old	TE-related(Complete)
nnu-miR260	ATTTGGGCCGAGGACTTGTGAAGCCAAAGGATGTTTAAGCCGAGGGCTTGCGAAGCGGAAGGCTATTTAAGCCGAGGCCCTGT	nnu-novel182	chr1;201815596;201815679;+	old	TE-related(Complete)
nnu-miR271	AACTGGATTGAGTGTCGAGGTGCCTCGATGCCGAGGTGACTATGCGCCGAGGTGATTGAATACTCGAGCTCAATTGTTG	nnu-novel191	chr1;202573944;202574023;-	old	TE-related(Complete)
nnu-miR5a-1	GGTTTAGTAACTTTTCTTGGTTTTCAAAAACCAAGAAAGTTTCTGAACCCTA	nnu-novel1	chr1;203304739;203304791;-	old
nnu-miR5a-1	GGTTCAGTAATGTTTTTGGTTTTCAAAAACCAAGAAAGTTTCTGAACCCTA	nnu-novel1	chr1;203307174;203307225;-	old
NmiRNA#34_45	CTGCGACGGCTGTGCCGAGAGGGAGAGAGAACGAAGGGCTCGTCGCAAGCACAGCTATCATTCTCCCTCCCTCTCAGCACAACCGTCGCAG	nnu-novel22	chr1;203423451;203423542;+	old
NmiRNA#22_437	CTGCGACGGCTGTGCCGAGAGGGAGAGAGAACGAAGGGCTCGTCGCAAGCACAGCTATCATTCTCCCTCCCTCTCAGCACAACCGTCGCAG	nnu-novel22	chr1;203423451;203423542;+	old
nnu-miR256	AATACTCGGTCATGTTATAAAACGTTTTTAATAGGGAAATAACACCAACCATAGAATATGTTAATGTGGAAATGAATATAGGATTTC	nnu-novel177	chr1;204183716;204183803;+	old
nnu-miR76	TTTGTCAGATAGTAGATAAGGCCTTTCTCCCCAAAGTTTATATTTTTTTTGGGGAAAAAGGTGAATTATTATTGTTTGGTAAAATA	miR76	chr1;204321858;204321944;+	known
nnu-miR168b_80	ATTCGCTTGGTGCAGGTCGGGAATGCTTCGCTCTGTAGCTGCCGTCTCCTTCCTCTCGCAAGATTCCATTTCTTTACGGGCGAACGGATTCCCGCCTTGCATCAACTGAAT	miR168	chr1;204492813;204492924;-	old
NmiRNA#6_9	TCCACGCCACAACGCACCACAGTACATCCCTGCCGTGTATTGGAAATATGCTGTGGGGCGTTGTGGGGCGGA	nnu-novel407	chr1;205467899;205467971;-	old
nnu-miR92	ATGTGTTCGTTCAGACAGGTGCCTCTTCAAAATAATGCACCTGCTCGAAGAGACACAAAA	nnu-novel359	chr1;20648953;20649011;-	old	TE-related(Complete)
nnu-miR827b*	TTTGTTGATGACCATCTAGTCATGCTCTTTCTTTATGTTGCATATATATAGTTCATGAATATGGTTAGATGATCATCAACAAACA	miR827	chr1;207343720;207343805;-	old
nnu-miR827a	TTTGTTGATGACCATCTAGTCATGCTCTTTCTTTATGTTGCATATATATAGTTCATGAATATGGTTAGATGATCATCAACAAACA	miR827	chr1;207343720;207343805;-	old
nnu-miR827a-1	TTTGTTGATGACCATCTAGTCATGCTCTTTCTTTATGTTGCATATATATAGTTCATGAATATGGTTAGATGATCATCAACAAAC	miR827	chr1;207343720;207343805;-	known
nnu-miR198	ATAGGACTCTGGCTTGTACCCGGTTGGACCTAAGTGCAAAGTGGGAGCTGTTAGACAGTGTATGCCATT	nnu-novel120	chr1;207942854;207942923;-	old	TE-related(Complete)
NmiRNA#44_60	CCACAGCACATCCCCACCGTGTATTGAGAACATCTCCCGATGATAATTCAAAAAATGATGGTGTCATCATCGGGAGATGCTCTCAATACACGGCGGAGATGTGCTATGG	nnu-novel400	chr1;208289979;208290088;-	old	TE-related(Complete)
nnu-miR80-3	ACTCCGGAATGCTCTGAGACAGGACCGCGCGCCTCCCATCTGGCGTGGCGGTTGTTCAGGACATCACGGAGGTCT	miR80	chr1;210475834;210475909;-	known	TE-related(Complete)
nnu-miR349	CAAAACTCTAGGACTCCTATTTGCCTATTTGGTGTAAAGAATGCCTTAGAGAGTAGAACCTC	miR349	chr1;211272253;211272315;-	known	TE-related(Complete)
nnu-miR535_123	TGACAACGAGAGAGAGCACGCTTGTCGGCATTCATGCAAGGGCATGGCTGTTTACAAGCGTGCTTTCTCTTGTTGTCA	miR535	chr1;214551017;214551095;-	old
nnu-miR189	CCAGGCCAGATCATGAGTGAAATATCATGATCGGGTCGACCAG	nnu-novel111	chr1;218646551;218646594;+	old	TE-related(Complete)
nnu-miR47	ACCCGGACCGGACCCTTGATCAGTTCGTTGTTTGACCATTGGACCCCTAACTGGTTAGGGGTCCAGTCCAAGTCGA	nnu-novel312	chr1;2239143;2239219;-	old	TE-related(partial)
nnu-miR72	ATTGGTTCCATAATTCGCTGAATAGTGTTTAGCTAATCCAAATTCCGTGATCAAGGTTTAGCTGAATTCTTTAGTTGTGGAACCAATGATAAGG	nnu-novel338	chr1;22695380;22695474;+	old	TE-related(partial)
nnu-miR265-1s	TTTGTCAGAATGAGACGTAAGCCTTAAGCCTTAGGGCGTAAGGTGTAGCATGAGGCATAAAAAGGC	nnu-novel29	chr1;24423905;24423971;-	old
nnu-miR265-1	TTTGTCAGAATGAGACGTAAGCCTTAAGCCTTAGGGCGTAAGGTGTAGCATGAGGCATAAAAAGG	miR265	chr1;24423906;24423971;-	known	2
nnu-miR265-1	GCACAAAGATTTTGTCTCAAGGCTTAAGCCTCACAACTTTGATGCAAGGCTTAAGCCTTTGTCAGAATGAGACGTAAGCCT	miR265	chr1;24423947;24424028;-	known	TE-related(Complete)
nnu-miR81	CTTGTAACAAAGGCTGGGCTGAACCCATTTGACTGATGTATAGATCAATGTTTGGGTCCCATGCCATACAAGGAAA	nnu-novel347	chr1;24584463;24584538;-	old	TE-related(Complete)
nnu-miR360	TATATGATTATAAGTGGGCAGTTTTTGAAATGAAAGTAAAGGACATATATGTCCTCTTTATGCCCACTGTATGCTTAGACAAGG	nnu-novel279	chr1;25033199;25033283;-	old	TE-related(partial)
nnu-miR2111_54	TAATTTGCATCCTGTGGTTTAGATTTAGAAAACAATGAGAATGACAATCTAATCCTCTGGATGCAGGTTACC	miR285	chr1;26942137;26942209;+	known
N_miR399a_716	AGGGTGTCTCTCCTTTGGCAGGTGGTGGGTGTCTGTGTGAGAGTGATGCAATATCTACATTAATTTGCTTCCAATTACCCGCCAAAGGAGAGTTGCCCT	miR399	chr1;28766420;28766519;-	old
nnu-miR288s	AGAGTTCAGACTGTTGTTAACATCCTAAACTCCGTCTGTTTAAAAAAGAAAGAGAGGAGAGTGGCACGTTCGACTCTTAT	nnu-novel207	chr1;28838732;28838812;-	old
nnu-miR288	AGAGTTCAGACTGTTGTTAACATCCTAAACTCCGTCTGTTTAAAAAAGAAAGAGAGGAGAGTGGCACGTTCGACTCTTA	miR288	chr1;28838733;28838812;-	known	TE-related(Complete)
nnu-miR393a_91	ATCATGCGATCTCTTCGGAATTTTCCATCTGTGGCTTTAGATTTCTCGTCATCGTTTCGAGGTATGCGTTCCATCT	miR393	chr1;32293462;32293538;-	known
nnu-miR393a_92	ATCATGCGATCTCTTCGGAATTTTCCATCTGTGGCTTTAGATTTCTCGTCATCGTTTCGAGGTATGCGTTCCATCT	miR393	chr1;32293462;32293538;-	known
nnu-miR259	AAAAGAATTTTGGACTAGGCCCATTCCCCCAAAGATTGTTGTTTTTTG	nnu-novel180	chr1;32387780;32387828;+	old	TE-related(Complete)
NmiRNA#10c_418	CTTGCCTCTTCTATTTAAGAAAATTGGCATCACTTGAATGCCCACTCAAACATGACCTCAACTTTCTTGAATGGAAGAGGTAAG	nnu-novel369	chr1;33678123;33678207;-	old	TE-related(Complete)
nnu-miR248	GCTCTTTGGACCCGAACTGGCACCTCGGTTCTTTGGCTCCGAATTGGCAGTTCGGTTCTTTGGCCCCG	miR248	chr1;34919786;34919854;-	known	TE-related(Complete)
nnu-miR215	ATCCACCTAGATTCGTCATGAACTCTCTGCACCAGGTTGAGACCCCTAGCTCAGGGAGTGGGGGGCAATTGATGAAGGGTGATTTGGCCCG	nnu-novel139	chr1;36808051;36808142;+	old	TE-related(Complete)
N_miR319c_644	AGAGAGCTTCCTTCAGTCCACTCATGGGGAGTGGTAAGATTTAATTAACTGCCGACTCATTCACCCAAATACCAAGTAAAAGAAGGGAGCCATCGCTTGGTAGATGAGCGAATGATGCGGGAGATAAGTTGGATCTTATGCTTCCCGTCCTTGGACTGAAGGGAGCTCCCT	miR319	chr1;37747390;37747561;-	old
nnu-miR310	GAAATAGAAAGTTGGGGCAAAGTTCTTAACAAATTTCACAAATTTTGTTAAGAATTTTCACCCAACTTTCTGTTTCTCTCTTATTT	nnu-novel231	chr1;37815866;37815952;-	old	TE-related(partial)
nnu-miR88	CCAGTATTAAATTCATAGGCCCTACTATGAAAGATGCGGGCCCCATGTATTTTATTATTGGCATGGAACC	nnu-novel354	chr1;39823071;39823141;+	old	TE-related(Complete)
nnu-miR83	GTTGAGCCGAGTTAGTCGATGTGGTTTGACCAAAGAACCGCTCTTCCGACCAATAGAACTCGAGCCAATTCAACCT	miR83	chr1;39945026;39945102;+	known	TE-related(Complete)
nnu-miR226	TGTTTCTTTCTTTCTTTTTTTTTGGGGGGGGGTATCAAATGCGTTCCTGCTCCACGAGAACTCCAGGAACAAAAGAAG	miR226	chr1;40653604;40653682;-	known	TE-related(Complete)
nnu-miR395a-3	AGTTCCTCCAGCCGCTTCAGTGGTGATTTGCCGAGCTAAGACATCTGCTCCACTTCCCCCTACTGAAGGGTTTGGAGGAACTC	miR395	chr1;42767195;42767278;-	known
nnu-miR2111_54	TAATTTGCATCCTGTGGTTTAGATTTAGAAAACCATGAGAATGACAATCTAATCCTCTGGATGCAGGTTACC	miR285	chr1;42876790;42876862;-	known
nnu-miR178-2	AAAAATCGGGTGCTGACAGCTGCCCCTCTTTGTTGTGAGGTAAGAAACTACGAAACAACAAAGACCGAAAGAAGTACACATAGATTTTTGCG	nnu-novel8	chr1;46776089;46776181;-	old	TE-related(Complete)
nnu-miR408a-1	ACAGGGATAAGACAGAGCATGGGATGGACCATTCAACAGAGGCATGGAGCTGTTGTTGCTCTTCCCATGCACTGCCTCTTCCCTGGCT	miR408	chr1;47393231;47393319;+	known	TE-related(partial)
nnu-miR206	GGGAGAGAACAAGGGTTGTAGCTTTTCACAGTTCCAATTCTTTGTCATCGGATCA	nnu-novel130	chr1;48402914;48402969;+	old
nnu-miR321	TTGAGAATGTGAACCAGAAAATGTCCTCAAGTCTTAGGCCCATTCTCTGCTAGTTCTATTTGGTCA	nnu-novel241	chr1;50298280;50298346;-	old
nnu-miR144	TTTTGAATTTTGAATTTGCCCGCCCAATCGAGCCACGTTGTCGCTTGGCGGCAAAATTCAAAATTCAAACTCG	nnu-novel80	chr1;50836497;50836570;+	old
nnu-miR167b_71	GTGAAGCTGCCAGCATGATCTAGCGTTGGTTGGTCCAAAATAATAAATTTTATTTACATTTGCACACGCCAACCCTAGCTAGGTCATGCTCTGACAGCCTCAC	miR167	chr1;51591472;51591575;+	old
nnu-miR167d_75	GTTGAAGCTGCCAGCATGATCTAAACTTTCCTTAAAAAGGGAAGATCAGATCATGCGGCAGTTTCACC	miR167	chr1;51611135;51611203;+	old
nnu-miR167ds_78a	GGTGAAACTGCCGCATGATCTGATCTTCCCTTTTTAAGGAAAGTTTAGATCATGCTGGCAGCTTCAA	miR167	chr1;51611136;51611203;-	known
nnu-miR167c	TTGAAGCTGCCAGCATGATCTAAACTTTCCTTAAAAAGGGAAGATCAGATCATGCGGCAGTTTCACC	miR167	chr1;51611136;51611203;+	known
NmiRNA#28_446	CGCCCCACAACATTCCACAACACATCTCCGCCGTGTATTGGGAACATCTCCCGATGATGTGATGTTCCCAATACATGGCAGGGATGTGATGTGGGACGTTGTGGGGCG	nnu-novel385	chr1;51655495;51655603;-	old	TE-related(Complete)
nnu-miR6478a_12	CCGACCTTAGCTCAGTTGGTAGAGCGGAGGACTGTAGTGGGATATTCTTCACAGCTAATCCTTAGGTCGCTGGTGCGAATCCGGCAGGTCGG	miR6478	chr1;56983553;56983645;+	old
nnu-miR6478a_12a	CCGACCTTAGCTCAGTTGGTAGAGCGGAGGACTGTAGTTGGTTGAT	miR6478	chr1;57012105;57012151;+	known
nnu-miR179s	AGTGGTCAAAACTCTTTTGGTACCATGTCTTTTCAGTATCATAGATTTTTCCTCTTC	miR179	chr1;57408562;57408619;-	known
nnu-miR315	TTTGGATTTGGTGTAAAACATCATTGGTGTAAAAATACACTGATAATGTTTTACATTGATCATTGCAT	nnu-novel235	chr1;58813626;58813694;+	old	TE-related(Complete)
nnu-miR290-1*	ATTTTATCGATGTAAAACTTTATATTTTTTTATCATGGTTTTTAAAATGTAACGGTCACCTATTATACGGTTCAGTGTAAAATGTCATCAGTACATCGGATCCAAACGAAGTCTTAGGTTGCGCTTGGAAACGATGCAAAT	nnu-novel21	chr1;59813881;59814021;+	old	2
nnu-miR297	ATCGATAGTGGAATCTTTCTGCCTTGGCAGCATCCCGTTCCGATTATCCGATTTTGTCC	nnu-novel215	chr1;60555119;60555178;+	old	TE-related(partial)
nnu-miR63	CAATATAGTATTAGAGTGATGTTTGATATATTTTAAATTTAAAATATATTAAACTCTGCTCTGATACCATGTTGAG	miR63	chr1;60776317;60776393;+	known	TE-related(partial)
nnu-miR182	CTGACCTGCGATGAACTTGCACCCATTGCGGTTATTCGATGGCCTTAAGCTCATTGCAAGTACACACGGGTCCTAAG	nnu-novel105	chr1;62206440;62206517;-	old	TE-related(Complete)
nnu-miR156b	TTGACAGAAGAGAGAGAGCACAAGCCAGCATCAGTTAAAGAAAGGCTTTACTTTTGTTGGGAGTGTGCTCTCTTTTCTTCTGTCAGC	miR156	chr1;67124291;67124378;+	known
nnu-miR178-2	AAAAATCGGGTGCTGACAGCTGCCCCTCTTTGTTTTGAGGTAGGAAACTACAAAACAATAAAGACTAAAAGGAGCACACAGAGATTTTTGCG	nnu-novel8	chr1;67470197;67470289;+	old	TE-related(Complete)
nnu-miR39	GTTGCCACTACTACTGCATTTCAACTTGTTGCAGTCGACGTGTAGTGCAGCCTT	nnu-novel303	chr1;68951994;68952048;+	old
nnu-miR61	TTTGATGGATTGCTGTGGCCCCACCTTGACGCTATTTCATCTAATTCAAGGTGGGGCCACAGTGATACATGGAAGGCC	miR61	chr1;69294629;69294707;-	known	TE-related(Complete)
nnu-miR396-1s	TTCCACAGCTTTCTTGAACTTAGCATGGGCGAAGTCATCATTTGCATGAGAAAAGCTTGCACTAGGCTCAAGAAAGCTGTGGGAA	miR396	chr1;69482770;69482855;+	known
nnu-miR86	TTTCCAGATCTGAAACAAGTTGACAACATTCCCTCTAGATTTGAATGACAATGTCTAGATATGTGCGTTCTGTTTGTTGCAAGATGGAGACGA	nnu-novel352	chr1;69814768;69814861;-	old
nnu-miR94	TTTCAGTTGTGTATTTGGAACATCGCCATACTTGTAAATTTTTATTCATGGAAAGATGTTCTCAATGCACAATTGAAATA	miR94	chr1;69832813;69832893;-	known	TE-related(Complete)
nnu-miR191	CGGGCATGGGAGACTCTTAGAGGAGCAAAGGGGCGGTTGAACACACGACCACCCCTCCTTTACCCAAAGTCTTCCATGTTCCTACT	miR191	chr1;72148822;72148908;+	known
N_miR171a_207b	GGTATTGACGTGCCTCAATTTGAAGACATGGTTATATGGCTCATACCCATGTGTTCGGATTGAGCCGCGTCAATATCTC	miR171	chr1;72883085;72883164;+	old
N_miR171a_207*	GGTATTGACGTGCCTCAATTTGAAGACATGGTTATATGGCTCATACCCATGTGTTCGGATTGAGCCGCGTCAATATCTC	miR171	chr1;72883085;72883164;+	known
nnu-miR343	CGGGTCGGCTTTCAGTGTTTGAGATCCCACTCGTAGAAAACCGGTTCGAGGGCCTGGCCGCAGACTCTAGACAAGGTCCCTCAATCCACAGCCACTACCTCGCCGCGCGTGGTCGGGTCGGGAGATTCTCAGCCTAATAGACCCG	nnu-novel262	chr1;73538501;73538645;-	old	TE-related(partial)
nnu-miR213	ACATCTAGAACTCAGGCATCCGATGTCTTTCCAAACCATTTGCAATCATTCATGTATTTGAGATCTAGATGAAGG	nnu-novel137	chr1;74757566;74757641;-	old
nnu-miR30	CATCATATATGAATGCCACGTTGCATTTTAAAGTAAGTCAATGATATTACATGGCACGTAGATATGGATGTCA	nnu-novel219	chr1;75785284;75785357;+	old	TE-related(Complete)
nnu-miR367	TTTACCAACCCAAGATTAAGCCTAATTTTACCAACCCAAGCCCAATCCGAGTTTAACTTAACATTTTGGGTTGGACT	miR367	chr1;7583095;7583172;+	known	TE-related(partial)
NmiRNA#24_441	AAGGAAAGTGTAGGGAAAGAAAGGGAGTGATAAGAAAATTTATACATTTATAAAAGATTTTCTTACCTTTTTCTTCTTTTCCCTATCTTTTCCTT	nnu-novel381	chr1;76011430;76011525;-	old	TE-related(Complete)
nnu-miR247	TAGGTTATCAAGGAAGAAGTTCTTTCCTGTTAGGAAAGGGAATCCCTTCTGTTAGGGAATGAGATATTTCCTTTGGTTTGACT	nnu-novel169	chr1;77878618;77878701;-	old	TE-related(Complete)
nnu-miR71	GCTTCTACAGTATTCAGAGCCCTCTCTGCTTCGGCCTGCACACCTCGGCCTCAGTAGAAAGTTCTCCGAACCCTCGAAGCCTT	nnu-novel337	chr1;80446097;80446180;+	old	TE-related(Complete)
nnu-miR166a_46	GGAATGTTGTCTGGCTCGAGGCCACCAACACTATCAACTGAGGCCGATGGATCGATCTCATCAGATCTAGATAACATAGCTGAGATCACTCAATTAGGTGTAGGTGTCGTCGGACCAGGCTTCATTCC	miR166	chr1;8294267;8294395;+	old
nnu-miR103	CTTCTGCAATCCTATGAGATCTTAAATCAGCATTGATTGGTAAGTGTATTTATAGAATTCTAGGGTTGTTGAAGTCT	nnu-novel39	chr1;83003068;83003145;+	old
nnu-miR263	TCTGAGATCTAAGAACTGAAATCTCATATATGTGATCTAAGAACTAAGATCTCATATCTGTGTTCTGAGAACTGAGATCTCAGATCT	nnu-novel185	chr1;8372852;8372939;+	old	TE-related(partial)
nnu-miR268-1	ACAAACTGTGTGGATTGGACCAGTCCACACCCACAATGGTGTTCTATAGGCGTGGTGTGGACTAGTCCACACCACACTTTTTGATTTCATGT	nnu-novel25	chr1;86831222;86831314;-	old	TE-related(Complete)
nnu-miR102	TTTGTTGTATAATTTTGGCCCTGAGAGGTTTGAATTTCTGCAGCATGTGAAGTT	nnu-novel38	chr1;88887790;88887844;-	old
nnu-miR74	TTGCCCCTTCTTGAAGCCTCTAGAATTTTGAACTTTCTAGAGTTCTCTTGAAAGCCTT	nnu-novel340	chr1;91039208;91039266;-	old	TE-related(Complete)
nnu-miR16b	AGAGAAGAGGGGTGACATTTTATTTTATAGGATGTTATAATCATAAATAATTATATGTGGCACTCCTATAATTTTTGAAT	miR16	chr1;91275904;91275984;+	known	TE-related(partial)
NmiRNA#22_437	TGCGACGGCTGTGCCGAGAGGGAGAGAGAACGACGACTGTGCCTGCGACGAGCCCTTCGTTCTCTCTCCCTCTTGGCACAGCTGTCGCA	nnu-novel22	chr1;9147935;9148024;+	old
nnu-miR58s	AGAGACTCTTCAGAACAGTGCACCTGTTCGATGCACTGTTCGAAGAAACACGAGG	nnu-novel323	chr1;91632172;91632227;-	old
nnu-miR58	AGAGACTCTTCAGAACAGTGCACCTGTTCGATGCACTGTTCGAAGAAACACGAG	miR58	chr1;91632173;91632227;-	known	TE-related(Complete)
nnu-miR188as	CCTCTGGGGTCTGGAGTCTGGACCGAGGTTCCCTTGGCTCTGCCTTCCGTATGGAGAGTG	miR188	chr1;93462282;93462342;+	known
nnu-miR188	GTTTCGTATGAAGTTGTTCCTCACCACTCTCCATACGAAAGGCAG	miR188	chr1;93462523;93462568;+	known
N_miR399d_313	GTGCAGTTTTCCTTTGGCAGAAAACCTAGCTACTGCTGCCTTGCAATTTGGGCTGCTTAATTTCCGCCAAAGGAGAATTGCCCTG	miR399	chr1;93542361;93542446;+	known
N_miR399c_311	CAGTGCAGTTCTCCTTTAGCAGAGAGCTCTGCACTACTTCCAGTGCAGTTATGTTTGCCAAAGGAGAATTGCCCTG	miR399	chr1;93557817;93557893;+	old
N_miR399h_318	CAGTGCAATCCTCCTCTTGCAGAGAGCTCCGCACTGCTCTTCAATTTTAGGGTGCAGTGCTGCTGTTTGCCAAAGGAGAGTTGCCCTG	miR399	chr1;93582918;93583006;+	old
nnu-miR218	ATCGGCAACCATACTCAGACGAGATATCTAATTGCATGTGTTGGCTCCATCGATCTGAGGGTTCTGTGAGAT	miR218	chr1;94019863;94019935;-	known
nnu-miR238	CGAAGTTCACTGGTGGCGCGGGTGTTCACTAGTGAGAATGAGTTCGCCTG	nnu-novel162	chr1;94043257;94043307;-	old	TE-related(Complete)
nnu-miR5c	GGTTCAGTAACTTTTCTTAGTTTTCAAAAACCAAGAAAGTTTTTGAACCCT	miR5	chr1;96156279;96156330;-	known
nnu-miR24a-1*	CGTTGTTATAACCATTTTAGCAACAGTTGACCTAATGTCCGTTGCAAGAGATTAAGACTGTAGCAACGGTT	nnu-novel5	chr1;97011911;97011982;-	old
nnu-miR24a-2	CGTTGTTATAACCATTTTAGCAACAGTTGACCTAATGTCCGTTGCAAGAGATTAAGACTGTAGCAACGGTT	miR24	chr1;97011911;97011982;-	known	TE-related(partial)
nnu-miR231	TCGGTGTTCACCCGTTGGCTGAAGACATGCACTTCATTCTCGTCGATGGGATTCCGACTAGAACAGATT	nnu-novel155	chr1;99566965;99567034;-	old	TE-related(Complete)
nnu-miR163	CAGAGATAGGTTCCATAAATGCAGTTTTAAGAATGTTGCAAAAATAATAAAGAGGCAGAATGGAACTTATTGGTA	nnu-novel95	chr1;9973629;9973704;-	old	TE-related(Complete)
miR-2797b-1	CAAGTAGAGGACAAGAAAAACTTTAATTTAAAAATTTAATGAAGAGTTAAGGGTGCTTTTGTCCTTCACTTTGTT	miR2797	chr2:101771..101846:-	novel
miR-2582b-3p	GAGGCACGAGAGGGCCTTAGGTGGTCTGGCTTCCACCTCGCATTGAGGTTGGCAGCCGGACAACTTTGGCCCGTCGACAATGAC	miR2582	chr2:102252416..102252500:-	novel	TE-related(Complete)
miR-2285o	ATTTGTGATGAACCCCGAACATGCATGGATTTGCGATGGGCCCTAAACATGCGCGAAGTTGCGATGAACCCGACACCATTATAGAACTG	miR2285	chr2:104018599..104018688:+	novel	TE-related(Complete)
nnu-novel-23	GAGTTCACAGTCCAGGGATCTGCCGAAGCATCCAAATCCATGTGGATTCTGAACCATT	nnu-novel-23	chr2:10429861..10429919:+	novel	TE-related(Complete)
miR11515b	GGGATCTGTAAGCAGGTGCATTTAATGTAGCTTCTGATAGACTCCCCT	miR11515	chr2:10470549..10470597:+	novel	TE-related(Complete)
miR-2797b-1	CAAGTAGAGGACAAGAAAAACTTTAATTTAAAAATTTAATGAAGAGTTAAGGGTGCTTTTGTCCTTCACTTTGTT	miR2797	chr2:104870..104945:+	novel
miR-1421aa-5p	TACAGGTCGTAGTCTCAACATACCACCTTGCCATGAAATTTCCAACCAAGTATGGC	miR1421	chr2:105383177..105383233:+	novel	TE-related(Complete)
miR-79-5pd	CCTCATCCTGCCGAGGTGGGCACTTTGGCACAGGATGTGGACTCCAAT	miR79	chr2:105645324..105645372:-	novel	TE-related(Complete)
miR-4179b-3p	TCAGCTTCTCCATTGTAGTTGATTGATTGGTGGAAGGTGACTCCATCATTAATGTTCGGCTACGTTTGGAAGGAGTACAAA	miR4179	chr2:108096893..108096974:+	novel	TE-related(partial)
miR-5727-5p	AAGGCAACAAATTAGAGTCTCTGATGCGCTTTTTCTATAGCGTTTTCAGTGCTGTACGTTGCCGATAGA	miR5727	chr2:108243329..108243398:+	novel
miR-1002-3p	TCATTGTAGAATCTCCATATTTGTTTTGAAAATATGGATTTATTCATGAGA	miR1002	chr2:108902964..108903015:+	novel	TE-related(Complete)
nnu-novel-24	TTTATACGGATTACGACAGGCACCCAAAAACTGGTTTTCCAAATTGGGCATGACCTTGAAGACGTATGGATTTAC	nnu-novel-24	chr2:109402473..109402548:+	novel	TE-related(Complete)
miR-6512-3p	TTCCAGCCGTGTATTGAGAACATCTCTTGGTGATAGTATAAGAAATGATAAAACATCATCAGGAGATGTTCCCAATATATGACTG	miR6512	chr2:110472593..110472678:+	novel	TE-related(Complete)
miR1446as	AACAATTTCCGGGAATCTATCAAGAGAGGAATCTTTCTGAACCTCTGAATTTGGCACC	miR1446	chr2:113526680..113526738:-	novel
nnu-novel-25	TGTGCGGATTATGTTTTGCCTGTACAAGAAATTGAACAACTCCTCAAATAAATAAACTAAATGATACCTGTAGAGCCCATTGCCATG	nnu-novel-25	chr2:1664392..1664479:-	novel
miR-3069-3p	TTGGACACACATAGTTAAGAGCCTATTAAAACTCCATGGCTCTCTTTGTGTGTTATAAGA	miR3069	chr2:1666183..1666243:+	novel
miR5072	CCTGGCAGTTTTAGGAGTTAAAAGGGCTAAGCAGCTGAATATTAGCAAGCTGCTGGTGGAAGGAGATTCCCAACTGACTGTTAGATG	miR5072	chr2:17584718..17584805:+	novel	TE-related(Complete)
miR-2797b-1	CAAGTAGAGGACAAGAAAAACTTTAATTTAAAAATTTAATGAAGAGTTAAGGGTGCTTTTGTCCTTCACTTTGTT	miR2797	chr2:18648274..18648349:-	novel
miR-7189-3p*	GCCGTGAGTTGGGAACATCTTCCCATGAATGATAACATCATGTACGGGAGATGTTCTCAACGTACGGCT	miR7189	chr2:20868324..20868393:-	novel
miR1123-1	GCCGTGAGTTGGGAACATCTTCCCATGAATGATAACATCATGTACGGGAGATGTTCTCAACGTACGGCT	miR1123	chr2:20868324..20868393:-	novel	TE-related(Complete)
miR-1479*	AAACGAGTGTTCGGAGGAGGAACCTACAAGCTCGAGACCATGGAAGGGAAGCAGGTACCTTAAGCTTGGAATATTGACAACCT	miR1479	chr2:23808202..23808285:+	novel	TE-related(Complete)
miR3451-5p	GTTGGTGTGAGAAGCAATATGAGAGGAGCAGATGTAGACTCATTATACATAGCCT	miR3451	chr2:25507720..25507775:+	novel	TE-related(partial)
miR-520e-5p	TCCACAGCTTTCTTGAACGTAAAGAGTCGAAGCCAATGACGAGAATGGTGTTGTAATTCAACTGTTCAAGTTCAAGATAGCTGTGGGA	miR520	chr2:28273921..28274009:-	novel
miR-263b	TATTTATAGGATGTCATAATCGTAAATAATTGTATATGGCACTCTTGTAATTTTTGAAT	miR263	chr2:28588527..28588586:+	novel	TE-related(partial)
miR-5874	TCTTCACCGGTTGCGTGGTGTTGAAGCAAGTGTTGCACATTGCATCAACACCACTATTCTGTCTCGTCGGAAG	miR5874	chr2:3087850..3087923:+	novel
miR-8905	GGGGCACCCTTTGTGGTGGTAGCCCCACAAAGGGTGGTGGTG	miR8905	chr2:35976320..35976362:-	novel
nnu-novel-26	AATACCGGGCCGCTCTGCATTGGAGCTTCTTCGCTTTTGCTCGGTCTTCTAGGAGAATGCCT	nnu-novel-26	chr2:36212572..36212634:-	novel	TE-related(Complete)
miR1123-1	GCCGTGAGTTGGGAACATCTTCCATACTTGAATGTTGTTAATATGAGATGTTCTCAATACATGG	miR1123	chr2:36777267..36777331:-	novel	TE-related(Complete)
miR-10087-3p	CCAGTGAATCGTGCATGTGCGTGGCCTTCACCACCACCTTCAGGGGGGTAGCCCGCACTTGATACAGGAACCTGGCCC	miR10087	chr2:37635291..37635369:+	novel	TE-related(Complete)
miR396e-3p	TTGGTTCAGCTTGTAGATTCTAGCATTGTTCTTTTTCTGGTCGTATGTCTTAGATACTTTCTCCCAAATTTTA	miR396	chr2:39100846..39100919:-	novel	TE-related(Complete)
miR-9797-3p	CCCTCAAATCTGGCAATTACCCACACCTCCACGTGGTAGGAGAGGAGGTGGGTAGTAGGGATAGTCAAGGGAC	miR9797	chr2:40625853..40625926:+	novel
nnu-novel-27	TCCAAACAGCTGTAGAGTTGCATATTTCAATAACAATAATTGTATCTTCATTGAAAAATGCAATTCTACAGAAGTTTGGAAACATG	nnu-novel-27	chr2:40754373..40754459:-	novel
miR-7591s	AATCGGTAAATGACCTGTTGGCCCAGGAAGCCAAATTGTCGACCATTACAAT	miR7591	chr2:42165119..42165171:+	novel
miR-2h-5p	TTCATCTTGTGGACGGGACCGCTTTCGGGCCACGGGATGAAAA	miR2h	chr2:42823665..42823708:+	novel	TE-related(Complete)
nnu-novel-28	AGGGAATTGAATACAATGAATGATAGTATTCACAGTACATTTTATGCCCT	nnu-novel-28	chr2:43122746..43122796:-	novel	TE-related(partial)
nnu-novel-29	AGGTTAGGGTTTCTCATGTGAGTCTAGTACCAGCCGACCACATGAGAATCTTCTAGGACTGGA	nnu-novel-29	chr2:43903338..43903401:-	novel	TE-related(Complete)
miR171b-5p	GGTCAATGGATAGAGATCTTCTCATTTTGGTGATATTAGAAATCTGTCTAGCCT	miR171	chr2:44073809..44073863:+	novel	TE-related(Complete)
miR-355-3p	AAGCTTCTTTATCTGGTCGCCGGGATTCATTTGTTCTCGATTGACTCGTTCCCTTGAAGCGATATT	miR355	chr2:46382234..46382300:+	novel
miR5529	ATTTCATCGTGATGAGGATTCTGGAACTACTCCGCGAAACCCGCGATGACTCC	miR5529	chr2:52989323..52989376:-	novel	TE-related(Complete)
miR5256s	TTTGATTCTCATAATACTTTCAGAGAAGAATGGATTATGAGAATTCTCAT	miR5256	chr2:53085675..53085725:+	novel
miR-1252-5p	AGAAGGAACTTCGGCGGCACTCGGGGTGTCTGCTTCATCTTCGGAGTCTGGATCGTCGCCAGCCGCGAGAGCCATCTCTGG	miR1252	chr2:54357281..54357362:+	novel	TE-related(Complete)
miR-376a-3p	ATCGTAGAACAGTTGGATGACATCCTAGCATCACCTAGGCGACGACTTGCCTTAGCCAAAATGATGGAGTCCCAGCTGGTGACCTGCCTCTGCC	miR376	chr2:54667209..54667303:+	novel	TE-related(Complete)
miR-1010-5p	AACTAGGCTACTTGGATGGGGATATTGTTGAGCCTAAGAAGGGTACAACCCATGCTAAGTGGATCCAGGAGA	miR1010	chr2:55355668..55355740:+	novel	TE-related(Complete)
miR-rL1-21-5p	ATGATTGTTTATCGCCGGCGGTGATAATTTTGCAGTCGCCGCCAGGCGGAGAGGAGAGAGCGTGA	miRr121	chr2:55545915..55545980:-	novel	TE-related(Complete)
miR-3595	TTGGATTTGACCTAATAGACATCCTTAGGTCGCTGGTTCGAATCCGGCAGGTC	miR3595	chr2:56855879..56855932:+	novel
miR-2565	TTTGTTGGGCGAAATTTCGATCGCCATGTCTCAAACTTCGAAATTTCGATCGCCATGTC	miR2565	chr2:57817692..57817751:-	novel
nnu-novel-30	CCGAGCTAGACATCGGGAGGAAAGGAAAACCAGGAAGAAAGTACTGGCTCACCCGGAAAAAGCTAATGGACT	nnu-novel-30	chr2:58842028..58842100:-	novel	TE-related(Complete)
nnu-novel-31	ATTATACGGGCTAAAACAAGCACCACACGCTTGGTATAGTCGTATAGATGC	nnu-novel-31	chr2:60878129..60878180:+	novel	TE-related(partial)
miR-363	AACAATAGATAATTGTGCAAATTAGGTGGCCATGTGTTATGGTGCATGATTTCCCAACTTGCACGGTTGTCTATTGTTAA	miR363	chr2:61741709..61741789:-	novel
miR-5878	ATATATGATGTCATGTGGCACCCACATGTTATTGATTTACATTCAAACGCCATGTGACATGCATACATATAAAA	miR5878	chr2:63026137..63026211:+	novel	TE-related(Complete)
miR-7455-5p	TGTAGAGGATCGTTCCTGTCCCATTTCGACTGGATGAGAGGGTCGCGCGGTTGTCTGACAGAC	miR7455	chr2:64015980..64016043:-	novel
miR-H3-3p	ATGGGACTATAGGTTAATATCTTCTCCTGCTTGAAATGTGCCAAGGGGGTTAGTCTATAGTTCCCAAAA	miRH3	chr2:65032660..65032729:-	novel
miR-BART5-5p	TAAGGTGAGATTGGCTGATGGGTCTTTTTCCACCATAGTCGGTCAAGGAACCATCTCCCTTCCTCTTGGTCTTACC	miR-BART5	chr2:65601340..65601416:+	novel	TE-related(Complete)
miR5659	CGCTCTGGTGACATCTTCTTCTACGAAGCCTTCTGGAAGATGAAGATAGTGCCTGAGCGCC	miR5659	chr2:66403849..66403910:+	novel	TE-related(Complete)
miR-2761-3p	GGCCCACATACATTTTACATGGTGGGCCCCAACATACCATTGGTGGCCATGCATGTGGGGTCCATGTGTGGACATGTACATGGGGCCC	miR2761	chr2:66434862..66434950:+	novel	TE-related(Complete)
miR4411	CCCGGGCCTGTATATACTTGGACTAGGGCTTTTGTTTTAGGACCGAGCCTAGGCTATAGCCCTTATTGTAAGTGCAAACCTGGCCT	miR4411	chr2:68200302..68200388:+	novel	TE-related(Complete)
miR-9060	CCTCACAAGACTGTGCTCACACTGTGCACAGTCCCTTGCAGCTGTAAAGGGCTGTGAGATCGGTGTGAGCACGATCTTGTGAGGAT	miR9060	chr2:70140528..70140614:-	novel
miR-4002-5p	TCAACGGTTTTGGGTGGTTTTTTGTCACTTTTGGTTTTGGGGGTATAATTGAACTAGCCAAGTGCCCGAGT	miR4002	chr2:70886518..70886589:+	novel
miR5659*	CCTCAGCCGATATCCTCTTCTACGAAGCCTTCCAAAAGATGAAGATAGTGCCTGAGCGCC	miR5659	chr2:71546233..71546293:+	novel	TE-related(Complete)
miR-210-5p*	AGCTGCTGAATTATGGATTCCACAGCCCTATATCATGGTCGGAGGGATTTGGATAGGATTGTGGTTTGCATATTTCAGGAGCTGC	miR210	chr2:73271212..73271297:+	novel
miR-1635	TTTCCTCGGTCAAGTAGTCCAACCAATGGAAGCCAACTGCTGCCCAGGATTGTAGCGTTTCCCG	miR1635	chr2:73469086..73469150:-	novel	TE-related(Complete)
nnu-novel-32	TCTAAGAACTTTGACCTTGGCATCAAACTGGGTTAGGATCATTTGGTGGAAGTTTTGGGTC	nnu-novel-32	chr2:73715687..73715748:+	novel	TE-related(Complete)
miR-5408a-3p	CCTATTTTAGTGAGATCTATTTCTTGTAGGAGATTTATGTCATCTCCCCGAGAAAAGACTTTAGAGACTTGGACGCC	miR5408	chr2:73898385..73898462:-	novel
miR-507-3p	GTTCCGCCGGCTGAGAAGCACCATGTGGATTGAGAACTCTCTCTCTGCACCTGCTTCAAACATTTGGCATGCATGTGGAGTAG	miR507	chr2:7805508..7805591:+	novel
nnu-novel-33	CTCGTTGTCGGGCTGCGCCTTCCTTTACATCCCCTTATCGTCGAGGTCATGAATCACTTCGGCGTCACTATCGGTCAGCTCCACCTGAAC	nnu-novel-33	chr2:81073020..81073110:-	novel	TE-related(Complete)
miR-301a-5ps	CGCCCTTGGCTGGGAGCCTCGCACAAACGCCCTGACTTTTAGCAACTAGGCGCC	miR301	chr2:81725347..81725401:+	novel
miR-571	CGAGTTGGACTCCGAGTTGGCACCTGGAACCAGGAGATTGACCTCTCTGTAGCACAACTGGA	miR571	chr2:83032383..83032445:+	novel	TE-related(Complete)
miR4405b	CACCGTTCGTGCATTCGGAGGACGCGCCACGCGTCTCCGAATCGTGTGAACGGCT	miR4405	chr2:8388039..8388094:+	novel	TE-related(Complete)
miR-1549b-5p	CATGTCGTGGGCTTGGGTCGTGTTGGGCTAGGCCATAGGGCGGGCCTTGGGCCTAGGCTGAACCGGGCTAGACTCACTGAATGGA	miR1549	chr2:86298759..86298844:-	novel	TE-related(partial)
miR-3868-3pa	GGGCTGAGAGCAGGTCAGATGGGCCAACTCTTCTACTCTTGACAAGGCATCAACTACTCTGTTTGCAGGCCC	miR3868	chr2:8869450..8869522:+	novel	TE-related(Complete)
miR-8481-3p	ATCTTTCGGACGATCTTTGGCATCAATTTCAATTTTTTCTTCGGGGATCGTCACATGGAACCCTCG	miR8481	chr2:89858101..89858167:-	novel
miR-2285i	TTTTAGAAAATTTGTATTTTTTCAATGATCGTTCTTGAAACAAACCGGATCAGATCTGAAACC	miR2285	chr2:92789116..92789179:-	novel	TE-related(Complete)
nnu-novel-19a	GGAGATTGTCCATCTACATGGGGTACCCAAGACTATTACATTAGATCGAGACACAAGGTTCCT	nnu-novel-34	chr2:98388341..98388404:+	novel	TE-related(Complete)
miR827-5p	GTGACAGGCATGCTCCCGAAGATGGACCAGATTAATGTTTTGCATTTGTTGGAGTCACCTGAAGCCT	miR827	chr2:98462585..98462652:+	novel
miR-4052-5p	AAGGCTTGTGAAGCTCTTGGACCCATGCACAAGACAACTTTTTGGTCTGATCGGTGTGCACATTCGTGTGGCCAGGTCGCATAAGCCGGTG	miR4052	chr2:99184985..99185076:-	novel	TE-related(Complete)
NmiRNA#44_60	CCACAGCACATCCCTGCCGTGTATTGGGAACATTTCCTGATGATGACATCATCGGTTCTGGTACTATCATTGGGAGATGTTTCCAATACACGGCGGAGATGTGCTATGG	nnu-novel400	chr2;101256539;101256648;-	old	TE-related(Complete)
nnu-miR43	ATTGGGAAACAAGCTCTTGGACCTTCCTTAGGTAGGTAGACATGTTGGGCTCCCAA	nnu-novel308	chr2;102613806;102613862;-	old	TE-related(Complete)
nnu-miR345-2	GCTAACAAGTTAGGCTTGATCTAAACTTGGGTTGGACTTGGATTGATGCCTTAGATAGCCTA	miR345	chr2;104105004;104105066;+	known	TE-related(Complete)
nnu-miR345-1*	GCTAACAAGTTAGGCTTGATCTAAACTTGGGTTGGACTTGGATTGATGCCTTAGATAGCCTA	nnu-novel33	chr2;104105004;104105066;+	old
nnu-miR345-1*	TTGGATTGATGCCTTAGATAGCCTAAGCCTAGCCTGACCCATTCTAGGCT	nnu-novel33	chr2;104105041;104105091;+	old
NmiRNA#37_50	TGAAGTAAAAAGTAGGGAAAGATAGGAAAATCTATACAAGGTTTCTAAAGATTTCTCTACCTTTCTTTCCTTTCTCTATTTTTTCCTTAA	nnu-novel392	chr2;111031560;111031650;-	old	TE-related(Complete)
NmiRNA#36_456	ACAGCACATCCCCTCGTGCATTGGGAATATCTTCCCATGACAATTACGGGAGATGTTCCCAATGCATGGAGGGGATGTGCTGT	nnu-novel391	chr2;111391231;111391314;-	old	TE-related(Complete)
nnu-miR216	CTTTCAGACAGGAGACTCTTCAAAATAGTGCACTTGTTCGAAGAGACA	nnu-novel140	chr2;11179796;11179844;+	old	TE-related(Complete)
nnu-miR98-2	TGCACCAACTCTAGCTATTCCCTTGCAAAGTCTCCCTCCAATACAAACTTCACTCAATATGTAGAGTCTTGCACC	miR98	chr2;113550678;113550753;-	known
nnu-miR98-2	TGCACCAACTCTAGCTATTCCCTTGCAAAGTCTCCCTCCAATACAAACTTCACTCAATATGTAGAGTCTTGCACC	miR98	chr2;113614832;113614907;-	known
nnu-miR203	GGCTCAATTGATAGGATCTTTGGCTTGTTATGTAAAGACGTGGGATCAAATTCAATTGGCACCA	nnu-novel127	chr2;114501813;114501877;-	old
nnu-miR390b_89	TAAAGCTCAGGAGGGATAGCGCCATAGATGATGATAGGCGCGTTTAACTCAGCTCTTCCTTCCTTTCTCTCTCACCGTTTGTCTCTAAATCATCATTAGCGCTATCCATCCTGAGTTTTA	miR390	chr2;12045053;12045173;+	old
nnu-miR164-1*	TGGAGAAGCAGGGCACGTGCATTGCTAACAAAGCACGATTTCTTTACATC	miR164	chr2;12905769;12905819;+	known
N_miR172f_235	ATGCAGCATCATCAAGATTCCCATACCAAGAGCATTTCGAGAGAACGGAAGGGAAGGGACCACCATTCCACAAAGCCCATTAAGTTTGTGAATCTTGATGATGCTACAT	miR172	chr2;14436565;14436674;-	old
NmiRNA#37_50	TGAAGTAAAAAGTAGGGAAAGACGGAAAAGATAGAGAAATCTTTACTTGTTTAAGTTTCCCTTCCTTTCCTGCCTTTTACTTCA	nnu-novel392	chr2;15187746;15187830;+	old	TE-related(Complete)
nnu-miR2111_54	TAATCTGCATCCTGAGGTTTAGAAACTCAATTTCATAGATCACAATCTAATCCTCTGGATGCAGGTTACC	miR2111	chr2;15897322;15897392;-	known
nnu-miR2111_54a	TAATCTGCATCCTGAGGTTTAGAAACTCAATTTCATAGATCACAATCTAATCCTCTGGATGCAGGTTA	miR2111	chr2;15897324;15897392;-	old
nnu-miR393b-1s	TCCAAAGGGATCGCATTGATCCCGACTTTCAGCCGAAGCAACGTTAGGTTTTGATGAATCTGGATCATGCAATCCCTTTAGAAT	miR393	chr2;16525851;16525935;+	known
nnu-miR393b-2b	TCCAAAGGGATCGCATTGATCCCGACTTTCAGCCGAAGCAACGTTAGGTTTTGATGAATCTGGATCATGCAATCCCTTTAGAAT	miR393	chr2;16525851;16525935;+	known
nnu-miR153	TTTTTCTTTGGTGCATAGGCTGAGTTCGGTTCTCTGTTCCAATCAGAACAA	nnu-novel90	chr2;17572351;17572402;-	old
N_miR172e_233	ATGTAGCATCATCAAGATTCACATGTAAATACATGGCGGTTAAGTAATAATCTCTGCCCGAGTTCTGAACTGAGAATCTTGATGATGCTGCAT	miR172	chr2;20279425;20279518;-	old
NmiRNA#25_442as	CAGCCGTACGTTGAGAACATCTCCCGTACATGATGTTATCATTCATGGGAAGATGTTCCCAACTCACGGCTG	nnu-novel382	chr2;20868323;20868395;+	old
NmiRNA#25_442	GCCGTACGTTGAGAACATCTCCCGTACATGATGTTATCATTCATGGGAAGATGTTCCCAACTCACGGCTG	miR25	chr2;20868325;20868395;+	known	TE-related(Complete)
nnu-miR100	ATATTTGGACCGGCCTGGCATGGCATGGCAGGATGGTCTATGTCGTGCTAGGCCCAGGGTTCCAGGTCCAC	miR100	chr2;21797867;21797938;-	known	TE-related(Complete)
NmiRNA#6_9	TCCGCCCTACAACGCCCCACAGAACATCTCCGCCGTGGAAACATCTATGGATGATAGTACCATTTTTGATAATGTCTGTGCTGTGGGGCGTTGTGGGGCGGA	nnu-novel407	chr2;22423675;22423777;-	old	TE-related(Complete)
nnu-miR201	ACTTGGACTCTTTCGACCTGAGAAGCAAATTGGATCGACGCTTACGAGCTAATCGAATTGGTCATTCCAGGCCAAAAGGAGCAATCTACTC	nnu-novel125	chr2;23447628;23447719;-	old	TE-related(Complete)
nnu-miR366	ATGTGTCTCTGCGAACAAGTGCCTTGTTGCATTGTTCTAGAGAGACACTTC	nnu-novel285	chr2;23610347;23610398;+	old	TE-related(Complete)
nnu-miR154	TGCAGTTCAATCATCAATTGCAAAGGCAATGAAGATTGTAGCAGCGGCACCA	nnu-novel91	chr2;24229255;24229307;+	old
nnu-miR177	ACGTACATTTTATAAGGTGGGCCCGACAAACCATTGGTGGGTGGCCATGCAAGTGGGGTCCATGTGTGGACATGTATTTGGGGCCTA	nnu-novel100	chr2;26060243;26060330;+	old	TE-related(Complete)
nnu-miR319a-3	GAGTTCCTATCAGCCCAAAACAGTCTGTAGATTGTTTTTTCTTATCGTCTGTTTTGGACTGAAGGGAGCTCCT	miR319	chr2;26189386;26189459;+	known
nnu-miR319a-2	GAGTTCCTATCAGCCCAAAACAGTCTGTAGATTGTTTTTTCTTATCGTCTGTTTTGGACTGAAGGGAGCTCCT	miR319	chr2;26189386;26189459;+	known
nnu-miR319a-1s	GAGTTCCTATCAGCCCAAAACAGTCTGTAGATTGTTTTTTCTTATCGTCTGTTTTGGACTGAAGGGAGCTCCT	miR319	chr2;26189386;26189459;+	known
nnu-miR340	TTTGAGATTCTAGACTAATGAAGTTGTTGTCTTCTACCTTTAGATTTGAAACACATTATTGTCTAGTTATTTCTTTGCTT	nnu-novel259	chr2;26208376;26208456;-	old	TE-related(Complete)
nnu-miR48	TTCAATTTGGATTGCATTGGACCCAATCTGGTCCATTTGCATTTTATTTAGACTGGATTTGGTCCAATCCATTTATAAATGGACCA	nnu-novel313	chr2;2660025;2660111;-	old	TE-related(partial)
nnu-miR171d-2	CGATGTTGGTAAGGTTCAATCCGAAGACGGCTTTACACTTGAACCGTAAAAACGATCTCAGATTGAGCCGCGCCAATATCACT	miR171	chr2;28129293;28129376;+	known
nnu-miR124-2	TTTATAAACTGAACCGGTGGTACCGGTTTTCAATTTTGTCAAACCAAAATCGAATTAGTACCACCGGTTTCGATTTTTGATTGG	nnu-novel32	chr2;28163776;28163860;+	old	TE-related(partial)
nnu-miR396-3a	GTAATGGGAGTTGTGAGAACAGTAAGAATAGAAGTCATGTCATGCTTTTCCACAGCTTTCTTGAACTT	miR396	chr2;28281789;28281857;+	known
nnu-miR396-1s	GTAATGGGAGTTGTGAGAACAGTAAGAATAGAAGTCATGTCATGCTTTTCCACAGCTTTCTTGAACTT	miR396	chr2;28281789;28281857;+	known
nnu-miR396-3a	TTCCACAGCTTTCTTGAACTTCTGCTGATCTCATGATCTGGTATAGAAGAAGCTCAAGAAAGCTGTGGGA	miR396	chr2;28281836;28281906;+	known
nnu-miR396-1s	TTCCACAGCTTTCTTGAACTTCTGCTGATCTCATGATCTGGTATAGAAGAAGCTCAAGAAAGCTGTGGGA	miR396	chr2;28281836;28281906;+	known
nnu-miR277	GTGGTACCGGTTTGGTTTACAAAAATTGCCCATTGTTCAACTAACCGAACCATGGACACACCTA	nnu-novel196	chr2;30013551;30013615;+	old	TE-related(Complete)
nnu-miR16a	TCGAATGCCATAGAGTCAATTACATAAGGAGGTCTGTCCTATATGTGGCACTCTTGTAATTTTTGAATA	nnu-novel11	chr2;30446515;30446584;-	old	TE-related(Complete)
N_miR169t_206a	TAGCCAAGAATGACTTGCCTATGTCCTCCAAGGCACAGCTCTACCACGTCTTAGAATTGCTTTACGTGGTTACTAGGCAAGTCTCTTGGCTAA	miR169	chr2;31411738;31411831;-	old
N_miR169t_206a	TAGCCAAGGATGACTTGCCTATGTCCTTGGAAGGGGGTCTCTCAAGTGTACAGAGAACCCCTTTACATGGTTCATGGGCAAGTTCCTTGGCTAA	miR169	chr2;31411973;31412067;-	old
nnu-miR156d_66*	GACTGACAGAAGAGAGTGAGCACACACAGGCAATTGTATATGGGTATGCCGTCGCCGGTGCGTGCTCACTTCTCTTTCTGTCAGC	miR156	chr2;32122735;32122820;+	old
nnu-miR156c-2a	TGACAGAAGAGAGTGAGCACACACAGGCAATTGTATATGGGTATGCCGTCGCCGGTGCGTGCTCACTTCTCTTTCTGTCAGCT	miR156	chr2;32122738;32122821;+	known	TE-related(partial)
nnu-miR156c-1*	TGACAGAAGAGAGTGAGCACACACAGGCAATTGTATATGGGTATGCCGTCGCCGGTGCGTGCTCACTTCTCTTTCTGTCAGCT	miR156	chr2;32122738;32122821;+	old
nnu-miR33a	TGGATTGGTCCATACCACACCCTATGGCAGGGACCAATCCACA	miR33	chr2;34605725;34605768;-	known	TE-related(Complete)
nnu-miR29	TATTGTTGCCAACGATGCAATGATATGGCATCATCTTGAATGTTGGATAATATAGAC	nnu-novel209	chr2;35756012;35756069;+	old	TE-related(Complete)
nnu-miR29*	TATTGTTGCCAACGATGCAATGATATGGCATCATCTTGAATGTTGGATAATATAGAC	nnu-novel209	chr2;35756012;35756069;+	old	TE-related(partial)4
NmiRNA#25_442a	TCCCGGCCATGTATTGAGAACATCTCATATTAACAACATTCAAGTATGGAAGATGTTCCCAACTCACGGCTG	miR25	chr2;36777261;36777333;+	known	TE-related(Complete)
NmiRNA#25_442as	CGGCCATGTATTGAGAACATCTCATATTAACAACATTCAAGTATGGAAGATGTTCCCAACTCACGGCTG	nnu-novel382	chr2;36777264;36777333;+	old	TE-related(Complete)
nnu-miR352	GCATTTGGTCTTCATTTGTGAAATTAAATGTTGGGTCAGAAGTTAAAGCGCGTTTTGTAAATGAAGGAAAGAAATGCTTG	nnu-novel271	chr2;39846558;39846638;+	old
nnu-miR33	AGTGTGGATGAGAAATTGCTGGGTGGGGACTGGTCCACACCAGACCATAGTCCACAGTTGTTCTAAACTATGG	nnu-novel248	chr2;40856372;40856445;+	old	TE-related(Complete)
nnu-miR202	TTTGGTTCCATTTACATTTATTCAGTAAATAATTTGTATTTGTGTGACTGTAAAACCGAGAAAC	nnu-novel126	chr2;41220132;41220196;+	old	TE-related(Complete)
NmiRNA#10a_415	CTTGCCTCTTCTATTCAAGAAAGTTGGGGTCACATCTCATTGGGCATTCCGGTGACCCCAACTTTCTGGAATAGAAGAGGCAAG	nnu-novel367	chr2;41685078;41685162;-	old	TE-related(Complete)
NmiRNA#6_9	TCCGCCCCACAACGTCCTACAACACATTCCTGCTGTGTATTGGGAACATCTTCCGATGATGACATCATCAGTTCTGGTATTATCATCGGGAGATGTTCCTAATACACGGCGGGGATGTGCTGTGGGGCGTTGTGGGGCGGA	nnu-novel407	chr2;41791927;41792068;-	old	TE-related(Complete)
miRNA3_3	ACCTTGAATTGCAGCCACACATCGCCATCTTGTAGTGTTAGATGTGTGGCTGCAGTGCACGGTGG	miR3	chr2;4265406;4265471;-	known	TE-related(Complete)
nnu-miR5b-2	GGTTCAGTGACTTTTCTTGGTTTTTAGAAACCGAGAAAGGTTCTGAACCCTA	nnu-novel1	chr2;44000210;44000262;+	old
nnu-miR160a-2	GCATATATGCCATGTGATAGCATACGTATTCACGTATGTGCCTGGCTCCCTGTATGCCA	miR160	chr2;45153592;45153651;+	known
nnu-miR52	TATTCTGGTGTCCTAGGCGGATTATTCAGTCTAAACTCGGATTTGAGCTTTCCTGTCCTAGTGTGAACTGAATATTC	nnu-novel317	chr2;45933555;45933632;-	old
nnu-miR90	GGGCCCCACATACATGTCAACACATGGACCCCACATACATGTCCACTGATGGTATGTGGGCCCCACATACATGTCCAGACATGGACCCCACATGCATGTTTACCAATGGTATGCCGGGCCCACCTTGTAAAATGTATGTGAGCCC	nnu-novel357	chr2;46873706;46873850;-	old	TE-related(Complete)
nnu-miR390as	CGGCTGTGGCTTCTTTTCTCTCTTATCCGATCAAAACGTAGAGGGAAATCTGTAAAGCTCAGGAGGGATAGCGCC	miR390	chr2;47774208;47774283;+	known
nnu-miR390b_89	TAAAGCTCAGGAGGGATAGCGCCATGGATGACGACAGCTGTTTAAGCTTTCTTTCTCTCTCTCTAGCGCTATCCATCCTGAGTTTTA	miR390	chr2;47774260;47774347;+	old
nnu-miR390as	TAAAGCTCAGGAGGGATAGCGCCATGGATGACGACAGCTGTTTAAGCTTTCTTTCTCTCTCTCTAGCGCTATCCATCCTGAGTTTTA	miR390	chr2;47774260;47774347;+	known
nnu-miR172a_86	GTAGCACCATCAAGATTCACAACTTTATGGGCTTCATGGGGTGGTGGTCCCTTCCCTTCCCTTCCCTTCACTCGATAGGCTCACGGTATGGGAATCTTGATGATGCTGC	miR172	chr2;49946263;49946372;+	old
nnu-miR172b	GGAATCTTGATGATGCTGCATCGGCAATAAATGACTATTTTTGAATCTCCAAAGTTGCAAACTCAAGCAATCGAGATCCA	miR172	chr2;49946353;49946433;+	known
nnu-miR370	AGAGAACGAAAACCCATCATGTGGAGATGTTCAAATGAGAGTATGACATCTCGAGATGATAACGGGTATTGCTTTA	nnu-novel289	chr2;51482059;51482135;+	old
nnu-miR66	TGAATGCGGTGGGAAAATCCATCATGTAAAAGTCAATTGATGGAAAAATCCATCGTGTAAAAGT	nnu-novel332	chr2;5154824;5154888;+	old	TE-related(Complete)
nnu-miR368	TTTTCTCGTGGATGGTCCACATTATGGTGTGGATAGTTTGTGAGAAGGTTT	nnu-novel287	chr2;51572887;51572938;-	old	TE-related(Complete)
nnu-miR2111_54	TAATCTGCATCCTGAGGTTTAGGTTTAGAAAGCCATGAGCATGACAATCTAATCCTCTGGATGCAGGTTACC	miR2111	chr2;51679467;51679539;-	known
nnu-miR2111_54a	TAATCTGCATCCTGAGGTTTAGGTTTAGAAAGCCATGAGCATGACAATCTAATCCTCTGGATGCAGGTTA	miR2111	chr2;51679469;51679539;-	old
nnu-miR393b-1s	TCCAAAGGGATCGCATTGATCCCGACTCTCCTTCGTCACTACGTTTAGGTTTTGCGAATCTGGATCATGCAATCCCTTTGGAAT	miR393	chr2;52495800;52495884;+	known
nnu-miR393b-2b	TCCAAAGGGATCGCATTGATCCCGACTCTCCTTCGTCACTACGTTTAGGTTTTGCGAATCTGGATCATGCAATCCCTTTGGAAT	miR393	chr2;52495800;52495884;+	known
nnu-miR265-1	TTTGTCAGAATGAGACGTAAGCCTCAGGGCTCAAGGCATGAGGCATATCCTTAGGCATAAAAAGG	miR265	chr2;52728776;52728841;+	known	2
nnu-miR265-1s	TTTGTCAGAATGAGACGTAAGCCTCAGGGCTCAAGGCATGAGGCATATCCTTAGGCATAAAAAGGT	nnu-novel29	chr2;52728776;52728842;+	old
nnu-miR141	GTGGACATGTATGTAGGGTCCATGTATGGACATGTACATGGGGCCCATGTACATTTTACTAG	nnu-novel77	chr2;53526173;53526235;-	old	TE-related(Complete)
nnu-miR172a_86a	GTAGCACCATCAAGATTCACATGCAGATACACGGCGGCGATGTAATGATCTCCGCCCAAGTTCTGAACTGAGAATCTTGATGATGCTGC	miR172	chr2;55753548;55753637;-	known
nnu-miR172a_86	GTAGCACCATCAAGATTCACATGCAGATACACGGCGGCGATGTAATGATCTCCGCCCAAGTTCTGAACTGAGAATCTTGATGATGCTGC	miR172	chr2;55753548;55753637;-	old
nnu-miR1030_105	TCTGCATTTGCACCTGCACCGCACCAAAGAATTCTTCTTTGCATCCGTCCCCAAAAAGACCTGTTACAGAGAGGGAGATCGGTGTTGATGCAGGTGCAGGTCCAGA	miR1030	chr2;56245045;56245151;-	old
nnu-miR286	AAACCAAAGAGGACGATCAGAATTCTTTTTTTCTGAGAAAGAGTTCAGATTCGATCAAGGTTAAGGTT	nnu-novel205	chr2;61157230;61157298;+	old	TE-related(partial)
nnu-miR309as	GTTAGATAAAAACAATCCTAGGGTGGAGGAAGAGTAGATGATCAAATCTAAGCCTAGGATTGTCTGTAAGATT	miR309	chr2;63017523;63017596;+	known
nnu-miR309*	GTTAGATAAAAACAATCCTAGGGTGGAGGAAGAGTAGATGATCAAATCTAAGCCTAGGATTGTCTGTAAGATT	nnu-novel229	chr2;63017523;63017596;+	old
nnu-miR199	ATTTAAGAGGGTGTTTGATATTGTGTTTTTATCATGGATGAAACCATTTTGGTCTCGTCCATGATAATTAGTGGTGTTCGGTTCATTAGAAACG	nnu-novel121	chr2;63020956;63021050;-	old	TE-related(partial)
nnu-miR296	GTTAAAGTTATCAAGGAATAAGTTTTTTCCTGTTAGGAAATTGAATATTTTCTATTAGGAAAATAGATATTTCCTTTAGTTTGACTA	nnu-novel214	chr2;63025111;63025198;-	old	TE-related(Complete)
nnu-miR110	TCGAAACCTGGCTCTGATATTCAGAGAAAGGCTTCCGAGCTGT	nnu-novel47	chr2;64047000;64047043;-	old
NmiRNA#5_4	TTGACAAGTCAGGATCAGAGGAAACCAAACGCTGACTGGTGACAAGTGGGTGCTTGGTTTCCTCTGAACCTGATTTATCAG	nnu-novel406	chr2;64390313;64390394;-	old
nnu-miR136	ATGGACATTTCTTGAATAAGGGGAATTATATACTAAGATTGTATTTAGCATTCCTTATTTTAAGGACATATCTCC	nnu-novel71	chr2;66660045;66660120;-	old	TE-related(partial)
nnu-miR334	TTTATAAGTCGTTGGTTTATCGTAAACTTTGGTGGACATGGGTTTATCATACACACGAGTAGACTTGAGGCCC	nnu-novel253	chr2;67266180;67266253;-	old	TE-related(Complete)
nnu-miR262	CTTCCAAGATGTGATTGTGACCCTAAACATCTTTTGGGGTTTGTTTGCATTGAGGAAGCAT	nnu-novel184	chr2;68386871;68386932;-	old	TE-related(Complete)
NmiRNA#45_63	CTCCGTCGTGTATTGGGAACATCTCCCAATGATAGTACCAGAATCGATGATGTCATCGTCAGGAGATGCTCTCAATACATGGCGGGG	nnu-novel401	chr2;70231266;70231353;+	old	TE-related(Complete)
nnu-miR69	GCATAGTTCGACTAATCGAACTATAGTTGACTAAGTATTGGCTAGGGATGTTTATAGTTCGACTAATCGAACTATGTGCCT	miR69	chr2;70352381;70352462;-	known
N_miR166i_127	CTGGAATGAGGTTTGATCCAAGATCCTTCCATTTCATCCATCACTTGTCTTGATTTCTTTTTCTTGTTTTCATTATCATGGGTTTCCTACACCTTGATGGACTGATCTCGGATCAGGCTTCATTCCTC	miR166	chr2;71623620;71623748;-	old
nnu-miR93	AGTTATGGTACACAATTTGAAATTCAAATGTAAAGTTTGAAATTTCAATTGTGTATCGTCACTATG	nnu-novel360	chr2;73043511;73043577;-	old	TE-related(partial)
nnu-miR10	GTCTTATCCTTTTCCAGGGGTGGTGAAGGGTTTTGAGGGGTGGAGCTCCTTGAAGTCCAATATAGGTTCTTGGTGGTTAGATTGA	nnu-novel35	chr2;73271128;73271213;+	old
N_miR159_493-4	GAGCTGCATTAGCCAGCTGAGAACCTTGTTTGGATTGAAGGGAGCTCTA	miR159	chr2;73271290;73271339;+	known
N_miR159_493-1	GAGCTGCATTAGCCAGCTGAGAACCTTGTTTGGATTGAAGGGAGCTCTA	miR159	chr2;73271290;73271339;+	known
N_miR1432_807	TCAGGAGAGATGATGCCGGCGTCCAGCATCCATTTGCCAGAATTCATAAGGCCATCTTGGCTGGTCCCCGGCATCATCCTCCTGTG	miR1432	chr2;7346921;7347007;+	known
N_miR1432_807a*	TCAGGAGAGATGATGCCGGCGTCCAGCATCCATTTGCCAGAATTCATAAGGCCATCTTGGCTGGTCCCCGGCATCATCCTCCTGTG	miR1432	chr2;7346921;7347007;+	known
nnu-miR186	CTACACTTTCTAGGATAGTTGACTATATTTCATAGTCCTAGAATTTTGTGCCTT	nnu-novel109	chr2;74617793;74617847;-	old	TE-related(Complete)
nnu-miR59	GGTCTTCGTGCGTTTGCTCCGCTACTGATTCAGACGGAGAAGACAATGAACAATCTCT	nnu-novel324	chr2;74621218;74621276;+	old	TE-related(Complete)
nnu-miR264	CTCTTGCTAGTTTGAAGAAGTGAATTCCATCGAGAAGGTCCAAGAGGCA	nnu-novel186	chr2;74879851;74879900;-	old	TE-related(Complete)
nnu-miR116	CTTTTCCCAACAGTTTGACATTTTGATGAACAATATTTGTAATGAAAATGTGACATTTTGATAAACGCCTT	nnu-novel53	chr2;79523771;79523842;-	old	TE-related(partial)
nnu-miR26	AATAAACACTCAACCGTTGGAGGAAGTGTTAAAATGAAGTTTCTCCCTACGGTTGGTGTTTAAATAAATG	miR26	chr2;79524052;79524122;-	known	TE-related(Complete)
nnu-miR249s	ATCATGTTCATTCTATACGCATTGATATTCATGAAAGAAGGTTTTACTTATGTGCACACCAACAGTTGGAGGAAATTTCATTTTAACACTAATCACAACAGTTTGACGTTTATTTAAGCCTATGTTTTAGAATACAAACTTATGAT	nnu-novel171	chr2;79525326;79525433;-	old
nnu-miR353	GTTTATCTGTATGCATTGGTATTCATAAAAGTGGGTTTTGATTTATGTGCTCACCTATCATTTGGTGGAAGCATCATTTTAACACTTCCCCCAACAATTGGATGTTTATTGAAGCCTACGTTTTAAAATATGTATTTAGCTTCGAAT	nnu-novel272	chr2;79526400;79526546;+	old	TE-related(partial)
nnu-miR138	TGGTGCCCGGATGAGCTTGAACGTGGTTATAGGCCCACAGGCTTAAATTCGGGCCAAAAAGCCC	nnu-novel73	chr2;80248338;80248402;-	old	TE-related(Complete)
nnu-miR35	GAATTCCAGCTGAGAGAGGGGGTGTTTCTATGAAAAACTGAGCATAGGAGGGCGCCTCCTATCTACTAAACTCAGAATGGCACCCCTCTTACTGTATTAGC	miR35	chr2;80876567;80876668;+	known	TE-related(Complete)
nnu-miR35*	GAATTCCAGCTGAGAGAGGGGGTGTTTCTATGAAAAACTGAGCATAGGAGGGCGCCTCCTATCTACTAAACTCAGAATGGCACCCCTCTTACTGTATTAGCAT	nnu-novel268	chr2;80876567;80876670;+	old	TE-related(Complete)
nnu-miR84	TCTTTGTATGGTGTGGGACCCTAACATTGGTCTCCACAAAAGCCATATGGGTT	nnu-novel350	chr2;81282664;81282717;-	old	TE-related(Complete)
nnu-miR236	TGAATTTATAGATCTGAGATTGCAAAATAGCAATCCAGACCTTGTAAATTCATGA	miR236	chr2;81544479;81544534;+	known	TE-related(Complete)
nnu-miR236*	TGAATTTATAGATCTGAGATTGCAAAATAGCAATCCAGACCTTGTAAATTCATGA	nnu-novel160	chr2;81544479;81544534;+	old	TE-related(Complete)
nnu-miR130	TTAATATCCATTACCGCCGGCAATAAGCAACCATTACCGGCGTTAATGGATGTTACG	miR130	chr2;8209380;8209437;+	known	TE-related(partial)
nnu-miR40	TTTGAGTTCATAAAAAGTGGAAACGATAAAGCAAGAGCTTTAGTTTCTAAAAGTGAGGACTTAGCCTT	nnu-novel305	chr2;83521317;83521385;-	old	TE-related(Complete)
NmiRNA#6_9	TCCGCCCCACAACGCCCCACAATATATTCCTATCGTGTATTAAAAACATCTTCCGATGATAATATCAGAGCCGATGATAACATTATTGAGAGATGTTCTCAATACATGGGGATGTGCTGTGGGGCGTTGTGGGGCGGA	nnu-novel407	chr2;87431701;87431839;+	old	TE-related(Complete)
nnu-miR270-1*	ATTTACTTGGCGGATTGTGTGATCAACCCATCACCTAACCCGCCCATTTAAATGGG	nnu-novel3	chr2;88117079;88117135;-	old	4
nnu-miR270-1	ATTTACTTGGCGGATTGTGTGATCAACCCATCACCTAACCCGCCCATTTAAATGGG	nnu-novel3	chr2;88117079;88117135;-	old	TE-related(Complete)
nnu-miR244	ATGTTCCTGGGCCGAGGTGGTCAATCGGCTGGATTGGACTCGTGCTCACTAGCTGAG	nnu-novel167	chr2;89016387;89016444;+	old
nnu-miR98-2	ACTCAATATGTAGAGTCTTGCACCACAATTTGGCCAGCATAGAATGTGGATCAGCCTTCTACACATATGAGCAA	miR98	chr2;89647205;89647279;-	known
nnu-miR114	TTGGAACCACCCAAATGGTGCATGGAAATAGCGGTACCCTTTGAGAAAATTGTTGTGAATCCATTAACCAATTGGTCGTGTGGACAATT	miR114	chr2;90454377;90454466;-	known
nnu-miR294	AGAGACGACGATGACAACATTGGTCTACCATCCACCAATGTTGCCACCGTTGCCTCTGCC	miR294	chr2;94472918;94472978;+	known	TE-related(Complete)
nnu-miR79	AGAGAGTAGAACACTTTAGATGGTAGACCACTGTAGTGTAGACTCTGTACTTTTGT	nnu-novel344	chr2;95186384;95186440;+	old	TE-related(partial)
nnu-miR7s	AATCCTAAATGACTTAGAGAATTTGGAAAGATGCTATGAGTCATTTAGGATGGAA	nnu-novel336	chr2;96157604;96157659;-	old
nnu-miR7a	AATCCTAAATGACTTAGAGAATTTGGAAAGATGCTATGAGTCATTTAGGATGGA	miR7	chr2;96157605;96157659;-	known
nnu-miR7	AATCCTAAATGACTTAGAGAATTTGGAAAGATGCTATGAGTCATTTAGGATGGA	miR7	chr2;96157605;96157659;-	known	TE-related(Complete)
nnu-miR45	CGGATTTGGATTTTTGGACTCTACATATCTATGGTTGTTGACTTCTGATTCAATGAGATATGAGATTCAGGACCAAAATGACCC	nnu-novel310	chr2;96265729;96265813;-	old	TE-related(Complete)
nnu-miR233	TAGTTGCCTTGGATTGTAAAACCATCTCAAGATCCTTCTCATCCTGTGCTTGGTATCACACCCCTCGGTCCTGTAATA	nnu-novel157	chr2;96687609;96687687;+	old	TE-related(Complete)
nnu-miR14	TTCCAACGAGTTCATCGTAGATTCGCAATTGTGATGAACTCATACCCGGGAC	miR14	chr2;98957672;98957722;+	known	TE-related(Complete)
nnu-miR14a	TTCCAACGAGTTCATCGTAGATTCGCAATTGTGATGAACTCATACCCGGGAC	miR14	chr2;98957672;98957722;+	known
nnu-miR14b	TTCCAACGAGTTCATCGTAGATTCGCAATTGTGATGAACTCATACCCGGGAC	miR14	chr2;98957672;98957722;+	known
nnu-miR14*	TTCCAACGAGTTCATCGTAGATTCGCAATTGTGATGAACTCATACCCGGGAC	nnu-novel75	chr2;98957672;98957722;+	old	8
miR-2046-3p	TAAATAGCGCCGTCAACTGGGTTTTCAGAAGCCATGATTTCTTCTCAATTTCTTATGGCGGTGCTCGTATAGC	miR2046	chr3:100267169..100267242:+	novel
miR-3614-5p	ACACTTGGATCGTTTAAGGAAGAGCTTGTGTTGGCGTAGTAGCTCAAAAACAATCCTCAGATGATGCACGTGTTC	miR3614	chr3:100800563..100800638:+	novel	TE-related(Complete)
nnu-novel-35	TGTTCGGTAGCGCTGAATCGACCTCCGAACACTGAAATTTTTGCTTTTCAGTGCTTCAGGGTTGTTTGGCAGCACATCCGAACTCG	nnu-novel-35	chr3:102070278..102070364:-	novel	TE-related(Complete)
miR-2774b	TTCGGTAGCGCTGAATCGACCTCCGAACACTGAAATTTTTGCTTTTCAGTGCTTCAGGGTTGTTTGGCAGCACATCCGAACT	miR2774	chr3:102070280..102070362:-	novel	TE-related(Complete)
miR-9952a	TCCACACCAGTCATAAAATACATGGGTCCACAACCATTTAAACTCTCACTGTGGGCCCCATATATTTTATGACTGGCTTGGGGC	miR9952	chr3:102188194..102188278:+	novel	TE-related(Complete)
miR-4799-5p	GTCTAAATCTCTGCCTTTGGTACCACCTCTGGAGAGCAGGAGTAGAAGTAGGAGGGGGAGCAGGGGCATCAGGGGTAGGTCCA	miR4799	chr3:102899531..102899614:+	novel	TE-related(Complete)
miR-2890	CTTCGAATCAGAACTTTTATGGTGGTCTCCCCAAGAATTTGGATTTTGGGTTCCCCGGCAATAATCTGAATCAGGT	miR2890	chr3:104984022..104984098:+	novel
nnu-novel-36	TCATCTGATGAGAAAACTGCAACAAAATGACATCTCATGATTTGTTGTATTTAAGTCTGATGATC	nnu-novel-36	chr3:105341880..105341945:+	novel
miR-H17-5p	TTCACGTCGGGTTAACCATCTGCTAAGCTTAAAGCCCTTACGGTAGCCCGCTGTCCCGA	miRH17	chr3:105794731..105794790:-	novel	TE-related(Complete)
miR-H17-5p	TGTAACCTCGGCGGCCATCTCCTTGGTGATCTTCAACACCGTGATGACACTAAGGTCGAGATGGGGGAATTCACGTCGGGTTAACCA	miRH17	chr3:105794772..105794859:-	novel	TE-related(Complete)
miR-1255b-2-3p	AACCACTTGAAGTGGAGGGACACATGTCACCCTAAGAAGAAGGATTTGTTTTCCCTCCTCTAACCATTTGAAGTG	miR1255	chr3:107103481..107103556:-	novel	TE-related(partial)
miR-875-3p	TCTGAAAACTTCTCTCTGCCTCGAAAGAAAGAAAAGAGAAAACTCATACGCGGAGAGAGAGAGGTGGGAAGTGAGA	miR875	chr3:109181219..109181295:+	novel
miR9470-3p	TTTGGCTCGGAATGACTGTTTGATGATCTCGTAGTCGTATGCGTTGGTCTAATTTGCTTCTCAGGTCGGAAGAG	miR9470	chr3:16880613..16880687:-	novel	TE-related(Complete)
miR-599-5p	ATTTGATAACACTTTGCAGACCTCTGAAGTCTAAAAATGTGATTTTCAAATGC	miR599	chr3:20672329..20672382:-	novel	TE-related(Complete)
miR2080	TGGATTTGTAGGTCAGGGGATGACAGCGGCCATATCTGATTTGTAGGTCAAG	miR2080	chr3:21739579..21739631:+	novel	TE-related(Complete)
miR-3561-3p	GAGTTCACAGTCCAGGGATCTGCCGAAGCGTCCAAATCCAGGTGGATTCTGAACCATT	miR3561	chr3:24478283..24478341:+	novel	TE-related(Complete)
miR-210-5p*	AGCTGCTGAATTATGGATTCCACAGCCCTGTTTCATGCTTGGAAGGATTTGGATAGGTTTGTGGTTTGCATATTTCAGGAGCTGC	miR210	chr3:27011086..27011171:-	novel
miR159-3p	AGCTGCTGAATTATGGATTCCACAGCCCTGTTTCATGCTTGGAAGGATTTGGATAGGTTTGTGGTTTGCATATTTCAGGAGCTGC	miR159	chr3:27011086..27011171:-	novel
miR-rR1-5	ACGGAACCAAACACAACCTTCATTTCAAGTAACTAAGTAAACTTAGGCTGTGTTTGGTTATATGG	miRrR15	chr3:27609154..27609219:+	novel	TE-related(partial)
miR168a-5pa	TGATTTGTTTATGAGTTATTATTGAAGCCTAATCAATCGTTGTTGGCTTGAATTCGCTTGGTGCAGGTCGGG	miR168	chr3:29180302..29180374:+	novel
miR168a-5pa	TCGCTTGGTGCAGGTCGGGTGCTTTAATTTCGCTTGGCGTGGTGAATCTAAGCGCCCACCTGCACCAACTGAGT	miR168	chr3:29180355..29180429:+	novel
miR-79-5pa	AGCCCTGTCCTGCCGAGGTAGGCACTTTGGCACAGGATGTGGACTCC	miR79	chr3:31955646..31955693:+	novel	TE-related(Complete)
miR-10087-3p	CCAGTGAATCGTGCATGTGCGTGGCCTTCACCACCACCTTCAGGGGGGTAGCCCGCACTTGATACAGGAACCTGGCCC	miR10087	chr3:3221093..3221171:-	novel	TE-related(Complete)
miR-202-3p	CGAGGTGTTGTCAGCGGTGCTTCATCTGCACCGTTGCTCTCCTCGGT	miR202	chr3:32664655..32664702:-	novel	TE-related(Complete)
nnu-novel-37	TTTGTAAAAGGCAGTCTGAGCTGTGTAGGAGCTTTCGAAGAGCCAAGTTTTTCCAGAGCCCAGACTGTTTTTCCAAACA	nnu-novel-37	chr3:33965238..33965317:+	novel
miR-642b-5p	GCCGGTTGCAGTGCTTTTCTCGGCGGCCGGCGATTTTACCGACGACAATATAAAGGTTCCCTGCGATCATCGGCG	miR642	chr3:35279623..35279698:-	novel
miR-613s	TGCCCTTATCAGCTATAATCCCATAAAAAATTACCATTCAGTAACAATCATAAAACATCTCGGGGATGTAGTTCAGATGGTAGA	miR613	chr3:36411564..36411648:+	novel
miR2905	AACATGTCGAATTCTCTTGGCACCTCGGGGTGCACCCACCAAAGACAATCAAGAAGTTCCTCGATGATGCCGAGAAATTCATGAGGACGG	miR2905	chr3:39592823..39592913:-	novel	TE-related(Complete)
miR-582-3p	AAACCGGCCAAACCTTTGAACAGTTCGATTGCCCAGGTCAGTGGTTTTCTGACCAAATCAACAGTTTTTGGGGAATAACGGTTTTG	miR582	chr3:39888036..39888122:+	novel	TE-related(Complete)
miR-146b-3p	GACGAAGATGTGGATGGGGATTTTTGCAAGGATAGGGATGGGGAGAGGCTCCCCGTCCCCACCCCGCCCCGCCCTGTTGCCATTCTGAATCAA	miR146	chr3:40555338..40555431:+	novel	TE-related(partial)
nnu-novel-38	TTGAATTGGATCTGGTCAATCTATAATGATTTCATATTGGACCAGGTCGAATTGAACC	nnu-novel-38	chr3:41551874..41551932:-	novel	TE-related(Complete)
miR3465-3p	TCCTGGTAGACTCCGGAAGCACCCACAATTTCATCAGCAATCAGGTGGCCTGCAAGTTGGAGTTGCCCATGGAAG	miR3465	chr3:4300407..4300482:-	novel	TE-related(Complete)
miR-10113-3p	TCGACTGGCGGAACTCGAAAGAGTATTTTCGGTGGATGGGTTACGAAAGGGGGCG	miR10113	chr3:43568282..43568337:-	novel
miR-1808	TCTTGGTTGAAAAACTGAATGCCTTTACTTCAACTCGTAGCTCCTTAAATAGGAGATTACAGAAGGGAATTTCTTGTTGGATTCGGCTAGGCT	miR1808	chr3:45001159..45001252:-	novel	TE-related(Complete)
miR5773	TTCTTCTCTGGTTTAACAATCTTTAAATCATTATTGAAGCGTAGTTTTGACTTTTCTGATTTAGTGATTTTTAAATCGGAGTTGAATC	miR5773	chr3:45336862..45336950:-	novel	TE-related(partial)
nnu-novel-39	TCTGCACGTGTATCATAGGCCTCTCTTAACTCCAATAGTTTGGCCATGAGCTAGGGTGCATAAAGT	nnu-novel-39	chr3:46708651..46708717:+	novel
miR-2572-3p	GCCAACCAAGGAAATCATTATAAGTAGCTTACAAAGAAAACCCTAATAATGTAAGATTGTAAGTGGCCC	miR2572	chr3:46750758..46750827:+	novel
miR-613	AGCCATTTATTAGGCATCTAGTTACTAGTATTATAGTGGGGATGTAGCTCAGATGGTAGA	miR613	chr3:47293990..47294050:+	novel	TE-related(partial)
miR-1655-3p	TTTTACCCAGGTTGTCAGGCCGACGGGCGACCAGAAGGTGCCAAGATGCTCGGTGGGTGAGTGA	miR1655	chr3:49786683..49786747:-	novel	TE-related(partial)
miR-3069-3p	TTGGACACACATAGTTAAGAGCCTATTGAAACTCTATGGTTCTCTTTGTATGTTATAAGA	miR3069	chr3:51098490..51098550:-	novel
miR-1754-5p	ACGGCCCGAGCCCGCACGGGCCCATGCCGTGCTGTGGCCCGAGCCTTGG	miR1754	chr3:57415567..57415616:-	novel	TE-related(Complete)
miR-9550-5p	TTCATGTTACGGAGTCTATGAGTCAGTTTAGAAAGAGTAAAGTGTACTTATGGCATTGTCGTCTTGGTC	miR9550	chr3:61444761..61444830:+	novel	TE-related(Complete)
miR1023c-3p	AGGGAATCTGTAGCCTTGATGGTTCCCTTGCTGGAGATAGGGGCAAGGGAGCCATCGGCTAGGGTGATTTTGTCAT	miR1023	chr3:61449756..61449832:+	novel	TE-related(partial)
miR7757-3p-2	AGATAACTCTGTATTTTGATGCCTTAAGGGCATCATTATAGGGGCATTTTA	miR7757	chr3:61909767..61909818:-	novel
miR-2458a	TTTAGCCACGGTTAATCAAAACTCGTAGTTATAGGATGATGCATTTAGCTTTGGCTTATTGGAAACCGTGGCTATAGACTA	miR2458	chr3:63729751..63729832:+	novel	TE-related(Complete)
miR-8056*	GGTGGATTGGTGGATCAATATGGATAGATTGATATTCAACCCTTCCCTTACCCAACCCAATCCAATCCATCCATTTGCCACCCCTACTTA	miR8056	chr3:66347142..66347232:-	novel	TE-related(partial)
miR8746	GGTGGATTGGTGGATCAATATGGATAGATTGATATTCAACCCTTCCCTTACCCAACCCAATCCAATCCATCCATTTGCCACCCCTACTTA	miR8746	chr3:66347142..66347232:-	novel
miR1869	TTTTGATGCCAGAGAATTCTTTTTGGGTCACTTTCTATTTGATAATGGATGAGAACACTTCTGAGCATAAGAG	miR1869	chr3:67780605..67780678:-	novel	TE-related(Complete)
miR-8296-5p	ACGAGATGAACTGCTGACATCAGATCGCCACCGGATGACATCAGCAGTCCGTACAGGTGT	miR8296	chr3:6850261..6850321:-	novel	TE-related(partial)
miR-6732-3p	GCCTAAAGGGTTTCTTCTCCATTCACTTTGAACCGAAACCCTGAAACCCTTGGCGC	miR6732	chr3:7138425..7138481:+	novel
miR-1731-3p	CCCCACCGTGTGTGACTGGACATGTGGCAGTTGCACGTTGTGTGGGGC	miR1731	chr3:74180646..74180694:+	novel	TE-related(Complete)
miR-4776-5p	TTGTTGGACGAGGTTTTGAAGTCACTCCAACGTCATAGTGGATGGACCAAACTGATCTGGCACCC	miR4776	chr3:74864941..74865006:-	novel	TE-related(Complete)
miR-5188	AATCGGACGAACCTGGATAAGCCTTATCAGCTTACTCAGAGTCCATATTCG	miR5188	chr3:75211828..75211879:-	novel	TE-related(Complete)
miR172a-5p	GGCTCACCTCTCATGCCAACATGTTGTCTTGCCAGGCTGGTTCTCAGTTCCGTCTGTCGAGATGGCATCGAGGTCGTCAAGCGGG	miR172	chr3:77327547..77327632:-	novel	TE-related(Complete)
nnu-novel-40	AGGGTGCAGTGGAAGGCGGAGCCCAGCTGCGAGCTGTTCCCCGAAAATCACGATCTC	nnu-novel-40	chr3:78363897..78363954:+	novel	TE-related(Complete)
miR-4747-3p	TCCCCGGGCAAGTTGAACTGGGCAACAAGGGACTAAAGCCTCTCGAGCATCATGATGGAAGGCCCGAACTTGTCTGGCACCC	miR4747	chr3:79407230..79407312:-	novel	TE-related(Complete)
miR-880-5p	CACTCAGACGGTATTCTCCAGCTCGGGGAGCCAGGAGGGGGTCGCTAGTGTG	miR880	chr3:79482778..79482830:-	novel	TE-related(Complete)
nnu-novel-32	TCTAAGAACTTTGACCTTGGCATCAAATTGGGTTAGGATCATTTGGTGAAAGTTTTGGGTCAAG	nnu-novel-41	chr3:80438617..80438681:-	novel	TE-related(Complete)
nnu-novel-32	TCTAAGAACTTTGACCTTGGCATCAAATTGGGTTAGGATCATTTGGTGAAAGTTTTGGGTC	nnu-novel-41	chr3:80438620..80438681:-	novel	TE-related(Complete)
miR827s	GTTAATCTTCATCATCTACCCTATAAATAGTCCTTTCAAACTTTGATATTTATAGGGTAGATGATGAAGATTAACTC	miR827	chr3:85339737..85339814:-	novel
miR-rL1-18-5ps	GTTAATCTTCATCATCTACCCTATAAATAGTCCTTTCAAACTTTGATATTTATAGGGTAGATGATGAAGATTAACTC	miRr118	chr3:85339737..85339814:-	novel
miR-2405	TGTGTGGTCTTGCCCAAGATCTTGCAGAGGGATGGAGAACATGTTCTTTGATGATGTCTCTATATGTTCTGGGTACGTACATCACC	miR2405	chr3:85993732..85993818:-	novel
miR-548a-3p	AAAAACTGAGAGCAAGAGGGCGCCTCTTATCTGCTAAACCCAGAATGGCGCCCCTCCCTATTGTATTAGCATGCTC	miR548	chr3:90884482..90884558:+	novel	TE-related(Complete)
miR-4668-3p	CAAAATCCGTTCGAACAGCCTTTATAGCCTTGCATCGGGAATATCTATGATGGCTGTTCGAATGGACTTTGCT	miR4668	chr3:9100515..9100588:+	novel
nnu-novel-32	TCTAAGAACTTTGACCTTGGCATCAAACTGGGTTAGGATCATTTGGTGAAAGTTTTGGGTC	nnu-novel-41	chr3:91121051..91121112:-	novel	TE-related(Complete)
miR-19-3p	ATTTTGCAGTGAGTTGTAGCTCCATTCGACTTCAGTGAGTTGTCACACTTTTCTCATAATGTGGAATGGAGCTAGAATCAGTCAAATCT	miR19	chr3:91753122..91753211:+	novel
miR-2188-3p	GTAGAGTAGTATATATTGTTCATACAATATATGAGAACTAGAAGTGCCT	miR2188	chr3:92274179..92274228:+	novel
miR-4776-5ps	ATGGACCAACCTGGCCTGTGGCACGACATGGCACGGCACGGGCCCGTATGGGCTTGGGCCATGG	miR4776	chr3:92528555..92528619:-	novel
miR-3239a	TCAGAGAACTTTGATCTTGGCATCAAACTGGGTTAGGATCATTTGGTGAAAATTTTGGGTC	miR3239	chr3:92647066..92647127:-	novel	TE-related(Complete)
miR-1422o-3p	GAATTTGCAGGAAAACATCCAAGAAATTGGAAAAAAGGTTTTGTAGGCCT	miR1422	chr3:94334141..94334191:+	novel
miR-8326-5p	TTCATTTCTTCATTCATAGCCTCTCTCCATCTTGGATCAGACACTGCCTCTGAGTACCTAGTAGGGACATGCATGGAGGAGAGAGT	miR8326	chr3:94551905..94551991:-	novel	TE-related(Complete)
nnu-novel-42	TCAGAAGATACAGTCCGGGAAAACCGACTCCAATTGGTCCATTCACGACGGGCTAGTACTTTACAAAGGAC	nnu-novel-42	chr3:94999073..94999144:-	novel	TE-related(Complete)
NmiRNA#23_440	TGTTCCACAGCCTCCTCTGCTCACTTTTCATTTTCATTTGCTTTGTTCGTTCTATTTTGATTCTTAAATCACTGGATTGTACTTTTAGTAAGAGAAATCACTGTTCAAGAATCAAAATAGAACGAACAAAGCAAATGAAAATGAAAAGTGAGTAGAGGAGGCTATGGAACA	nnu-novel380	chr3;100170137;100170308;+	old	TE-related(partial)
NmiRNA#48_475	CCACAGCACATCCCCGCCATGTATTGGGAACATCTTTCAATGATGACATCACCATTTCTGGTATCATCACCAGGAGATGTTCGTAATACATGGCGAGAATGTGCTGCAG	nnu-novel404	chr3;100951604;100951713;+	old	TE-related(Complete)
nnu-miR12-2	ATGAAGGATATGCATATGTGGGGCCCACATTAGAAAAATACATGTGGGGCCCATTTATGGTGATTGCATGTGGGACTC	nnu-novel19	chr3;101145493;101145571;+	old
NmiRNA#10b_416	CTTGCCTCTTCTATTCAAGAAAGTTGGGGTCACCAGAATGCCCACTCAAACGTGATCACAACCTTTTTGAATGGAGAAGGCAAG	nnu-novel368	chr3;103643325;103643409;-	old	TE-related(Complete)
N_miR164b_504	TGGAGAAGCAGGGCACGTGCAAAAGACTTGCTCCCTCGTGCCAAGTGAACTTGCACGTGCTCCCCTTCTCCAAC	miR164	chr3;103882078;103882152;-	known
nnu-miR164-1*	TGGAGAAGCAGGGCACGTGCAAAAGACTTGCTCCCTCGTGCCAAGTGAACTTGCACGTGCTCCCCTTCTCCAAC	miR164	chr3;103882078;103882152;-	known
nnu-miR193	TTAGGGTTCTAGATGTCGTTGACCAGTCATGGACCCTCGACGAGGGGGAGATTTGAATATATCAACACTTCTTAGAGTTCGACC	miR193	chr3;105616419;105616503;+	known	TE-related(Complete)
nnu-miR383	TTGAAACTGGTTCAGAGGGGTCGATTTAAGGCTTGACCACCCTCTGAACCAGTGCCTGAC	miR383	chr3;107116844;107116904;-	known	TE-related(Complete)
nnu-miR120-2	CAAAACCTTGTATTGTTTATTGTTTTATATGTATTTGGACTGTACATATTTGTAT	miR120	chr3;107254801;107254856;+	known	TE-related(Complete)
nnu-miR120-2*	CAAAACCTTGTATTGTTTATTGTTTTATATGTATTTGGACTGTACATATTTGTAT	nnu-novel4	chr3;107254801;107254856;+	old	3
nnu-miR120-2	TTTGGACTGTACATATTTGTATTTTTACTCTTTTCGAGCTGAGCCTAGTGCAAATATAAATATGCATAGTACAAATA	miR120	chr3;107254834;107254911;+	known	2
nnu-miR241	ACCGAAATTATCATCGTCGGATGAAATGGGGAAGAAGAAGGTTACATTTTCAAACAGAGTTTCAATGCCGAGATGTTTTTCGAATA	miR241	chr3;107518796;107518882;-	known
nnu-miR403_93	CAAGCTTGTGCGTGAATCGAACCCTATCAAAAGCTGTTGACCATCAATCTCGTCAATCAGACGAATCTCGAGGCCAAGAGACTACGGATGGTGTTAGATTCACGCACAAGCTCG	miR403	chr3;108176040;108176154;+	old
nnu-miR395a-3	GTTCCTTCAGCCGCTTCAGTAGTGGACAGTGGTGATCTGTCGATCCATCACTTCCCCCTACGTACTGAAGGGTTTGGAGGAACTC	miR395	chr3;111045499;111045584;-	known
nnu-miR68	AATTTGAGGATCATGGTTTTGCAATTTCATGGTCACCTTCTTCTTTAGTTGAATAATTGCACCTCGATCGCTTTGACTAGC	nnu-novel334	chr3;111049879;111049960;-	old
nnu-miR152	TGAGAAATTGTATATGGATTTTTTATTGGCCTTGTTAGTAATTCTTTGTATCAATTTCTTGAA	miR152	chr3;12033870;12033933;+	known	TE-related(Complete)
nnu-miR104	GGTTGTGCCGCTCGTGGCCTGGCCATGCACACGAGCTAGCATGGCCTGG	nnu-novel40	chr3;13345284;13345333;+	old	TE-related(Complete)
nnu-miR364	ATGTCGCAGGAGAGATGACGCTTGCTCACTACTTTAATTTTGGGTATAGCTAGCATGCATGTGTCATCTCTCTCTGCGGCTCG	miR364	chr3;13419155;13419238;+	known
N_miR3627c_405a	TTGTCGCAGGAGAGATGGCACGCAGGATCCTGCTCACTTTGCATGGCTCGTGTGCCATCTCTTCTGTGACGA	miR3627	chr3;13422410;13422482;+	old
N_miR3627c_405	TCGCAGGAGAGATGGCACGCAGGATCCTGCTCACTTTGCATGGCTCGTGTGCCATCTCTTCTGTGACG	miR3627	chr3;13422413;13422481;+	known
N_miR3627a_403	TTTGTCGCAGGAGAGATGGCACTGCTCCCTTTCGGGGTACGTGAAGCATGTTCTATCTCCCCTGCGGCAATAA	miR3627	chr3;13428283;13428356;+	known
N_miR3627a_403s	TTTGTCGCAGGAGAGATGGCACTGCTCCCTTTCGGGGTACGTGAAGCATGTTCTATCTCCCCTGCGGCAATAA	miR3627	chr3;13428283;13428356;+	old
N_miR3627a_403a	TCGCAGGAGAGATGGCACTGCTCCCTTTCGGGGTACGTGAAGCATGTTCTATCTCCCCTGCGGCA	miR3627	chr3;13428287;13428352;+	known
nnu-miR395b_39	GAGTTCCCTCAACCTCTTCAGTGGGACTTGGGACTCATTAGTCATTCTCTGCTGAAGTGTTTGGGGGAACTC	miR395	chr3;14744934;14745006;-	old
nnu-miR293	ACAAGCTATTTATCATTACGATAGGTGTCAAGTGGAAGTGCAGTGATTGATGCAGCTGAGGCATCCTAGTAGACCGATATAGACTTGAAC	miR293	chr3;1529180;1529270;-	known
N_miR169l_586b-2	TATTATTCATCTAAGGTCTTGCATGTGGGAATGAGGTATCGTAGTGCAGCCAAGGATGACTTGCC	miR169	chr3;16600198;16600263;+	known
N_miR169l_589	TATTATTCATCTAAGGTCTTGCATGTGGGAATGAGGTATCGTAGTGCAGCCAAGGATGACTTGCC	miR169	chr3;16600198;16600263;+	known
N_miR169b_145	CAGCCAAGGATGACTTGCCGGCGACATATCTGTGTAGCAGTTGTTTCCTTTCATTTTGAAACCATGGCTCTGTTATAATTAAAGTGGATATGTCTGTGTATTAACATGCTTAGCGAAGTAAAAAAAAAATGTATTTAATTAACTTTGAGCATAACATGCAACTGTTAGACGATTCCCATGCTGGAGAAAAGGTTTCATCTTTCATGTAGAGAAGTCGATCGGCAAGTTGTCTTTGACTA	miR169	chr3;16600244;16600483;+	old
N_miR396i_309	TTCCACGGCTTTCTTGAACTTGGTACTCAGGTCGATTTCTCTCCCCCTCTCTCTCATATCTCGCTATCTGTAAGCAATAACAGATGCAAAGCACATCGATCACATCTCAGTACAAAGCTCAAGAAAGCTGTGGGA	miR396	chr3;19567134;19567269;+	old
nnu-miR21	TGTTGCTGTGGCTCACCTTAACGTCAATTATGCCGAATTAAGGTGGGCCACATCAATACAG	nnu-novel134	chr3;2046133;2046194;-	old	TE-related(Complete)
nnu-miR21a	TGTTGCTGTGGCTCACCTTAACGTCAATTATGCCGAATTAAGGTGGGCCACATCAATACAG	miR21	chr3;2046133;2046194;-	known
nnu-miR162a_69	CCGGACGCAGCGGTTTATCGACCTCTTCCTGGACTGATTGTTTAAACGGATTGCTTCCCAATTGAAGTCAAAGACAAAACAGGAATCGGTCGATAAACCTCTGCATCCGG	miR162	chr3;21554272;21554382;-	old
nnu-miR147	GCATGGTCTTTTGGTTGTTTATAAGTCGCGAAGATTAATTTTCGGTCTATTTATTTGGCACGTGGAAGATCTAGCCC	nnu-novel83	chr3;24320740;24320817;+	old	TE-related(Complete)
nnu-miR2118_87	TGGGATGGGAGCCTTGGGAAGCAGAGGCGAGTGAGAGACCGAGATAAATTCATTTTCTCTCGTTCTCTTTCTCTTCTTCTGCTATGCTTTTCTTCCCAAGGCCTCCCATGCCG	miR2118	chr3;26052455;26052568;+	old
nnu-miR157_67	GTTGACAGAAGATAGAGAGCACAGATGATGATGTGCGTGGAGTTCGCACCTCACTCCTTTGTGCTCTCTATGCTTCTGTCATC	miR157	chr3;26076392;26076475;+	old
nnu-miR156a-2	TTGACAGAAGATAGAGAGCACAGATGATGATGTGCGTGGAGTTCGCACCTCACTCCTTTGTGCTCTCTATGCTTCTGTCATC	miR156	chr3;26076393;26076475;+	known	TE-related(partial)
N_miR4414_806a*	AGGAGCTTTCTTTAGTCCAGTGCAAGATGGGTTTTGGCTGATATCAGCTGCTGACTCGCTGGTTCATGAACTCATCAAACTATTGGGATCAGATGCGTTTTTGATCCATCGATGCGGGAGCTGGGTTCGGTTATGGCCGTCTCGCCTTGGACTGAAGGGAGCTCCCT	miR4414	chr3;26993493;26993660;-	old	TE-related(partial)
nnu-miR159a-1	AGGAGCTTTCTTTAGTCCAGTGCAAGATGGGTTTTGGCTGATATCAGCTGCTGACTCGCTGGTTCATGAACTCATCAAACTATTGGGATCAGATGCGTTTTTGATCCATCGATGCGGGAGCTGGGTTCGGTTATGGCCGTCTCGCCTTGGACTGAAGGGAGCTCCCT	miR159	chr3;26993493;26993660;-	known
N_miR4414_806a*	AGCTGCTGACTCGCTGGTTCATGAACTCATCAAACTATTGGGATCAGATGCGTTTTTGATCCATCGATGCGGGAGCT	miR4414	chr3;26993538;26993615;-	old	TE-related(partial)
N_miR159_493-1	AGCTGCATTAACTGGGGAGGAATCTCGTTTGGATTGAAGGGAGCTCT	miR159	chr3;27011045;27011092;-	known
nnu-miR378	AAGAACTACTTACTGATCCTGCCTCAACCTAAGATATGTCATCTTCAATGGAGGGAGGATTTGGTACACTCTTTGGGCG	nnu-novel297	chr3;2871;2950;-	old	TE-related(Complete)
nnu-miR168a	TCGCTTGGTGCAGGTCGGGTGCTTTAATTTCGCTTGGCGTGGTGAATCTAAGCGCCCACCTGCACCAACTGAGTT	miR168	chr3;29180355;29180430;+	old
NmiRNA#10c_418	TCTGCCTCTTATATTCAAGAAAGTTGGGGTCACGGGAATGCCCATTCAAATGTGACCCCAACTTTCTTGAATGGAAGAGGTAAG	nnu-novel369	chr3;29675255;29675339;-	old	TE-related(Complete)
N_miR169e_574	TAGCCAAGGATGACTTGCCTATGTCCTCCTAATTAGGGTCTCTCATCATGTAATATTGGAATTCAATCCAGCCCTGGTTTTGTGCCATTCATAGGCAAGCTCCTTGGCTA	miR169	chr3;3157456;3157566;-	old
nnu-miR243	TTTTTCAAGCTAAGATCAGCCTTCACCGTGTCCGTTACTTAGGCAGTGAGAGTGACTGATCGAGCTTGAAAAATG	miR243	chr3;32230331;32230406;-	known
nnu-miR166b-4	GAGTGTTGTCTGGCTCGAGAAGCTGCGTAGTAGAATAATTACGGACGGATTCTCGGACCAGGCTTCATTCCCC	miR166	chr3;32438748;32438821;+	known
nnu-miR16bs	CAAGAAAGAAGATGGATGGCATTTTATTTATATGATAGTATAATCGTAAATAATTGTATGTGGCACTCCTATAATTTTTGAATG	nnu-novel11	chr3;33046341;33046425;-	old
nnu-miR166a_46	GGAATGTTGTCTGGCTCGAGGCCACCAACACTGTCAACTGAGTCGAATGAATCGATCTCAGCAGATCTAGATAACTATAGTTTAGATCGCTTAATTATGTGCAAGTGTCGTCGGACCAGGCTTCATTCC	miR166	chr3;39379252;39379381;+	old
NmiRNA#6_9	TTTGCCCCACAATGCCCCACAACACATCCTTGTTGTCTATTGAGAACATCTCCTGATGATGACATCATTGATTCTGTTATTATTATCGGGGATGTTTCCAATACATGGCGGGAATGTGCTGTGGGGCGTTGTGGGGCGGA	nnu-novel407	chr3;39754717;39754857;-	old	TE-related(Complete)
nnu-miR828_101	TCTTGCTCAAATGAGTATTCCAACTGCCACTTCTCTCCGATGCTTATAATGCCACTTTTCGCATTATATTTCTAGCTATCTGCTAGACCTGGTACTGCGATACTCATCTGAGCAAGC	miR828	chr3;41185653;41185770;+	old
nnu-miR19b-2	CTTTTCTAGAAGATCTGTTACAAGATCTGATAAATAAAAGAAAGGGTAAGCTTTTGTAAATAGATCTTGGAAGACC	miR19	chr3;43763142;43763218;+	known	TE-related(Complete)
nnu-miR168b_80	ATTCGCTTGGTGCAGGTCGGGAATGCGCCGCCTCTATGGTTTTTTTTTTTTTTTTTTTTGTTTTGGCGAGATTCGATTAGTTAATAGGCGAATGGATTCCCGCCTTGCATCAACTGAAT	miR168	chr3;44802559;44802678;-	old
nnu-miR171a-1a	TGTTGGAACGGCTCAATCAAATCAAAACTCCTAAGAATTGAATTAGGTGCTTTCATTTGATTGAGCCGTGCCAATATC	miR171	chr3;4513352;4513430;-	known
nnu-miR338	TCGAAAGTGTGTTCATCTCGTGGATGGATCATTTCCATCCACGCCACGGGGTGAACATGCTGTACGGTTA	nnu-novel256	chr3;46275639;46275709;-	old	TE-related(Complete)
nnu-miR60	TTCAACTAATCCCACTAATCTCTTGCCTCTTTCGCCAGAGGTTTGTAGGGTTATTGGGACTACTTGGCGCA	nnu-novel326	chr3;47351463;47351534;-	old
nnu-miR166b-4	GGAATGTTGTCTGGTTCGAGACCATTCATGCATGCGGAGAAAACAGCATCATCTGAATGATTTCGGACCAGGCTTCATTCCCC	miR166	chr3;52053243;52053326;-	known
nnu-miR117	GCAACAGTGTAACCATGGATGAGTAACTAACAAGATGTTCATCCATGGTAGAAATCTATTGCCTG	nnu-novel54	chr3;55015061;55015126;+	old
nnu-miR192	TGAAGTAGCAGAGAACACGATGGCATATTTGATCAGTGTTTGGGATTAATATGCCATTGTGTTCTCTGCTACTTCAGCA	nnu-novel114	chr3;55213167;55213246;+	old
nnu-miR235	GTTATGAGGTCGGGCCAAATCACCCTTCATCAATTTGCATCCGATCTGACACTGTT	nnu-novel159	chr3;55344910;55344966;+	old	TE-related(partial)
NmiRNA#37_50	TGAAGTAAAAAGTAGGGAAAGGAAAGGAAAAGTGGGAAAATCTTTATAAATCTTGTATCCCTACTTTTGCCTTCA	nnu-novel392	chr3;58245287;58245362;+	old	TE-related(Complete)
nnu-miR307	AAGATTGGATCCAAAGAAGGGGTTCTTGGACAATTTGAG	miR307	chr3;58690394;58690433;-	known	TE-related(Complete)
nnu-miR354	GTGCTGGATGAGGTGTTGAAGTTTCTCCAGCGTCATGGTGGATGGACCGAACTAATCTGGCACCC	miR354	chr3;59196164;59196229;+	known	TE-related(Complete)
nnu-miR354a	GTGCTGGATGAGGTGTTGAAGTTTCTCCAGCGTCATGGTGGATGGACCGAACTAATCTGGCACCC	miR354	chr3;59196164;59196229;+	known
nnu-miR359	AGGTAGTCGGGGCATTTGTAAGGCCAAAGGGCATTACCAAGAACTCAGAATGCCCTTC	miR359	chr3;59258546;59258604;-	known	TE-related(Complete)
nnu-miR91	ACATGTCGTGTTGTACCGTGGCCTAGGGGTTTGGGTTGTATGTGGCACGACTGAAGT	nnu-novel358	chr3;60246730;60246787;-	old	TE-related(Complete)
nnu-miR348	CTCAGGAGGAACCTTGGCCTTGGCTTGCAAAGCCTATGCCAGGAAATTAAACATCCAGGGGTCGGCC	miR348	chr3;60589789;60589856;-	known	TE-related(Complete)
nnu-miR253-2	GTCTATCCAAGGTTGTAGGAGCCTTAAAAAACCTATGGTTGTAAAGGTTTTGTTGACACTTAGGAAGTTCAGTT	miR253	chr3;64326065;64326139;-	known
nnu-miR253-2	GTCTATCCAAGGTTGTAGGAGCCTTAAAAATCCTATGGTTGTAAAGGCTTTACTAGCACCTAGAAAG	miR253	chr3;64342508;64342575;-	known
nnu-miR239	CTTTGATTTCTGCTGTAGTGGACTGTGACCAACTGTACAAACCGAAGTAGGACCGTCGAAGTCA	nnu-novel163	chr3;6550642;6550706;+	old	TE-related(partial)
nnu-miR280	AATAATGTAGATGTCCATGGGCCCGTGCATGGCCCATGCACGCCTACGTAAATCTT	nnu-novel200	chr3;66411326;66411382;-	old	TE-related(Complete)
NmiRNA#28_446	CGCCCGACAGCGTCTCACAGCATATCCCCGCCGGATATTAGAAATATGTCTCGATGATAGTATCAGAACTATGACGTCATCGTCGGAAGATGTTACCAATACACGGCGGGGATGTGATGTGGGACGTTGTGGGGCG	nnu-novel385	chr3;6780361;6780497;-	old	TE-related(Complete)
NmiRNA#37_50	TGAAGTAAAAAGTAGGGAAAGGTAGGACAACCTATACAAGGTTTGTAAAGGTTTCCCTTCCTTTCCCTACTCTTTCCTTCA	nnu-novel392	chr3;67871450;67871531;+	old	TE-related(Complete)
nnu-miR373a	TTCAGATCTGAACTCAGATATGAGTTCTGATCTGAATT	miR373	chr3;68715760;68715798;+	known	TE-related(Complete)
nnu-miR156a-2	TTGACAGAAGATAGAGAGCACAAATGCACATACCCAAGAAGGCTTGCGTTTGTGCACTTTTGTGCTCTCTTCTTCTGTTAACA	miR156	chr3;7008457;7008540;+	known	TE-related(partial)
nnu-miR237	ATGGCCCTGTATAACCACATCTTGCACCTAGGTTTCTACTGGCCCACCATGGTAGAAAACACCTAGAAACATGTGCGCAGGTGCCATAAG	nnu-novel161	chr3;73752176;73752266;+	old	TE-related(Complete)
nnu-miR119	TATGAGAATCCTCGGACAAAAGGAAAGTTTGTCTAAGAGATATCTTGTAAGA	nnu-novel56	chr3;76790870;76790922;-	old	TE-related(Complete)
nnu-miR46	GGCAGTTTCGTGAGGGGCTGATTTGGTCTCCCCAGAGTAACGGGATCTGCTCCTCACGAATGGGCATCT	miR46	chr3;77420695;77420764;-	known	TE-related(partial)
NmiRNA#33_454	AGAGAGAAACATAAGGTTGAGGGAAAGTTCTTCACAAAATTTATGAAATCTTGAGAATTTTTCTTCAACTTTCTGTTTCTCTCT	nnu-novel390	chr3;77483377;77483461;-	old	TE-related(Complete)
nnu-miR99	ATTGAATTCGAACTTTGAGGGAAGCTCGAATTAGTTATTCGTTTACGAGCTTGACTCTTGAGTTGGAAT	nnu-novel366	chr3;7826268;7826337;+	old
nnu-miR242-2	TTAAGAGAAAAATAATAGGTGGGCCCCACTTGAAATTATAAGCAGGTCCCACTTATAGGTGGGACCCACCTATTATTTTTCTCTTAAAAG	nnu-novel13	chr3;78635503;78635593;-	old	TE-related(Complete)
nnu-miR337	GCGAGGACGTTCCGTATTAGAGTCTTGTAGGCCGATGCCGACACCACAAGTTGTTCTTTTATTTAGTCTTGGAACTCTTTGCCTT	nnu-novel255	chr3;80945350;80945435;-	old	TE-related(Complete)
nnu-miR299	TAAGGTGGCTTAACCTATGGACCATTTAGTGTAACTGTTGGGCCCATTAAGAGCCCATGGTGATGAACTC	nnu-novel217	chr3;81739882;81739952;-	old	TE-related(Complete)
nnu-miR34	GGAGAACATAGAGACCATTCTCAAGTTCTCCGTATGCGAGGAATTTGTTATTTCTTTTGATAGTAATTATATTACTAAAGAGAACAGAATGTCCATCTGCATACAGTTTTGAAACAGAAATCAAATTTCTTC	nnu-novel258	chr3;82996738;82996869;-	old	TE-related(Complete)
nnu-miR146	TAAGTTAGTAAGCTTGTTGCGAGGTAAGAATTGCTTTGAGAATGTAGAAAGCTAGAGAGCA	nnu-novel82	chr3;85289879;85289940;-	old	TE-related(Complete)
nnu-miR381	GCATTTTATTTGGTGGAATTTTGGTCTCACAAAGGAAAATAAAATTCGGATTATATTTTCTAACCAAAATTCCTAGACCTTGAACTGCCTT	nnu-novel300	chr3;85350617;85350708;-	old	TE-related(Complete)
nnu-miR5179_95	TTGCTCAAGACCGCGCAGCTGATTCATGTAACACTGCATCGTGGTAGGTGTCTATCGCTGCTCAAAAACTAGTGTGATGACAGTGAAGCCTGCCGGCCGGACGGACACCGATGACTCTTTCAACAACCGATCACTGATGGTAGCCCTCTACCTCGATGCGCTGTTCATGTGCAGGCTGGCTGTGTGGTCTTGCTCAA	miR5179	chr3;85978583;85978780;-	old
nnu-miR5179_96	TGATATGTGATAATGAGGGAGAGTAATTTGTTGAGAGATCTTGCTCAAGACCGCGCAGC	miR5179	chr3;85978761;85978820;-	known
nnu-miR5179_95	TTGCTCAAGACCGCGCAGCTGATTCATGTGTAACACCGCATCGGGGTAGGTGTCTATCGCTGCTCAAAAACTAGTGTGGTGATCACGATGAAGCCTGCCGGACACCGATGACTCCTTCAACAACTGATGATAGCCCTCTACCTCGATGCGCTGTTCATGTGCAGGCTGTGTGGTCTTGCCCAA	miR5179	chr3;85993801;85993984;-	old
nnu-miR191	CGGGCATGGGAGACTCTTAGAGGAGAAAAGAGGCAGCTGAATACACAACCCCCCCCCCCCCCTTTATCCAAAGTCTTTCATGCTCCTA	miR191	chr3;87537036;87537124;-	known
nnu-miR191	CAATGAGGGTTGTGCCACAAGGGGGATATTTTCTCATGAGAGTCCTTCCCCTCATCTTCTTATTCCGGGCATGGGAGACTCTTAGAGGA	miR191	chr3;87537100;87537189;-	known
nnu-miR169a_82	TAGCCAAGGATGATTTGCCTGTGTCCTCCCAAGGGTATCAAAATTAATGAAATGCTCTGTTAGGTCTTAGAATGACCTTGTGTGGTTCATGGGCAATCTCCATGGCTA	miR169	chr3;88094855;88094963;-	old
nnu-miR169a_82	TAGCCAAGGATGATTTGCCTGTGTACTCCTCCCTAAGGGTGTCACAAAAGGACTGTGATAGGTCTTAAAATCCCCTTTTGTGGTTCATAGGCAATCTCCTTGGCTA	miR169	chr3;88101535;88101641;-	old
N_miR169e_574	TAGCCAAGGATGACTTGCCTATGTGATTTGGAAGATCTCAAAGCACACAGCTCTGTAGTGTCTTGGGATATCCTTTCACATGATTCATAGGCAAGCTCATTGGTTA	miR169	chr3;88151593;88151699;-	old
nnu-miR302	AGGAAAGCAACCCATGGTTAGGATTAAATAAAGCTAAAAAGAAAGGAGATCCAATGGTTGTGATTTTGACACATGGTGGGGACCTCCT	nnu-novel222	chr3;89703379;89703467;+	old
NmiRNA#30_452	ATTCGTTCGAACACCGTTGGAACAGCCTTTACAGCTTGTATGAAAACATCTCCGTACTTTTATGTTCTATTTGATAGGAGATATTCCTATGCAATCTGTGAAGGCTGTTCGAACGGTAGTCGAACGAAT	nnu-novel388	chr3;9241640;9241769;-	old	TE-related(partial)
nnu-miR62	CTCTTGCTTGTGTGTGTTTGTGATCTTCTTTTAAGGATTTTTCCTCTTTTAGGAGGTCCGCGGACTCGATTTGTGGGGCCTC	nnu-novel328	chr3;92681219;92681301;-	old
nnu-miR399d	GGGCGTTCCTCCTTTGGCAGTCGTCCGCTCCATCACCTACTCTTCTTTACTTTGTAGCGTGTCCACTGCCAAAGGAGATATGCCCCG	miR399	chr3;95441020;95441107;+	known
N_miR399d_313	GTGCACTTCTCCTTTGGCAGAGACCTTACTTCTCAAGTTTCTGTTTCCGCCAAAGGAGAATTGCCCTG	miR399	chr3;95475615;95475683;-	known
nnu-miR399c-1	GTGCAATCCTCCTTTGGCAGAGAGACTGTGCAAGTGCGCTCTTTTATCTGCCAAAGGAGATTTGCCCTG	miR399	chr3;95486307;95486376;-	known
nnu-miR399c-1	GTGCAATCCTCCTTTGGCAGAGAGACTGTGCAACTGCACTCTTTTATCTGCCAAAGGAGATTTGCCCTG	miR399	chr3;95511858;95511927;-	known
N_miR399b_717	CCGGTAAATCTTCCTTTGGCAGCTGGCAACTTCACCATGACCCTACCATAGTCATAGTGATCAGTGAGCCATTTGCCAAAGGAGATTTGCCCG	miR399	chr3;95514402;95514495;+	old
nnu-miR326-2	TGACAACTCTGTATTTTGATGCCTTAAGGGCATCATTTTAGGAGTATTTCCGG	miR326	chr3;96260346;96260399;-	known	TE-related(Complete)
nnu-miR133	TTTCGGGAGTAGGAGTCAACATCCAGTATGAAGAATTCTCCCTTCTATGCAAGGGAAGGGGATTCCAGTTACTAGCCGAGCAAG	nnu-novel69	chr3;96600135;96600219;-	old
nnu-miR129	TTATAGAGTCTCCACAATATGTTGCCCTACCACGTATTAATTTGATACACCCAATATGGGGCATACTGTATCGTATCTTTAAGCCT	miR129	chr3;97441670;97441756;+	known	TE-related(partial)
nnu-miR342	AAGGAGCAAATGGGCGAATGTCTACACATTCTACCCCCTTTTTATCCAAGGC	nnu-novel261	chr3;98270510;98270562;-	old
nnu-miR332	TAACTCGGCTACACGTCTACATGTTACAACGCGGACTGCACTTCCATCCGCGTTGTAACACGTAGATGGTTTAAGTGACGT	nnu-novel251	chr3;9981727;9981808;-	old
miR-1188-3p	AATGACGCAGCTAGTGAGGTTATAACCGAGGCGCGTCAATTG	miR1188	chr4:13990983..13991025:+	novel
miR-9362	TCTTCGGCGTATTTCAGTTCTAAGAGCAGAAGGTCGAACGTTGAAGTGAGCTGAAAATCGAGAGAGAAGATT	miR9362	chr4:16149733..16149805:+	novel
miR-7236-3p	TTGCTGGATGAGGTGCTGAAGTCTCTCCTGCGTCATGACGGATGGACCGAACTGATCCGGCACCC	miR7236	chr4:1957843..1957908:-	novel	TE-related(Complete)
miR-2765-3p	AAGCGGTCGGATATGTTTCTAGGCATGATTGTCTTGGGTGCGTGGAAAGAGGTTCTGGGAGATGGTTTTT	miR2765	chr4:20634850..20634920:-	novel	TE-related(Complete)
miR-124b-5p	AGATTGTCCCAGGATGATCATATGTTATTCTAGGACTGAGAAATCTCC	miR124	chr4:22802576..22802624:+	novel
miR5068*	CTCGGGTAGAGCCTTGGCCTTGGCTCGCAAAGCCTACGCCAGACAACTGAACATCC	miR5068	chr4:23973630..23973686:+	novel	TE-related(Complete)
miR-4576	TCACCGACATGTCGAACAAAGACTTATTGTTTAACTTCATGGATGGCCT	miR4576	chr4:23973630..23973686:+	novel
miR-877-5p	ATAGAGGATCAGGGTGTAGAGCTTCCAGGAGTGGTGATACTTCGTCTGAAGAGTCAAGACAACATGAATCCT	miR877	chr4:26930475..26930547:-	novel	TE-related(partial)
nnu-novel-43	TGAAGGTACGAGGCTGAGGTCTTGTATCTCTTAAACCTTCGTCTTTCTTCAACACC	nnu-novel-43	chr4:26930722..26930778:+	novel
miR5566	ACAGCATCCGAGTACTTACCAACCAGCCCCTTAAGTAGACACTACAGAGGTTGGAAGTATCTAGCTACTTGGTCAAATGGAGC	miR5566	chr4:27143588..27143671:+	novel	TE-related(Complete)
miR157a-5p	TTGACAGAAGATAGAGAGACAGATGATGAAAAACGTGTAAGTTGGCATTTCACTCCTTTGTGCTTTCTATGCTTCTGTTATCA	miR157	chr4:29943293..29943376:+	novel
miR-4036-3p	TTTAGCCTAATACTATACCCTACTTGTAACGTACGGGTTGTAGAATTCCAAAACC	miR4036	chr4:30889638..30889693:+	novel	TE-related(Complete)
miR-210-5p*	AGCTGCTGAATTATGGATTCCACAGCCCTATATCATGCTTGGAGGGATTTGGATAGGTTTGTGGTTTGCATATTTCAGGAGCTGC	miR210	chr4:31125429..31125514:+	novel
miR-734	ATAAATGCCTAACCGTTGGGGGAAGCGTTAAATTGAAGCTTCCCCCAACGATAGGTGTGCACAT	miR734	chr4:32906629..32906693:-	novel	TE-related(Complete)
miR171b-5p	TGATATTAGAAATCTGTCTAGCCTGCACCTTAAAGCATTCTCCTGCATGTTGGACCAGGTGAAATTACGATTTCC	miR171	chr4:35313879..35313954:-	novel	TE-related(Complete)
miR-2370-5p	CTTTCGACAGCTAGATCTTTTCCCTACCAAAGGGAAAAGACCAAAATGAGCGCT	miR2370	chr4:35462554..35462608:+	novel	TE-related(Complete)
nnu-novel-44	TCATTCCGGTGCATTTAGAACATCTCCTGTGTTGTCATGGGGAAATGCTCCCAATGCATAGGGAGGGTAATG	nnu-novel-44	chr4:39185639..39185711:+	novel
nnu-novel-45	ATGTTTCGGGCTGTGACTATTGCCAGAGGTTTAGCTTCTATCCACTTTGTGAAGTAATCTACTGCCACCACTTG	nnu-novel-45	chr4:39649754..39649828:-	novel	TE-related(Complete)
miR3465-3p	TCCTGGTAGACTCCGGAAGCACCCACAATTTCATCAGCAATCAGGTGGCCCGCAAGTTGGAGTTGCCCATGGAAG	miR3465	chr4:40548364..40548439:+	novel	TE-related(Complete)
miR-2486-5p	AGAGAAGCCGACTAGTAGAACATTGGCTGGCTAGAGGCGCTCTAGCGCTATCTTCTTCTTCTAGAAAGCTTCATAGA	miR2486	chr4:41069627..41069704:+	novel	TE-related(Complete)
miR-961-5p	GTTGATCAAGAACGAAAGTAGCTGAACAGAGCAACTCTGTTCCCCCGTTCATCTGTTACTGCTTCCTTTTTTTAAGCT	miR961	chr4:41752525..41752603:+	novel
nnu-novel-46	GTAAATGCACTTACTCGAGTAAGTGTTTCCCAAGAAAAACTTACCTAGGTAACTGTATTTACCC	nnu-novel-46	chr4:46899821..46899885:-	novel	TE-related(Complete)
nnu-novel-47	GCATCCAGCCGCACATGGGGAATATCTCCCATACATGTATATTAAATTCATGGGGAGACCTTCCCGATGTACTGCTGGATGC	nnu-novel-47	chr4:4795359..4795441:+	novel
nnu-novel-47	ATCCAGCCGCACATGGGGAATATCTCCCATACATGTATATTAAATTCATGGGGAGACCTTCCCGATGTACTGCTGGATGC	nnu-novel-47	chr4:4795361..4795441:+	novel
miR-255-3p	AATTGATAATTTGGTTCGGTTTCGATTTTCATGTGTGAAAATTGAAACTGAACTAAACCAAACCGAGT	miR255	chr4:48002799..48002867:+	novel	TE-related(Complete)
miR-6489-5p	TGCACCGGATCCCATCAGAACTCCGAGTTAAGGTGCGGGCGAGGTAGTACT	miR6489	chr4:51112224..51112275:-	novel	TE-related(Complete)
miR-1791-3p	TGCTACAGCCGCACATCAGGAATCGGCCCATCAATGGCAACATGCAAGTATAAAACATATTCCCGATGTGCGGCTGTAGCATC	miR1791	chr4:5165164..5165247:+	novel	TE-related(partial)
miR-301a-5p	ACTGACTTGAGCGTTGAAGTGCCTACCAGGGGACAACTCCTTGGGCCTCTAACTTGTTTCTTGTTCCACA	miR301	chr4:52099593..52099663:+	novel	TE-related(Complete)
nnu-novel-48	ATTCAGTGCTGCGGGTTGTTGCTTCCTTGAGTTGGTTTTTGGGCACCTGTACAGACTGTTCC	nnu-novel-48	chr4:52735326..52735388:+	novel	TE-related(Complete)
miR7757-3p	TGATAACTCTGTAGATTGATGCCTTAAAGGCATCATTTCAGGGGTATTCTA	miR7757	chr4:55039853..55039904:+	novel	TE-related(partial)
nnu-novel-49	ATTCCTTAGCCTGCAAGTTTTCATTCGGGAATTCACCACTCTCCCTCTTACACGAGAACTTGGTTTTTGAACTCT	nnu-novel-49	chr4:57493138..57493213:-	novel	TE-related(Complete)
nnu-novel-50	ATTCCTTAGCCTGCAAGTTTTCATTCGGGAATTCACCACTCTCCCTCTTACACGAGAACTTGGTTTTTGAACTCT	nnu-novel-50	chr4:57493138..57493213:-	novel
miR-BART4-5p	AGTGTAAGACCATTGAGGGTAAATACCTGATGGGCTAATCTTGCATC	miR-BART4	chr4:57602126..57602173:-	novel	TE-related(Complete)
miR-2b-3p	TTCACAGAGAAGTAGAGCGGCGACAGATTTGAACCCGTTTTGCATCGAGTGACTCTCTCTGCTTCCTTGTGAAGA	miR2	chr4:5840107..5840182:-	novel
nnu-novel-15	ATGTTTCGGGCTGTAATTATTGCCAGGGGTTCAGCTTCTATCCACTTTGTGAAATAATCTACTGCCACCACTAGG	nnu-novel-51	chr4:5845321..5845396:+	novel	TE-related(Complete)
nnu-novel-52	TCTCGGTCCTCCTCTATGTTTGCTGTAATCATGAGTATCTCCATCTCTTTGTAATAGTCCTCTACACTCATAGAACCTTGAACC	nnu-novel-52	chr4:59321573..59321657:+	novel	TE-related(Complete)
miR-134-3p	ACTGTGGGCTGAACTGCTGCCATTAATCCGAATTGCAGCAACACATACAGGTT	miR134	chr4:61372539..61372592:-	novel
miR-4954-5p*	CGAACTGGATCGGGCCTCGAGGTGTCTCTACCCTAAGGTGGTTTTTGGGCCGAGGTGGGTGAATACCCGAGCTCTGAATGTTGCGA	miR4954	chr4:6888116..6888202:-	novel	TE-related(Complete)
miR-1422l	CTTCATTCTGAACCCTAGGGCACCCACATTTTTGCTAAAACCCAGTTGCCGCACCCTAGGGCTCTTGAGAAAGGG	miR1422	chr4:69183800..69183875:+	novel	TE-related(Complete)
miR-9338	GGAAGTCCATTGATCTGTAGGATCAGCTGGTTCTGATCATCTAACTACAC	miR9338	chr4:72045143..72045193:-	novel
nnu-novel-32	TCTAAGAACTTTGACCTTGGCATCAAACTGGGTTAGGATCATTTGGTGGAAGTTTTGGGTC	nnu-novel-53	chr4:73699019..73699080:-	novel	TE-related(Complete)
nnu-novel-29	AAGGCTAGGGTTTCTCATGTGAGTCTAGTACCAGCCGACCACATGAGAATCTTCTAGGACTGGA	nnu-novel-54	chr4:74477031..74477095:-	novel	TE-related(Complete)
miR-4814-5p-1	TCTACCGTGCACGGGAAGATCTCCCGTGTGTAATGACTAATGAGTACGGGAGATGTTCTCAACGCATGGTAGGATG	miR4814	chr4:74967098..74967174:+	novel	TE-related(Complete)
nnu-novel-19a	AGAAATTGTCCGTTTACATGGGGTACCTAAGACCATTACATTAGATCGAGACACAAGGTTCCT	nnu-novel-55	chr4:76092148..76092211:+	novel	TE-related(Complete)
nnu-novel-19a	ATTAGATCGAGACACAAGGTTCCTAAGTCATTTTTGGATGACCCTATGGAGGCTATTTGACTCATCATTGAAT	nnu-novel-55	chr4:76092187..76092260:+	novel	TE-related(Complete)
miR-33b-3p	ATGCCTCGTCATCTAATTAGTGATGCGCATGAATGGATTAACGAGATT	miR33	chr4:76808819..76808867:+	novel
miR-148a-5p	TAAGTTCTGATAACTCTTCGGCCTCGCGATTGGCAGGGGCACATAGCCTCCTTTGAGGACCATATCCCCTCGTTGGACCGGCGCCAAGACTTAAGGAATAGGAA	miR148	chr4:77853973..77854077:+	novel	TE-related(Complete)
miR-12390-3p	ATAGAGAAGTAGAGCGGCGGCAGATTTGAACCCGTTCTGCATCGAGTTGACTCTCTCTGCTTCTTTGCCGCCGCTCTGCTTCTTTGTGA	miR12390	chr4:78212925..78213014:+	novel
nnu-novel-56	CAAGTTAGGGTTTCTCATGTGAGTCTAGTACCAGTCGACCACATGAGAATCTCTTAGGACTGGA	nnu-novel-56	chr4:82225102..82225166:+	novel	TE-related(Complete)
miR1067	ACATACTGTATCAGCCGAGGCATGCAATTAAAGTGCAAGCCTTGGATGACTTTGTAGCAGA	miR1067	chr4:82390987..82391048:-	novel	TE-related(Complete)
miR-8982	TGTCTGGGTGGGGTGTAGTTGGTTATCACGCTAGTCTCACACACTAGATGTCCCCAATTTGAACCCGGGCTCAGACACT	miR8982	chr4:87024337..87024416:+	novel	TE-related(partial)
miR-2207-5p	TGTGAATTGAGAACATCTCCCGGTGATGACATCATCAGTTTTGGTACTATCATCAGAAGATGTTCCCAATACACGGCG	miR2207	chr4:87188978..87189056:+	novel	TE-related(Complete)
miR-5114	CTATGGCCACCCGTTCCAAGAGGCAGTGGTAGAAACGCAAGCAACACCGGTCTGGCGTCTGGAGACGACGGCCTAGGT	miR5114	chr4:88602100..88602178:+	novel
miR951	AGTTCTTGTGAACCTCTTAAGCCTGGTTGAAATTGGTTTGGTTTAAGAAGGGTTTTATCCTTC	miR951	chr4:89078712..89078775:+	novel	TE-related(partial)
N_miR169k_585	CAAAGTAGTTGCATGGAAAAGCCTAGGCATTGCCTTGGAGGAAAGAGGAGAGGAAGAAAGGTCTTACATGAAGATAAGAACTTGTTTGGTAGGCAAGGATGACTTGCCTGTGTCCTCCCAATGGTCCATACAATTGTTTG	miR169	chr4:89691457;89691583;+	old
nnu-novel-57	AGACGATAGAACCAGAGTTGTGCCTCTTCCGTTAGGTGGAAAGCGGCTAGACTGACCTTGTCTCTGTCATC	nnu-novel-57	chr4:91012123..91012194:-	novel	TE-related(Complete)
miR-7581	GGTCTGAGTCGAGCCACGCCCCACATCCGAACATTAAACCAGGGCTTAGCTAAGGCACC	miR7581	chr4:91910199..91910258:+	novel
nnu-miR266	CCACCATTTGTATTTAATAGACTATGGATAAATATGTGTTTAAGATAATAAATAATTGTTTATTGAGAATGTTTAGAAGTGAAACTA	nnu-novel187	chr4;14053884;14053971;-	old	TE-related(partial)
N_miR3627a_403b	TCGCAGGAGAGATGGCACTTGCTTGCTCATTAGGGGTTGGCATGCACGTGCCATCTCTTTTGCAACA	miR3627	chr4;15308158;15308225;+	known
nnu-miR395b_39	TATCACGTGGCACCTGGAGTTCCCCCAAACACTTCAGTAGAGAGAACGAGGATG	miR395	chr4;16468281;16468334;-	old
nnu-miR395b_39	GGGTTCCTCCAACCACTTCAGTGCGTGGGTGGGAGTTTTCTCTCCAACCACTTCAGTATATATCCCCCCCCCCCCGTCCTCTCTACTGAAGTGTTTGGGGGAACTC	miR395	chr4;16480314;16480420;-	old
nnu-miR131	GCTCCCGGAATATCACGATCTCATCGAGACCGTGTTCCCAAGGGAAGTC	nnu-novel67	chr4;18080158;18080207;-	old	TE-related(Complete)
N_miR169b_145	TCTTTATTTTTGGTATTATTCATCTAAGGTCCTGCATGTGGGGATGAGGTTTGGTTGAGCAGCCAAGGATGACTTGC	miR169	chr4;18442966;18443043;+	known
nnu-miR398a_114	GGAGTGGCACCTGAGAACACAGGTGGTTGTGCTGCTGTACCACCAAGCAACTGATGCACCTGTTACCTGTGTTCTCAGGTCACCCCTT	miR398	chr4;19938849;19938937;-	known
nnu-miR217	TGTCCACGGTTCGGTTAACCGAACCATGGCCCCATTTTGTAAACCGAACCGATGGTACCA	nnu-novel141	chr4;20532819;20532879;+	old	TE-related(Complete)
NmiRNA#37_50	TGAAGTAAAAAGTAGGGAAAGGTAGGGGAACGGAAACCTGTCCCTACCTTTCCCTACCTTTTTCTTCA	nnu-novel392	chr4;20662079;20662147;+	old	TE-related(Complete)
nnu-miR20	TATGGATGGGTGGGAAAGAGAACGTCAGGATTTTTTAGAAATCTCCTCTCTCTTTCCGATCCCACCCATACCTA	miR20	chr4;22170197;22170271;-	known
N_miR396i_309	TTCCACGGCTTTCTTGAACTTAGTACTCAGGTCGGTTTCTCTCTCTCTCTCTCTCTCTCTCTATGTCTCAAGCAAATGAAAGCAAAGTACATCGACCACATCTCAGTACAAAGCTCAAGAAAGCTGTGGGA	miR396	chr4;22237035;22237166;+	old
nnu-miR180	GACGAGGAAGGTTCTGAAGGGTCAGAAAAGACTGAGGTAAGGGCAGTTTGAGTCTGTAGAGCCAACTGGAAAGTT	nnu-novel103	chr4;22666561;22666636;-	old	TE-related(Complete)
nnu-miR162a_69	CCGGGCGCAGCGGTTTATCGATCTCTTCCTGGACTGGTTGTTTGAACGGATTGCTTGCCAATTGAAGTGAAAGACAAAACAGGAATCGGTCGATAAACCTCTGCATCCGG	miR162	chr4;24267533;24267643;-	old
nnu-miR19a	CTTTTTTAGAAGATCTGTTGCAAGATCTTACAGTTAAGAAACATGGTGAGCTTTTGCAAATAGATCTTGGAAGACCA	nnu-novel30	chr4;24395530;24395607;+	old	TE-related(Complete)
nnu-miR42	ACTTTGGTTCTTTAGTTCCGAACTGTATTGAATGCCGAGGTGCCCCGAC	nnu-novel307	chr4;27636102;27636151;-	old	TE-related(Complete)
NmiRNA#47_64	TCTTCTACCTTTGTATTTTGGATGCAAACTGGTGGTGGAAAAGACTCTGAAAGTGAGACTACCCCTATGAATGGACTGGGGTGAGCTTATTTTGCTACTGCTGGTTTGCGTCCAAAGTCCAAGGTAGAAGA	nnu-novel403	chr4;28964312;28964443;-	old	TE-related(Complete)
nnu-miR240	ATGAACTCTGAGCTTGTACAGGCTTGCAATAAACTCGGAGCCTAAAACAAGCTTGCGATGAGCTCAAGGCCATCGT	nnu-novel164	chr4;29076131;29076207;+	old	TE-related(Complete)
nnu-miR2118_87	TGGACTGGGTGCCTTGGGAAGTTCTATTACAACTGAGAGTTTAGAGACAGATCTCTCTCTCTCTCTCTCGTATAAGTGCTGAACCTTCCCAAGGCCTCCCATGCCG	miR2118	chr4;29854907;29855013;+	old
nnu-miR156a-2	TTGACAGAAGATAGAGAGCACAGATGATGAAATGCGCGCGAGTTCGCATCTCACTCCTTTGTGCTCTCTATGCTTCTGTCATC	miR156	chr4;29942562;29942645;+	known	TE-related(partial)
nnu-miR227	TGACTGAGAACACTATAAATAGAGTGGTGGTCGATCCAATGTCATAGAACAACAAGATCAAGTTCTCTATTTGTTTTCTTTCTTGAGC	nnu-novel150	chr4;30884499;30884587;+	old	TE-related(Complete)
N_miR159_493-4	GAGCTGCATTATCCAGATGAGAACCTTGTTTGGATTGAAGGGAGCTCTA	miR159	chr4;31125507;31125556;+	known
N_miR159_493-1	GAGCTGCATTATCCAGATGAGAACCTTGTTTGGATTGAAGGGAGCTCTA	miR159	chr4;31125507;31125556;+	known
N_miR319c_644	AGGAGCTCTCTTCAGTCCAGTCCGAGATGGATTTTAGCTGATCTCTGCTGCTGACTCGCTGGTTCATGAACCCATCAAGCTACGGGATGAGATGTGTTTTTGATCCATCGATGCAGGAGCTGGGCTTGGCTGAGACTGTCTCGTCTTGGACTGAAGGGAGCTCCCT	miR319	chr4;31182343;31182509;+	old
nnu-miR109s	ATATCGGATTCAACCCCAACTGGTAGAAGAGATATAAACAAGCCAGGGGAAGGGTTGAAACTCGAATTGCC	miR109	chr4;33433680;33433751;+	known
nnu-miR229*	TCTCCCATTTCAAGAAGCTTCATTTTGGAGCTTCTCAAAATGGGTAAGCA	nnu-novel152	chr4;33709159;33709209;-	old	TE-related(Complete)
nnu-miR229	TCTCCCATTTCAAGAAGCTTCATTTTGGAGCTTCTCAAAATGGGTAAGCA	miR229	chr4;33709159;33709209;-	known	TE-related(Complete)
nnu-miR275-2	AAGGAAGGGAGATGAGAGACATTTTAGGCACAAAACTTAGAATAGCAATTGTCAACTCCTACCTTCT	miR275	chr4;34265683;34265750;+	known	TE-related(partial)
NmiRNA#12_17	TATTTCAGGATATGGGGTTTGGCTGCAAGATAATAAATACTGTGTCATATCTGACCAGTCACCACATGCACTGACAAACCCCATAGCCTGAAATA	nnu-novel371	chr4;34655551;34655646;-	old
nnu-miR210-2	TGAGTGTACTGTTGTATGATTCTGAGTCGATCAACACTCCTTTTATAGAGTGTTGTTCTCAATCACCCGAATGGACATAGAAGTG	nnu-novel14	chr4;35281607;35281692;+	old	TE-related(Complete)
nnu-miR268-1	TAATCCACACCACACTATAGTCCATAGCTATTCTTGTGGACAAACTGTGTGGATTGGACCAGTC	nnu-novel25	chr4;36199859;36199923;+	old	TE-related(Complete)
nnu-miR51	GTGTTTCGAGACCCAAAAGATACGATACGATATGGGGCATATCGTATCGATTTTTTGAACTTTGATAATGCCT	miR51	chr4;36452601;36452674;+	known	TE-related(partial)
nnu-miR181	TCCATTTCTAAGTACCGATACGATATGACCGATATGCATATCGTATCAATACTTTGAACCTTGGTCCC	nnu-novel104	chr4;36651364;36651432;-	old	TE-related(partial)
nnu-miR362	TTTTAGACCTAGAACCGAACCAATTGATACTTGGGACAATTAGGTCTGATTCGA	nnu-novel281	chr4;36933820;36933874;-	old	TE-related(Complete)
nnu-miR135-1	CGCGAAGTGGTTATAAAAAGCCCTCTTCCCCCCAAGAATAAAGGTACATGATAACTTTGCGCCA	nnu-novel10	chr4;3929803;3929867;+	old	TE-related(Complete)
nnu-miR289	ATGCATGATTTCAGACCTGATCCACTGATTTCAGATCTGAATACACTTGCGCCCA	nnu-novel208	chr4;39486255;39486310;-	old
nnu-miR122	TTTTCTAGTGATCTTGGGGTTATAGATATATTGGATTTGATTTTAGAAGAGTTAAAATTTGGATATCGCATAGATCGAGGCCATTAGAAAGGAA	nnu-novel58	chr4;40615795;40615889;-	old	TE-related(Complete)
nnu-miR174-1	CCAAATCTGAATTGAGAGAGTCAGAAATACCTTGGATTGCCGAGACAGATTGATCTGAGTTCAACTGG	nnu-novel9	chr4;41234335;41234402;+	old	TE-related(Complete)
nnu-miR377	TTAGCGAGATTCGTGATTGTCAACATGGTGCTGAGGTGTCATGTAGTGACGATGGATGCCACATGTCGCTAGGTCACTGG	nnu-novel296	chr4;43498431;43498511;+	old	TE-related(Complete)
nnu-miR176-1s	CTCAGATGTAACTAACTCTTCATTTATAATTTGTATTGAGGTTGCCCTTTAATACAAATTGTAAATGAAGAGTTAGTTACATCTGAGCTG	nnu-novel15	chr4;45048936;45049026;-	old
nnu-miR176-2a*	CAGCTCAGATGTAACTAACTCTTCATTTATAATTTGTATTGAGGTTGCCCTTTAATACAAATTGTAAATGAAGAGTTAGTTACATCTGAGC	miR176	chr4;45048937;45049029;-	known	TE-related(partial)
nnu-miR176-1s	GCTCAGATGTAACTAACTCTTCATTTACAATTTGTATTAAAGGGCAACCTCAATACAAATTATAAATGAAGAGTTAGTTACATCTGAGCTG	nnu-novel15	chr4;45048937;45049029;+	old
nnu-miR176-2a*	AGAGTTAGTTACATCTGAGCTGGAGAGTTGGTTGCAATAACTAACATCTCCCACGAGCAGCACAGAGGAGACAGACACAGA	miR176	chr4;45049007;45049088;+	known	TE-related(partial)
nnu-miR118*	TAGATGAAATGGAACTTTGAACTTACTCAAGATCATAAAATTTAATTATTGTTTTTGAGTATGTTTCAAACTTCCGTTGCATTTAAAT	nnu-novel55	chr4;46994600;46994688;-	old
nnu-miR118	TAGATGAAATGGAACTTTGAACTTACTCAAGATCATAAAATTTAATTATTGTTTTTGAGTATGTTTCAAACTTCCGTTGCATTTAAAT	nnu-novel55	chr4;46994600;46994688;-	old
nnu-miR118a	TAGATGAAATGGAACTTTGAACTTACTCAAGATCATAAAATTTAATTATTGTTTTTGAGTATGTTTCAAACTTCCGTTGCATTTAAA	miR118	chr4;46994601;46994688;-	known
nnu-miR118b*	AAATGCAACGGAAGTTTGAAACATACTCAAAAACAATAATTAAATTTTATGATCTTGAGTAAGTTCAAAGTTCCATTTCATCT	miR118	chr4;46994604;46994687;+	known
nnu-miR316	CTCGGGTAGATCCTCGGCCTTGGCCCACATGACCTACGCTAGGCAGTTAAGCATCTATAGGCC	nnu-novel236	chr4;52579989;52580052;+	old	TE-related(Complete)
nnu-miR171a-1a	TGTTGGAATGGTTCAATCAAATCAAAGCTCCTAACTCAATTAGGTGATTTCATTTGATTGAGCCGTGCCAATATC	miR171	chr4;5335714;5335789;-	known
nnu-miR326-2	TGACAACTCTGTATTTTGATGCCTTAAGGGCATCATTTTAGGGGTACTTTAGACC	miR326	chr4;54211121;54211176;-	known	TE-related(Complete)
NmiRNA#37_50	TGAAGTAAAAAGTAGGGAAAGGTAGGGAAACCTATACAAGTTTTGTAAAGGTTTCCCTACCTTTCCCTACTTTTTCCTTCA	nnu-novel392	chr4;54772300;54772381;+	old	TE-related(Complete)
nnu-miR115	ACAAGGTTGTCGGCATTCAAACCTCCACCCATTGGACAAATTAGCTTCTCAGGTTGGTGGTTGGTTGAGAACCTTGAAC	miR115	chr4;56020074;56020153;+	known	TE-related(Complete)
nnu-miR282	TGGCATTTCAAATTCAAGTGCGCGCTTGGATTCAAATTTCAGCGCGCACACATTTTGAAATTTTGAACTTGCGCACCC	nnu-novel202	chr4;56917037;56917115;-	old	TE-related(Complete)
NmiRNA#43_58	TTGCAGCTGTGTATTTAGAATATCTCCATATTTGTATGTTTTTATTTATAGGGAGATATTCTCAATGCACAGCTGCAA	nnu-novel399	chr4;58538767;58538845;-	old	TE-related(Complete)
nnu-miR34s	GAATTTGAGAAGAAATTTGATTTCTATTTCAAAACTGTATGCGGATGGATATTTTGTTCTCTTTAGTAATATGATTATTATTAAAAGAAATAACAAATTCCTCACATACGGAGAACTTGAGAATGGTCTCTATGATCTCCATC	nnu-novel258	chr4;58729029;58729171;-	old
nnu-miR255	TGTGCATTATGAGAATCCTTAGACGAAAGGAAACCTCGTCCTTGAGATATCTCATAAGACACATG	miR255	chr4;59243702;59243767;-	known	TE-related(Complete)
nnu-miR328	GGGGGATAGGAGATGCATCCTAGGGTGAATTGGGGATAGCAGATGTGTCATTTCAGATCTGTGTCCTTTTAGATCTGAGTTCTGATCTGAATCCTCACTTTCCATTCTTTTGTTTATATGATTCTTT	nnu-novel246	chr4;60120518;60120644;-	old
nnu-miR373	AGGTCTGATATAGCAGAATTCAGATCTGAACTCAGATCTGAGTTCTGATCTGAATTCTCAATTGCCCCTCTT	nnu-novel292	chr4;61373318;61373390;+	old	TE-related(partial)
nnu-miR395b_39	GAGTTCCCCCCTTCACTTCAGCCAAGACTCCATTTGCCCAGAATTCTTGTCACAACAACTACTTGGCTGAAGTGTTTGGGGGAACTC	miR395	chr4;64472663;64472750;-	old
nnu-miR1515_108	TCATTTTTGCGTGTAGTGATCCCGGTTCTTTGTTCTTCTGTTTCCCTCTTCCTTTATTTCTTATCGATAGTTCAATTTTCTTTTCCCTTCTGCTCTTGTTCACCTGTTTGAAAAACGAGGAAAGAATTGGGAGGTTCAGGTATAGGATTAGCGGGGGACTGGAATCACTCACGCAAGAATGA	miR1515	chr4;67625456;67625638;-	old
nnu-miR5b-2	GGTTTAGTAACTTTTTTTGGTTTTGAGAAACCGAGAAAGGTTCTGAACCCTA	nnu-novel1	chr4;68713811;68713863;-	old
nnu-miR232	GCGTTTGGGCTTCCGTTGCATCTCCTGCCACATGCTTTTATTTCAAGGATACTCCGAACGCCT	miR232	chr4;72231314;72231377;-	known
NmiRNA#45_63	CCCCGCCGTGTATTGGGAACATCTCCCAATGATGTACCAGAGCCGATGATGTCATCATTGGGAGATGCTCTCAATACATGGCGGGG	nnu-novel401	chr4;73992215;73992301;+	old	TE-related(Complete)
N_miR164b_504	TGGAGAAGCAGGGCACGTGCAAAGACCCTCGTGTCCAGTGAGTTTGCACGTGCTCCCCTTCTCCAAC	miR164	chr4;76576607;76576674;+	known
nnu-miR164-1*	TGGAGAAGCAGGGCACGTGCAAAGACCCTCGTGTCCAGTGAGTTTGCACGTGCTCCCCTTCTCCAAC	miR164	chr4;76576607;76576674;+	known
NmiRNA#4_406	TTCTCTGTGAAGTAGATGAACACCGTCACCAAGTTGAACTGTTCATCAGACTTGAACACTGTCACCAGATTGAACTGTTCATCTTCTTCATAGAGAA	nnu-novel395	chr4;77863865;77863962;+	old
nnu-miR287	AAGAAAAACAATTCTATCGCCGCCACTGATCTGGGTTGGAGCAGCAGGCGGAGAAGAGGGAGGTGTC	nnu-novel206	chr4;78204210;78204277;+	old
nnu-miR376	ATTCAGATGGACCTGGATAAGCCTTATTAGTTTACTCGGAGTCCATCTTCGGGTG	nnu-novel295	chr4;78495973;78496028;-	old	TE-related(Complete)
NmiRNA#28_446	TGCCCCACAACGTCTTGCAGCACATCCTAGCCGTGTATTGAAAACATCTGCTGATGATAATACTAGAACCAATGATGCCATCATCGGGAGATGTTTCTCTGCAGGGATGTGATGTGGGACGTTGTGGGGCG	nnu-novel385	chr4;8032296;8032427;-	old	TE-related(Complete)
nnu-miR349	GAATCAAGTTTGAAGGCTTAGAGAATGGTGAAGATTGGAACGTGTTTCCTATTCGGTGTAAAGCCTTAGAGAGTAGAACCTC	miR349	chr4;80484843;80484925;+	known	TE-related(Complete)
nnu-miR290-2	TAGTGTAAAACATCATCAGTGTATTTTTACACTGATGACATTTTACACTGAAT	nnu-novel21	chr4;82005443;82005496;+	old	TE-related(Complete)
nnu-miR290-1*	TAGTGTAAAACATCATCAGTGTATTTTTACACTGATGACATTTTACACTGAAT	nnu-novel21	chr4;82005443;82005496;+	old	2
nnu-miR156a-2	TTGACAGAAGATAGAGAGCACAAGTGAACATCCGCAGGAAGGCTTGCGTTTGAGCACTGTTGTGCTCTCTCTTCTTCTGTTAACA	miR156	chr4;8248351;8248436;+	known	TE-related(partial)
nnu-miR408b_116	GCAGGGATAAGGCAGAGCATGGGATGGAGCAATCAACAGAGGGGTGGAGCTGTTGTTGCTCTTCCCATGCACTGCCTCTTCCCTGGCT	miR408	chr4;84658237;84658325;+	old	TE-related(partial)
nnu-miR408a-1	GCAGGGATAAGGCAGAGCATGGGATGGAGCAATCAACAGAGGGGTGGAGCTGTTGTTGCTCTTCCCATGCACTGCCTCTTCCCTGGCT	miR408	chr4;84658237;84658325;+	known	TE-related(partial)
nnu-miR210-2	TGTTGTGTGTTTTTGGGTCAACCAACACTCTTTTTATAGAGTGTTCTCAATCACCCGAATGGACATAGAAGTG	nnu-novel14	chr4;84984425;84984498;-	old	TE-related(Complete)
NmiRNA#37_50	TGAAGTAAAAAGTAGGGAAAGAAAGAGAAAGACAAGGAAATAAATATAAGGGTTGTAAAAGTTTCTTTACCTTTCCCTACATTTTCCTTCA	nnu-novel392	chr4;85655195;85655286;-	old	TE-related(Complete)
NmiRNA#44_60	CCACAGCACATCCCCGCCATGTATTGGGAACATCTCCTGATGATAATCCCATAAATCATAATGTCATCATTGGGAGATGCTCTCATTACACGGCGGAGATGTGCTATGG	nnu-novel400	chr4;86178971;86179080;+	old	TE-related(Complete)
nnu-miR224	TAATTGGGTCGATTCTGGTTCTTGATTCAGTAGATTTATTATAATCGGACCAGACCCAATTGTCC	nnu-novel147	chr4;86549414;86549479;-	old	TE-related(partial)
NmiRNA#49_65	CCCCCCACAGAATGCGCCCCAAAAACGTTCCATAGCACATTCCAACAATGTACTGGGAACATCTTCCGATGACAAGTACGGGGATGTTCTCAATGCATGCTAAGATGTGCATATGGGACGTTTTTGGGGCGCATTCTGTTGGGGGG	nnu-novel405	chr4;87801870;87802016;+	old	TE-related(partial)
N_miR169e_574	TAGCCAAGGATGACTTGCCTATGTCCTCCAGAGGGTCTCAGAGGCACACACAGCTCTGGAACTGTCTTGGAATCCTTCTTCATGATTCATAGGCAAGTTCCTTGGCTAG	miR169	chr4;89681798;89681907;+	old
nnu-miR18	CGTGGACTGCGAATGGCTCAGTTTGCTAGACAACTAAGCCTAATTGGCGGACCATATT	miR18	chr4;91067284;91067342;-	known
NmiRNA#14_20	CTCGCCCCTCTTTCATCACCGCCGCTGCTATAACTTGCAGTGGCGGTGATGAAACAGAGGCGAG	nnu-novel373	chr4;91656302;91656366;-	old	TE-related(partial)
nnu-miR70-1	AGGGAGGGTTGAAACTGAAAGGGTTTCTTGGCTTGTTCGATTGATTTTTCCCTCT	miR70	chr4;9326485;9326540;+	known
nnu-miR70-2s	AGGGAGGGTTGAAACTGAAAGGGTTTCTTGGCTTGTTCGATTGATTTTTCCCTCTCTCTT	nnu-novel23	chr4;9326485;9326545;+	old
miR-7084-5p	GAGAGGATGTAGGCAAGGTTTGGCCAAACCTCTATAAAAGCCTTGTGTATTCTTTCTTCTTAT	miR7084	chr5:10160697..10160760:-	novel
miR-320a-3p-1	AAAAGCTGAGAACAGGAGGGCGCCTCCTATCTGCTAAACCCAGAATGGTGCCCCTCCTATTGTATTAGCATGCTC	miR320	chr5:20317454..20317529:-	novel	TE-related(Complete)
miR3434-3p	CCAGAGTAGAGCCAAGTCATGATCTAGTGATCACCAAACTGAAGTTGGCCAACGGAA	miR3434	chr5:24757988..24758045:-	novel	TE-related(Complete)
miR7984d-5p	ATCCGAACCGTAACCAATTGAACCAGTTTGAACGGTTCAAATTGTTGCATCGGATTG	miR7984d	chr5:25202016..25202073:-	novel	TE-related(Complete)
miR-765	AGGAGGAGTTTAGAAGCAAGTCTAAAACATTCATGCTCTAGAGAAATCCTTTAA	miR765	chr5:26387979..26388033:-	novel	TE-related(Complete)
miR163*	TTTTAATAGATGTCTTTTCAGAACGGTGCACCTATTTGAAGAGACACAAAGAAGAAGA	miR163	chr5:27561206..27561264:-	novel	TE-related(Complete)
miR163	TTTAATAGATGTCTTTTCAGAACGGTGCACCTATTTGAAGAGACACAAAGAAGAAG	miR163	chr5:27561207..27561263:-	novel	TE-related(Complete)
miR-2498-5p	ATAAGTCTCAATGCGGCTGTACCAAGCTCTAGGTGCTTGTTTCAGCCCGTATAAAGCCTTC	miR2498	chr5:2800643..2800704:+	novel	TE-related(Complete)
miR6262	CATAGGTACTATGACTTTGTGAAGGATGAGGTCACCAGTCTTGAACTCCCTTCTCCGAACTTTAGAGTTGTAGTACTTGGCC	miR6262	chr5:28231411..28231493:-	novel	TE-related(Complete)
miR-9872-5p	AACGAGACTTGACTCTTGAGAGGATTTTTGGTCTGAGAGGTCTCTCCCCGGCGAGAAGAATGCTCGTTCT	miR9872	chr5:30065022..30065092:-	novel	TE-related(Complete)
miR-M32-5p	ATTCCATCCCTGAACTCTGAAGGTTGGTCGAAGGCTTTGAGGGCTCGGAGAGGATGCT	miRM32	chr5:32864902..32864960:+	novel	TE-related(Complete)
miR-79-5pa	AGCATCATCCTACTAAGGTGGGTACTTTGGCACAGGATGTGGACTCC	miR79	chr5:33428966..33429013:+	novel	TE-related(Complete)
miR869-3p	GTATGTCGGTATCCCCGAGCTAATGCCTTTAAGTTCTAAACTGGGTTGAATGCTGAAGTGCCT	miR869	chr5:35411940..35412003:+	novel	TE-related(Complete)
miR-7098	TTCTCAATCAGTGTCGGTGATTGACCGTTCAACTCCCTCATTGAATCTTGGTAATTTGCGGCACACTGAAGATCGG	miR7098	chr5:38234423..38234499:+	novel
nnu-novel-58	GGCGGACTGCTCGAGCTGCTCTCGCGGCGAGAGCGGGTCACCGC	nnu-novel-58	chr5:3834088..3834132:-	novel	TE-related(Complete)
nnu-novel-58	GGCGGACTGCTCGAGCTGCTCTCGCGGCGAGAGCGGGTCACCGC	nnu-novel-58	chr5:3913152..3913196:+	novel	TE-related(Complete)
nnu-novel-59	TCTTATTCTCACCTTAAGAAGAATACCCTTTTTATCCTTCTAGCTTTGATTGGGACCT	nnu-novel-59	chr5:39615432..39615490:+	novel	TE-related(Complete)
miR848	TCGCTTCGGGTTATCTCGAGTACTAATTTCTGACAATGGCCAACAGTTCGAGGACATCAAATTCCAGAACTGGTGCCAAGACATGGGGATCCGACAGAATTT	miR848	chr5:40230565..40230667:-	novel	TE-related(Complete)
miR-3239a	TCAGAGAACTTTGATCTTGGCATCAAACTGGGTTAGGATCATTTGGTGAAAATTTTGGGTC	miR3239	chr5:45545726..45545787:-	novel	TE-related(Complete)
miR-4251	ATGTCAATGATTTAGCAAAGTATTCATTTGCGTTATCAGATCTGAGAACTTTGATATTGGCATC	miR4251	chr5:48581622..48581686:+	novel	TE-related(Complete)
miR-2362	GACTGTGATGAGGATTGAGAATGTCATGCACCACTCTGATTTAAATCAGTGAGGAGAAATTGACTCAAACCCACATATCTGAGTCCCT	miR2362	chr5:48900131..48900219:+	novel
miR-2362	GACTGTGATGAGGATTGAGAATGTCATGCACCACTCTGATTTAAATCAGTGAGGAGAAATTGACTCAAACCCACATATCTGAGTCCCT	miR2362	chr5:48930305..48930393:+	novel
nnu-novel-60	AGAAGCCGAGGACTGTAGGTCGTCGTCTCAGTAACGAGGTTCCTAGAGATCCGAGGTTCTGCAAAA	nnu-novel-60	chr5:49530298..49530364:-	novel	TE-related(Complete)
miR-3822-3p	TAGGTGAGTCAGAAGGGGATCTTCAATCCATAGCAAGCAACTACTTTGAAAATATTTTCTTTGAATCTTGGAACC	miR3822	chr5:5061931..5062006:-	novel
nnu-novel-61	AATAGTATCCAGGTCAAGAAGTGTTCCTCGGCTCAAGATATTAGATCT	nnu-novel-61	chr5:53743454..53743502:+	novel	TE-related(Complete)
miR2950-5p	TTCCATCTCTTGCACACCAGCCCAGGGACAGAAAGCTGCTCCAGTGTGCAAGAGATGGAATA	miR2950	chr5:60229979..60230041:-	novel
miR7746-3p	TCAAGTTTAACCAATAGAAAGTTCAGTTTGAAAAGTTGTAACTTTAGAATTGAACTTTCTATTGGTCAAGCTTGAGT	miR7746	chr5:6229223..6229300:+	novel	TE-related(Complete)
miR-101b-5p	GCGGTTATGGTCGCCGTGATGGTGGTGGTGGTGGTTACAACCGCAGTTTAGGCGGCCGTGATCGCGGGTACG	miR101	chr5:63928414..63928486:+	novel	TE-related(partial)
miR-2315	AATTCACGGGGGTAGTGTATTGTGGGTAGGCATGGGCAGAATTCTCGTGAACAGG	miR2315	chr5:64809515..64809570:-	novel	TE-related(Complete)
miR-6336	TCTCGGATATGTTTCGTGAGGCCTACGGCAGCTTGCCTATATAAGGGCATCACCTCCAGCCTTATAAGGTACGCGCGATTTAGC	miR6336	chr5:66494778..66494862:-	novel	TE-related(Complete)
miR3465-3p	TCCTGGTAGACTCCGGAAGCACCCACAATTTCATCAGCAATCAGGCGGCCCGCAAGTTGGAGTTGCCCATGGAAGTCAGGCCACAACT	miR3465	chr5:66529983..66530071:-	novel	TE-related(Complete)
miR898b	CTCCAATGCACGTCTGCAGCCTGCAGGTGCTGTGATGTGAGTCTGAGCC	miR898	chr5:68356832..68356881:-	novel
miR-3125	AAGAGGAACTTCCGCGTCGGCGACCTGGTTCTCCGTAAGGTCATGGTGCCCGAACCCGGCGTAGGGAAACTTGGACCGAACTAGGAAGGTCCCTACA	miR3125	chr5:68710753..68710850:-	novel	TE-related(Complete)
nnu-novel-62	TTGTCGAGCTAGGAGTAATAGGCTCAGCCATTTTGGGGATTGGCGGAGTCAATTCGGCTGGTAGTGTGACTTAGC	nnu-novel-62	chr5:69480855..69480930:-	novel	TE-related(partial)
nnu-novel-63	TGTTCTACTGAGGATCTGGTCCCATGTCAGGTGGGCTAAGGTGACTTGTTGAAACACT	nnu-novel-63	chr5:71321826..71321884:-	novel
nnu-novel-64	CAGTTCGTACAGGTTTTCACCGCACACTTTGTCACCAGCAAACGGTGACCCAGAACAGAGGAAAGCATCTACGGAGTAGTCCAGA	nnu-novel-64	chr5:72101008..72101093:-	novel	TE-related(Complete)
miR-1290-1	AGGATTTTGTACTGACTTGTCACCAAACTGATTGGCTTGAAATCCTTGGGGTGGCAAGCACCAAATTTCTTG	miR1290	chr5:73562246..73562318:-	novel	TE-related(Complete)
miR-7428-3p	CTCTAGGTGAGCCGGTTTCTCTGATTGCAGACTTGGAGCC	miR7428	chr5:79501217..79501257:-	novel	TE-related(Complete)
miR-28-3p	TTCGATTCTTTAGTTCTGAACTAGATTGAATGCCGAGGTGCCCCGA	miR28	chr5:83072863..83072909:-	novel	TE-related(Complete)
miR-10490-3p	TTCGGTTCTGTTTGTTTGAGCAGTTTGATTGAGTTGAGACTAGACTCTTGAGAAAGAGAGCCTGGACT	miR10490	chr5:84295898..84295966:+	novel
miR-10717	GTTTTGCAGCTTCTATGCGAGGAAGACAACGGATGTAAAGCTGCAAGCACC	miR10717	chr5:84445928..84445979:-	novel	TE-related(partial)
miR-4637	TCAGGGCCTTATATAGCTAGCCTACATGTGTGCAATCATGGAGAGAATATCTTCTGGTGGCAGTGTAACTAACTCTGGAAGGCTCTGAGT	miR4637	chr5:84637385..84637475:-	novel	TE-related(Complete)
miR2087-5p	GGTACTGGATCCCACGTACATCATCTTTTGTGAAGTAAATGGGATCTTTGAGCCT	miR2087	chr5:85006628..85006683:+	novel	TE-related(Complete)
miR-4200-3p	CGACTTAAATACGCGACGGGGTATTGTAAGTGGCAGAGTGGCCTTGCTGCCACGATCCACTGAGATTCACCCTCTGTCGCATCGATTCGT	miR4200	chr5:86162288..86162378:+	novel	TE-related(Complete)
miR319a-3p	ACTGGATGTACTCCACGACAGCCTTGACCTTCGTCTCCTCTATCACTTGAGTGAAGATCTCGGTCT	miR319	chr5:9616565..9616631:+	novel	TE-related(Complete)
nnu-miR361	CAAGATTATCTGACTACAATCTTCGTTCGTGACACCTCGGATTGGACAAGATCAGATTGGCGCCA	nnu-novel280	chr5;12507357;12507422;-	old	TE-related(Complete)
nnu-miR107	TTGATGTTGGAACAGCTTATTAGCAGCAGATCCAAACCCAATTCGAGTTCACATCTCTGCCCCACCAGGAGCTGTCCCACAATG	miR107	chr5;13827798;13827882;-	known	TE-related(partial)
nnu-miR246-1s	ACCCACTCAGGTGAATTCTTGGACTACGCCAACATACCCAGGTTTTAACCCCCTCTAAGGATCTCACTGATTGGCATAT	nnu-novel16	chr5;14294324;14294403;+	old	TE-related(Complete)
nnu-miR95	AATTTACTGTACCTCTCAGCGCCTTCGGGGTCCCCACGCTGGACCTACCCAAGGTCGCCGAGGCAGTGAACACCC	miR95	chr5;15246893;15246968;+	known	TE-related(Complete)
nnu-miR319b_111	AGAGCTTTCTTCAGTCCACTCATGGATGGGCTAAGGTGTTGAATTAGCTGCCGACTCATTCATTCAAACACTCAGTAGAAAGGGGATATTTTTTACTACTGTGAATGTGTGAATGATGCGGGAGATAATTGCCATTCTTCCTCCTCTATGCTTGGACTGAAGGGAGCTCC	miR319	chr5;1738054;1738224;-	old
N_miR845_726	TGTCTGTGGCATCGTGAAGCCTGTGATTTGGATAGCCTGGCTCTGATACCAATTGATGAGTTACCGCTCACCTTGGAAGCCCTTTCGAGGGTTGCTAAGAGGCGAAGCTTGAGATGACCACTTTGAGTTCCCTGAGTTCGTTCAACACCTGGTGGAATCCGACCTCAAGCTGCTCGACCCTATCATCCATGGTGGAGGAACGTGTCTGTGGCATCGTGAAGCCTGTGATCTGGATAGCCTGGCTCTGATACCAATTGATG	miR845	chr5;19464523;19464783;+	old	TE-related(partial)
nnu-miR347s	ACATGTTCTGAAGATCGTTGGACAAGTTTTCTGGTAAGATCAAAACGATTCGAGCTGTAATGAGCATGTTTTCAGGTCCAATGAACATGTTCTA	nnu-novel265	chr5;20252170;20252264;-	old
nnu-miR347	ACATGTTCTGAAGATCGTTGGACAAGTTTTCTGGTAAGATCAAAACGATTCGAGCTGTAATGAGCATGTTT	miR347	chr5;20252193;20252264;-	known
nnu-miR291	TTTATACTAAATGGTCTTTGGGTCGAGCCATCTTGTGAAAACCCAAGGATTGTAGGCAGATGCA	miR291	chr5;22009377;22009441;+	known	TE-related(Complete)
nnu-miR291s	TTTATACTAAATGGTCTTTGGGTCGAGCCATCTTGTGAAAACCCAAGGATTGTAGGCAGATGCAA	nnu-novel210	chr5;22009377;22009442;+	old
nnu-miR245	TTCCGGTACTGTGGCAACATTAGCTGTCTTTGGCTTTCCTATCTGATTGCCCTTCTTAAAATTGTTGTTATTCTTAAACTGGTCAGGA	nnu-novel168	chr5;23173702;23173790;+	old	TE-related(Complete)
nnu-miR204a	GCATCGGATTGCACTGATTCGAAATTTCATCCTTAGTACATTGGTGGACCAAATCGGATGTAGTCCAAAGCCTC	miR204	chr5;25202536;25202610;+	known
nnu-miR204	GCATCGGATTGCACTGATTCGAAATTTCATCCTTAGTACATTGGTGGACCAAATCGGATGTAGTCCAAAGCCTC	nnu-novel128	chr5;25202536;25202610;+	old
nnu-miR161	TTCTAAGATCTATTTGCAAAAGCTCACTAGGTCTTTTAACCATCAGATCTTGCAATAGATCTTCTGAAAAAGACTT	nnu-novel94	chr5;26066013;26066089;-	old	TE-related(Complete)
nnu-miR214	GCCCACACTAATTATGCGTATGTTGAAATGTTTGTGGAGTCCACATTACATATTATATATATGTTGAAATTTATGTGGGGCCC	nnu-novel138	chr5;26066387;26066470;-	old
nnu-miR38	ATTAATGGAGGGATCGACACAGATATCTTTGCTTCCTTCCCTTCTTGAATCAATTTATCTTCTCGAAGATGGAAACTGATTCATGAAGTGAAGGAAAT	miR38	chr5;28226542;28226640;-	known
nnu-miR38s	ATTAATGGAGGGATCGACACAGATATCTTTGCTTCCTTCCCTTCTTGAATCAATTTATCTTCTCGAAGATGGAAACTGATTCATGAAGTGAAGGAAAT	miR38	chr5;28226542;28226640;-	known
nnu-miR303	TTGGGCCTAGTTTAGAAAATTCAGGCTTAAGCTTTGGTTGATAAACTTTGGCCTTGGCC	nnu-novel223	chr5;28362994;28363053;-	old	TE-related(Complete)
nnu-miR101	AAGTATTTCAACCATTTGGGTAAAATGGATAATTTCATGATGTCATAAATAATACTATTCGGGTCATGGTTGAGCTGGCCT	nnu-novel37	chr5;28455786;28455867;-	old	TE-related(partial)
nnu-miR222	TTTGGAAATGATTCTAGTGGCATCAGCTTCTTATATTATTACCTTTACCACCGTGTACAATCTAACTTTGATGCCACTCAGGTCTACTGCT	miR222	chr5;32970614;32970705;-	known
nnu-miR222	TTTGGAAATGATTCTAGTGGCATCAGCTTCTTATATTATTACCTTTACCACCGTGTACAATTTAACTTTGATGCCACTCAGGTCTACTAATCA	miR222	chr5;33081104;33081197;-	known
nnu-miR320	GGTTGGGTCAAAGTCAGCTCTATCTATATTTGTCAAATCTCAAAAAAACAATATTTGAAGTGACTCGAATTCAAGCCT	miR320	chr5;33768967;33769045;+	known	TE-related(Complete)
nnu-miR9	ATCCAGAGACCTTGCCAATTGAGCAAATTGGCACCTAAAAGACTCTGGATCT	miR9	chr5;34956846;34956898;+	known
nnu-miR9a	TCCAGAGACCTTGCCAATTGAGCAAATTGGCACCTAAAAGACTCTGGATC	miR9	chr5;34956847;34956897;+	known
nnu-miR372	CACAATCTATCTACAGTTCAGAACAATTATGGACTGTAGTGTGGTGTGGATA	nnu-novel291	chr5;35208196;35208248;+	old	TE-related(Complete)
N_miR394a_255	TTGGCATTCTGTCCACCTCCATTAAAATTTTGCTTAATGCATGACTTGGAGGTGGCCAGCATGCCAA	miR394	chr5;38872595;38872662;+	old
nnu-miR394a	TTGGCATTCTGTCCACCTCCATTAAAATTTTGCTTAATGCATGACTTGGAGGTGGCCAGCATGCCAAAA	miR394	chr5;38872595;38872664;+	known
nnu-miR394	TTGGCATTCTGTCCACCTCCATTAAAATTTTGCTTAATGCATGACTTGGAGGTGGCCAGCATGCCAAAA	miR394	chr5;38872595;38872664;+	known
NmiRNA#18_23	TCTATTGTGCTGTGGACGGAGCTGTGTCCCCAATCAAATCCACTCGCATGACCTTAACCTTCTCCCACATCTCCGTCCATTGCACAGTGGA	nnu-novel376	chr5;40522887;40522978;+	old
nnu-miR290-2	TTTTTTTTTTTTTTGCAATGAAAGGGCAAGTCTAAGGCTTTGTTTGGATTTGGTGTAAAACATCATTAGTGTAAAAGTACACTGATGACATTTTACACTGAACCGTATAATAAGTGATCGTCACATTTTGAAAACCATGATAAAAAAG	nnu-novel21	chr5;40712503;40712650;+	old	TE-related(partial)
nnu-miR166a_46	GGAATGTTGTCTGGCTCGAGGTCACGTAGGTGATTTTGTAGATTTTCCTGTTTTACGTTTAGAGTTGTAAGGAAAGTTTGGATTCAACGCCTAAGTGACCTCGGACCAGGCTTCATTCC	miR166	chr5;41656420;41656539;-	old
nnu-miR166b-4	GGAATGTTGGCTGGCTCGAGGCTTTCAGGTTAGCTCTGGTATGAGGAGAGAAGTGAAGGCGTCGGACCAGGCTTCATTCCCC	miR166	chr5;41656649;41656731;-	known
nnu-miR152bs	TGATGTGATAGAATGAAGCCTACTCCATTAATCCATATACAATTTCTCATATATTTCATTTATGGATATTCATTCCACACATCATCTAGT	miR152	chr5;41896278;41896368;-	known
NmiRNA#9_13	CGGAATCAAATCGGTGATAAGTCGGGGTTGACAAGAAACCAGCAGATCCAACTTATCACCGATTTGCTTTCG	nnu-novel408	chr5;4300139;4300211;-	old
NmiRNA#20_434	CAAAGAGCCGCCCCATAGCACATTCCCACCATGTATTGGGAACATCTCCCAATGATAGTACTAGTCTTGATGATGTCATCATCAGAAGATGTTCCCAGTACATGGCGGGGATGTGCTGTGGGGCGGCCCCTTG	nnu-novel378	chr5;43107985;43108118;+	old	TE-related(Complete)
nnu-miR31	TCCTGAATCGTCACTGTAAAACAGGGTGCTAAAGTTGTATCTCCACACAGTGTGTTCAGTTCTGG	nnu-novel230	chr5;46955796;46955861;+	old
nnu-miR78	GGTTCAACCGCTGATCCATTCAATTGGGTCACAGGTTGTACACTC	nnu-novel343	chr5;47391969;47392014;+	old	TE-related(Complete)
nnu-miR200	CCTGGTTCAAAGTATTGATATGATATGCTCCATATTGGGCATATCATATCGATAATCGATACTTTGAACCTTGGTAC	nnu-novel124	chr5;47482251;47482328;+	old	TE-related(partial)
nnu-miR270-1	ATTTACTTGGCGGATTGTGTGATCAACCCTTCACCCAACCCACCCATTTAAATGGG	nnu-novel3	chr5;51136541;51136597;+	old	TE-related(Complete)
nnu-miR121	CAAATTATCAATTACCTTTAGATTTGTTTTGAATAAAAACAAAGGTATGCTCGTGAATTGGTGAACTGCCG	nnu-novel57	chr5;51181957;51182028;-	old	TE-related(Complete)
nnu-miR55	ATCGGGCAGTGCGTAGCACGCACCGCTTGGCAGCTCGCACGGCAGCATGCTCCGCGCACATGCCCGGCACC	nnu-novel320	chr5;53219481;53219552;+	old	TE-related(Complete)
NmiRNA#45_63	CCCTGCCGTGTATTGGGAACATCTCCCGATGATGATATTATTATTTTTTATATCATCATCGGGAGATGCTCTCAATACATGGCGGGG	nnu-novel401	chr5;53420637;53420724;+	old	TE-related(Complete)
nnu-miR173	ATTAGGATTGGCTATGCTTGGCACAAAAGAATGAGCCATAGGCTTTAGTTAATTGCTATGCGA	nnu-novel98	chr5;5382961;5383024;+	old	TE-related(Complete)
nnu-miR329s	TTTTGAATTTTGAAATAAAGCGCGCGCTGTCATGTCTCCCAGCGGCGCGCTTTTTGAATTTTGAAATGAGGC	miR329	chr5;55964099;55964171;-	known	TE-related(Complete)
nnu-miR329s	TTTTGAATTTTGAAATAAAGCGCGCGCTGTCATGTCTCCCAGCGGCGCGCTTTTTGAATTTTGAAATGAGGC	miR329	chr5;55984615;55984687;-	known	TE-related(Complete)
nnu-miR242-2	TTAAGAGAAAAATAATAGGTGGGCCCCACATATTAATTTTCTTTTACAAGAGAAAATTTTAGGTGGGACCCACCTATTATTTTTCTCTTAAAAG	nnu-novel13	chr5;58134059;58134153;-	old	TE-related(Complete)
nnu-miR219-2	ATTCCATTGACCTGCTTCGGACTAGTTGGTTCGGTCCCTAACCCGTGCACAACCTGACAAGGGTCGATTCAAGTCA	miR219	chr5;58985995;58986071;+	known	TE-related(Complete)
nnu-miR2950-2bs	TTCCATCTCTTGCACACTGGAGCAGCTTTCTGTCCCTGGGCTGGTGTGCAAGAGATGGAATG	miR2950	chr5;60229981;60230043;+	known
nnu-miR2950-2	TTCCATCTCTTGCACACTGGAGCAGCTTTCTGTCCCTGGGCTGGTGTGCAAGAGATGGAATG	miR2950	chr5;60229981;60230043;+	known	TE-related(partial)
nnu-miR211	TACGTATCCAATCACGAGTGAACACGCCAGAGCTGGCGTGTTCACTCGTGATTGGATACTTAGCC	nnu-novel135	chr5;62954644;62954709;-	old
nnu-miR363	AATGCGTACAGATAAACATGATGGGGAAAATGTTGATTTGGTGATGACAT	nnu-novel282	chr5;63491916;63491966;-	old	TE-related(Complete)
nnu-miR1	ATATGCATTTTATAAGGTGGGCCCAACATACTATTGGTGGATATGCATGTCGGGTCCATGTGTCAACATGTATGTGGGCCC	nnu-novel34	chr5;63566444;63566525;+	old	TE-related(Complete)
nnu-miR1*	ATATGCATTTTATAAGGTGGGCCCAACATACTATTGGTGGATATGCATGTCGGGTCCATGTGTCAACATGTATGTGGGCCC	nnu-novel34	chr5;63566444;63566525;+	old	TE-related(Complete)
nnu-miR380*	ATTGGGTTGGGTTGGGAAAGGGTTGAATATCAACCTATCCATATTGACCCACCAACCC	nnu-novel299	chr5;69597108;69597167;-	old	TE-related(Complete)
nnu-miR380	ATTGGGTTGGGTTGGGAAAGGGTTGAATATCAACCTATCCATATTGACCCACCAACCC	miR380	chr5;69597108;69597167;-	known	TE-related(Complete)
N_miR172d_633	CTGCAGCCAATTTGGAGACTTTATTATCTGCGATGATGGGAATCCTGATGATGCTGCAG	miR172	chr5;74688240;74688299;+	old
nnu-miR13	TGCTATCAATCAAATGAAAAACCAAACCACCCATGAATGCACTCATTGGGTGATTTGTTTTTTCATTTGATTGATGGCATG	miR13	chr5;76625317;76625398;-	known	TE-related(partial)
nnu-miR13d	TGCTATCAATCAAATGAAAAACCAAACCACCCATGAATGCACTCATTGGGTGATTTGTTTTTTCATTTGATTGATGGCATG	miR13	chr5;76625317;76625398;-	known
nnu-miR339	AGATAAGATCCGTAGATCTGGCCTATCAATAGGATTCAAATTCAAATCGAGTCCTATCAGATCCAATTGGATCTTCGGATTGGATCGGAT	nnu-novel257	chr5;76717166;76717256;+	old	TE-related(Complete)
nnu-miR175	TGAGAGGATTGGTGTCGCAAGGTCCTTTTTGTGTTGCTACCAATCCTCTCAAG	miR175	chr5;80504494;80504547;+	known
nnu-miR171c_84	AGAAGCTGCTGGTTAATGGTTATGATATTGAAATAGTTACTGTGATGTTGGCCCGGTTCATTCAGA	miR171	chr5;81855515;81855581;+	known
nnu-miR171a-1a	TGTTGGCCCGGTTCATTCAGACAAACATCTCGCCCGCCTTCAGAGGTGCAGTTTTGATTGAGCCGTGCCAATATC	miR171	chr5;81855560;81855635;+	known
nnu-miR394	AGGAAAAGGAAGGAGGTTATTTTAGTTTCATGTGGGTTTGGCAAAGGGTTTCTTACAGAGTTTATTGGCATTCTGTCCACCTCC	miR394	chr5;82067043;82067127;+	known
nnu-miR394a	AGGAAAAGGAAGGAGGTTATTTTAGTTTCATGTGGGTTTGGCAAAGGGTTTCTTACAGAGTTTATTGGCATTCTGTCCACCTCC	miR394	chr5;82067043;82067127;+	known
nnu-miR394	TTGGCATTCTGTCCACCTCCACCAAAGGAAATCCATCTCTCTCTCTCGTTTTCTCTTCTTTTTTAATGGAGGTGGGCATCCTGCCAACA	miR394	chr5;82067107;82067196;+	known
nnu-miR196	ATGGACAAGTGCATTCTAATGACTAGCAAAAATTAGATTGTTATCAGGTTCATAC	miR196	chr5;82111721;82111776;+	known
N_miR845_726	TGTCTGTGGCATCGTGAAGCCTGCGATTTTGATAGCCTGGCTCTGATACCAATTGATG	miR845	chr5;84636957;84637015;+	old	TE-related(Complete)
nnu-miR365	AGGACACCTCGGTACCAGGGCACCTCAGTACCCACAAACGCTGAGGTGTCACGT	miR365	chr5;8505084;8505138;-	known	TE-related(partial)
nnu-miR283	GTCACCTATTATATGATTTGTGTAAAACGTTATCAATGTACTTTTACACTGATGACGTTTTAGACCAGATCCAAATGAAGCCTT	nnu-novel203	chr5;8815848;8815932;-	old	TE-related(partial)
nnu-miR125	ATATGAATGTCATGTAGAAGTATAGACACATTAATGTATTCAGTCACGCGGAATACAATATCGTTGATAGGTGCCACATGGCATTCATATGTG	nnu-novel60	chr5;8820365;8820458;+	old	TE-related(Complete)
nnu-miR37-2	GGTCCACATCCACGAATTTTACCAATGTATGATATATTAGGGAATTCGTGGTCTCTGTCCA	miR37	chr5;9556255;9556314;+	known
nnu-miR37-2*	GGTCCACATCCACGAATTTTACCAATGTATGATATATTAGGGAATTCGTGGTCTCTGTCCA	nnu-novel7	chr5;9556255;9556314;+	old
nnu-miR37-2	TAGGGAATTCGTGGTCTCTGTCCACAATATATTTCAAATTGTGACTGTCCATAGTAAATCAAACAATCACATGCCTTATAGACGGGACTATAAAACACAACCT	miR37	chr5;9556290;9556393;+	known
miR-434-5p	AGCTCGACCTCTGAGATTGGCACCAGGACAGTATCTTCCATAGGTTGAGCTCG	miR434	chr6:10081782..10081835:+	novel	TE-related(Complete)
nnu-novel-65	GTGCCTCCACGTGCGGTGACCAATGATTAGAAACACTAAACTACCGTGGTGTGTCATGGTTACTGTGGTTACTGTGGTGCCT	nnu-novel-65	chr6:10537768..10537850:+	novel	TE-related(Complete)
miR-4693-5p	GTGCCTCCACGTGCGGTGACCAATGATTAGAAACACTAAACTACCGTGGTGTGTCATGGTTACTGTGGTTACTGTGGTGCCT	miR4693	chr6:10537768..10537850:+	novel
miR-79-5pa	AGCCTCGTCCTGCCGAGGTGGGCACTTTGGCACAGGATGTGGACTCC	miR79	chr6:11148976..11149023:+	novel	TE-related(Complete)
miR408a-3p	AGCACAGCTCTGACAAATAACGGCCAGCCACTCCAAGCCGTTATTTGACAGCAGATCGCGGC	miR408	chr6:11186408..11186470:-	novel	TE-related(partial)
miR-544a	TTTGATTGATATGATGAGGTTTCATTGAGGTTTGAGAGCTTGATGATGAAAATTCTGCATCGTATTTACTACCTG	miR544	chr6:1441114..1441189:+	novel
miR-959-5p	ATAGTACTGAGAACTGTAAGAATCTCCGCGATGAGATAGAGGAACTCATTCGTTGCAGATATCTAAGGAATTTCGTACAAAAT	miR959	chr6:15371356..15371439:+	novel	TE-related(Complete)
miR-1452s	AAGGTTATCAAGGAAAAAATTCTTTCCTATTAGGAAAGAGAATCCTTTTTGTTAGGGAATGAGATATTTCCTTTAGTTTGAC	miR1452	chr6:16078857..16078939:+	novel
nnu-novel-66	AGATTGCGCAGATCATGAGCAGCTAAGCTTCTTTTTCTGGTTCAAGGGAGGAGGTTCGATTGTGTCATTATGAGGTTCTGTAGTTAATTTA	nnu-novel-66	chr6:20046826..20046917:-	novel	TE-related(Complete)
miR7999-5p	CTGGGTCACCTCTAGCAGCCTAGCATCGACTTCTCGTCGAGTTTGAATGCCAGATAAGTTCAGACCCTCCA	miR7999	chr6:20896145..20896216:-	novel	TE-related(Complete)
miR-3417	AAGAGATACGTCAACTAGAAGGGCATCGCGCTCTTGTAGAGATCGATCAATCTCCTCC	miR3417	chr6:20986976..20987034:+	novel	TE-related(Complete)
miR-3417	AAGAGATACGTCAACTAGAAGGGCATCGCGCTCTTGTAGAGATCGATCAATCTCCTCC	miR3417	chr6:20994167..20994225:+	novel	TE-related(Complete)
miR-8414-3ps	TGATAATTCTGTAGTTTGATGCCTTAAGGACATCATTTCTAGGGTATTTTAGGCCTTAGAATAGTTAAA	miR8414	chr6:21103468..21103537:-	novel
miR-92a-1-5p	AGTCTGGTGCCAGCAGCCGCGGTAATTCCAGCTCCAATAGCGTATATTTAAGTTTGTTGCAGTTAAAAAGCTCGTAGTTGGAACTTGGGTTGGGTCGACCGGTCC	miR92	chr6:22817884..22817989:-	novel	TE-related(Complete)
miR-4200-3p	GACTTAAAACGCGACGGGGTATTGTAAGTGGCAGAGTGGCCTTGCTGCCACGAATCCACTGAGATTCACCCTCTGTCGCATCGATTCGT	miR4200	chr6:22886450..22886539:-	novel	TE-related(Complete)
miR-8195-5p	GCTCAACTCGAGCTTGAGCTCGGCTCAGTTCATAGCTTGCAAGTTCGAGCTCAGCGCGGCTTAGCTCGAGCTCGACTATAAACC	miR8195	chr6:2345995..2346079:-	novel	TE-related(Complete)
miR164a	AGGAGAAGGACTCTTACCTTGGCCAACCAATCCAGTAGGGTGTCCTTAACCCCC	miR164	chr6:2392591..2392645:-	novel	TE-related(Complete)
miR-1339-3p	TGAAAACTCTGTATTTTGATGCCTTACGGGCATCATTTTAGGGGTATTTTAGACT	miR1339	chr6:25408813..25408868:+	novel	TE-related(Complete)
nnu-novel-67	CTAGGGTTTGCTAAGGCGTGGGGAGCATGCTAGTACAGTAGGAGGGGCGCC	nnu-novel-67	chr6:25519526..25519577:-	novel	TE-related(Complete)
miR-1339-3p	TGAAAACTCTGTATTTTGATGCCTTAAGGGCATCATTTCAAGGGTATTTTAGGCC	miR1339	chr6:26976941..26976996:+	novel	TE-related(Complete)
miR-425-5p	GTGTAAAGTAGGTCGTGTTGTGCCAACATGACACGGTTTTCTGGGCTGCCT	miR425	chr6:30420358..30420409:+	novel	TE-related(partial)
miR-548l	AAAAGTATTTTCAAGGATTGGCCTTAGAAGTGGGTACTAATAAATCGGTATTCAATCTGGGCATGAATGGAAAACTGCTTTTAAAACAT	miR548	chr6:30431730..30431819:+	novel	TE-related(partial)
miR-6336s	TCTCGGATATGTTTTGTGGGGCCTACAGCAGCTCTCCTATATAAGGGC	miR6336	chr6:30825026..30825074:-	novel
miR319as	TGATAGGTTGTGGCTTGCTCCCGAAGGGGAGGTGTGCATCCACGAGCATTACCTTGACTTTGGACTGCGGTTTCCCTTGCACC	miR319	chr6:32620602..32620685:+	novel
miR-5731-3p	AGGGCACCACGTGGCTTTGAACCTAAAAGGTTTAGGACCCAAAGAGGGGAGGTGCTCAGT	miR5731	chr6:33707777..33707837:+	novel	TE-related(Complete)
miR-2432	CCAGGATTCTGACTTAGTGAACCCAAAAAAGCAGGAATGGTGGAC	miR2432	chr6:35271609..35271654:-	novel
miR-3329	CAGGTTCCTGTACCAGGTGCGAGCCACTCCTCTGAAGGTGGTAGTGAAGGCTACGCACATACAAGACTCGTTGGCCC	miR3329	chr6:35477079..35477156:-	novel	TE-related(Complete)
miR-2263	ATCTCGGGCTCCCTGAGCGGATCCATTGGCGGAGAGCTCGATACCTCGAGCTCCGCATCTTGAGGCAGTTCGACACAAGTCCGTTTGGC	miR2263	chr6:38777162..38777251:+	novel	TE-related(Complete)
miR-1245-5p	ACTGCAAATATCTCAGCTCTAAGGGAGTCACTCACTCCAATAGGCCTGAGAACATAATAGAGA	miR1245	chr6:39603823..39603886:+	novel	TE-related(Complete)
miR8655	CCTTGTATTGGTAACATTTCCTAATGATGACATGTTCGATTCTAGTATTATCATCGGGATATGTTCCCAATACACGGCG	miR8655	chr6:41239762..41239841:+	novel	TE-related(Complete)
nnu-novel-68	ACCTCGATTGCTAGGGAGACCTAGAATTAAAGGTCTCATGAGCCTAATTGAGTGTGT	nnu-novel-68	chr6:41982402..41982459:+	novel	TE-related(Complete)
nnu-novel-69	ACCTCGATTGCTAGGGAGACCTAGAATTAAAGGTCTCATGAGCCTAATTGAGTGTGT	nnu-novel-69	chr6:41982402..41982459:+	novel
nnu-novel-31	ATTATACGGGCTAAAACAAGCACCACGCGCTTGGTATAGTCGTATAGATGC	nnu-novel-70	chr6:43212141..43212192:+	novel	TE-related(Complete)
miR-1357s	ATTATGAGAATCCTTAGACGAAAGGAAAATTCGTCCTTAAAATATCTCATA	miR1357	chr6:45741574..45741625:+	novel
nnu-novel-71	AATTGGACCGGTTGAATTGTGACCCAAGCGTCTGGCCGGTTCAGTCAT	nnu-novel-71	chr6:46728001..46728049:-	novel	TE-related(Complete)
miR6262	ACTTTAGAGTTGTAGTACTTGGCCATCCGGTGTTGCTGCGCTGCGATTCTGAGGTGTGCT	miR6262	chr6:4944186..4944246:+	novel	TE-related(Complete)
nnu-novel-72	GTCCCATTGGGCGTGCCAAAATCATGTTTTGATTAGAAAATACAGAAAAATAATTTGAGTAGAATTAGCGTTTCCCT	nnu-novel-72	chr6:49468380..49468457:-	novel
miR-7189-3p*	GCCGTACGTTGAGAACATCTCCCCATGAATGGCAACATACAAGTATGGGCTGTTCCCGATGTGTAGCTG	miR7189	chr6:50129210..50129277:-	novel
NmiRNA#25_442	GCCGTACGTTGAGAACATCTCCCCATGAATGGCAACATACAAGTATGGGCTGTTCCCGATGTGTAGCTG	nnu-novel-73	chr6:50129210..50129277:-	novel	TE-related(partial)
miR-802-3p	AAGGAGAAAGTTCACTGTAGGATAAGTATTGTGATATGCAATGAGCAGTGCACTTCCTCTTCC	miR802	chr6:51748607..51748670:+	novel	TE-related(Complete)
miR6483	AATTGTAGAGCTCAGATTGGCACCCCCTAGAGTGTGCCCTACATGTACATCTCAACTTGCTTTGGGAATATCTCCT	miR6483	chr6:51959624..51959700:-	novel	TE-related(partial)
miR-9277	TGTTCGAATGGACTTGGCTCTGGCTGAATCCGGTCTCCTCCGATTCACCCTTGCTTGGCATTTGGAAAACATC	miR9277	chr6:53828382..53828455:-	novel	TE-related(partial)
miR-5405-5p	TGTTTTATAGTGTAGATGAGAAATTGGGTGGTGTGGATGAAAATATACTATACCCCAATAAGGTAATTGTTCTACACTATGGACAAA	miR5405	chr6:53957459..53957546:+	novel	TE-related(Complete)
miR-3847-5p	TTCGAACTGGACGGTTGGACTGTCGACCCGGAAACCGGTGGCCAGAACGGTTCTGTTTCCGGGTCGTTTTTTAAAACGTTGGTTTGTAGCA	miR3847	chr6:54631324..54631415:+	novel	TE-related(partial)
miR-580-3p*	AAGTTAGGGTTTCTCATGTGAGTCTAATACCAGCTGACCACATGAGAATCTCTTAGGACTGGAAG	miR580	chr6:56684828..56684893:-	novel
nnu-novel-56	AAGTTAGGGTTTCTCATGTGAGTCTAATACCAGCTGACCACATGAGAATCTCTTAGGACTGGAAG	nnu-novel-56	chr6:56684828..56684893:-	novel	TE-related(Complete)
miR-1953	CTTTATATATGCCTGGAGATAATAAACGAGTTAATAAAGAAAAGAAAGGGAAAGATGAAAAGGA	miR1953	chr6:57292945..57293009:+	novel	TE-related(partial)
miR-2051-3p	CTGATGAGTTTCCGGCGTGAATGCACCCTGGTGACCGGAGACTGCTGTAGGAG	miR2051	chr6:57688923..57688976:-	novel
miR-3361	GTATCATAGTGGGCAGGATACAGTTTTCTGTATTTGAAGACTAGTGGAGTCAATGATGCCT	miR3361	chr6:5805666..5805727:+	novel	TE-related(Complete)
miR919-1	TCAGCAAGGACCCATGTCAAGAACCCATGATATCGAGATTACGTTGCATGACTT	miR919	chr6:5836493..5836547:+	novel	TE-related(Complete)
miR10539	GTTGGTCACAGCCCTGATTATTTAAAATTGGAACTGTGGGCCAAATGCCT	miR10539	chr6:62346317..62346367:-	novel	TE-related(Complete)
miR11556*	GGCTAAGAGTGTAGATAGCGCGAGTATCAAAAGATTACCCCTACCCTTTGGGATTGGGGCTACTTATAATAGAACTCTATCAAATCAGGCCC	miR11556	chr6:63363769..63363861:-	novel	TE-related(Complete)
nnu-novel-75	AGCCCGAAGAGATTGTTTGAGACCATAAATGGATTTGTGTAGTTTACACACCTTTCCTTTCATTTCATTCCCATACACTCCTGGAGGTAG	nnu-novel-75	chr6:6426603..6426693:+	novel	TE-related(Complete)
miR-101-3p	TAGGAGTTCAGTATCTGTTAGAATGTCAAGAATGTATTTCCTTTGGTTAAGAACAGTACCTGAAGAACTCCTAGC	miR101	chr6:64998616..64998691:+	novel	TE-related(Complete)
miR4223	CTGGAATTAGAATGAAGGCCTTGCCTTCATCAGTTAAAGGATAGAC	miR4223	chr6:67716236..67716282:+	novel	TE-related(Complete)
nnu-novel-76	ACAACCAGGAGGTGGGCTTGGAAGTAGTCATCCTTTGAAGAAAGCGTAATAACTCACTGGTCTAGCTCCATGGCACC	nnu-novel-76	chr6:68441645..68441722:+	novel
miR-133-5p	GGTTTATGGAGTTCACCATAGTTGGCTTTCCACTAGCCAACTCTATTTGGTAATTCTGTTGGCATT	miR133	chr6:801289..801355:+	novel	TE-related(Complete)
miR-223-5p	CGTGTATTGGGAATATCTCCCGATGATAATACCATAATGATGATATCATCATCGGGAGATGTTCCCAATACATGGCA	miR223	chr6:8825751..8825828:+	novel	TE-related(Complete)
nnu-novel-61	AATAGTATCTAGGTCAGGAAGTGTTCCTCGGCTCAAGATATTAGATCT	nnu-novel-77	chr6:9771599..9771647:-	novel	TE-related(Complete)
nnu-miR2950-2	CAGAGTTGAGAGAATTACAAATATTGTTTCTGATCGTGGGTTTATGATATATTCCATCTCTTGCACACTGGA	miR2950	chr6;11725894;11725966;+	known	TE-related(partial)
nnu-miR2950-1a	CAGAGTTGAGAGAATTACAAATATTGTTTCTGATCGTGGGTTTATGATATATTCCATCTCTTGCACACTGGA	miR2950	chr6;11725894;11725966;+	known
nnu-miR2950-2bs	CAGAGTTGAGAGAATTACAAATATTGTTTCTGATCGTGGGTTTATGATATATTCCATCTCTTGCACACTGGA	miR2950	chr6;11725894;11725966;+	known
nnu-miR274	TTATGTAATTGACTTGTAATTGCTTCTATGGTATTCGAAAATTATAAGATTAGCACATATAAGACAAACCTTCCAACTT	nnu-novel194	chr6;13562257;13562336;-	old	TE-related(Complete)
nnu-miR220	TCGGGTTGGGGAATTTGTCACTTGAAATAGAACTGACCAACTTTAGTTGGATTGGTCAATGCTTTAAAAAAATGACCCAGAGACTGACCC	nnu-novel143	chr6;13736122;13736212;+	old	TE-related(partial)
nnu-miR311	TACATGTGTCGAGCATTTGGGGGCAACCATACACCCCCAAATGCTTTAAGTATATAGTAGAT	miR311	chr6;15814331;15814389;+	known
nnu-miR311*	TACATGTGTCGAGCATTTGGGGGCAACCATACACCCCCAAATGCTTTAAGTATATAGTAGAT	nnu-novel232	chr6;15814331;15814389;+	old
nnu-miR311a	ACATGTGTCGAGCATTTGGGGGCAACCATACACCCCCAAATGCTTTAAGTATATAGTAG	miR311	chr6;15814332;15814391;+	known
nnu-miR395a-3	AGTTCCTCCAGCCGCTTCAGTAGTGATTTGCCGAGCCATCTGCTCCATTTCCCCTACTGAAGGGTTTGGAGGAACTC	miR395	chr6;15865107;15865184;+	known
nnu-miR137	AATAAATGCCTAACCGTTGGGGGAAACGTTAAAATGAAGCTTCCCCCAATGGTAGGCGTGCACATAA	nnu-novel72	chr6;16528607;16528674;+	old	TE-related(Complete)
nnu-miR328s	AGGATTCGGATCAGAACTCAGATCTGAGTTCAGATCTGAGTTCTGCTATAGCAGATCTGCAACAGTTCAGATTTGAGTTCCCTTGAACTCAGACCT	nnu-novel246	chr6;19024315;19024410;-	old
nnu-miR54	TTCCTTGGTGCCCTTCTTTAGCCAATTTGTCAAGTGTCAACCATTCTGTTGGAAGAGCATGGAACCC	nnu-novel319	chr6;2106419;2106486;-	old
nnu-miR230	TTAGTGAACCATGAATAGGCTACCCCTATAAGGGACTTAGAGAATTCATGGACTTTGACATT	nnu-novel154	chr6;26483337;26483399;-	old	TE-related(Complete)
nnu-miR234	AAAGATCATTGGACTTGATTGCCTCTAGTAGAAATCTGATGACTGCTATTTAGGCAATTAAGGTTGATGGATCACTAA	miR234	chr6;28235915;28235993;-	known
nnu-miR305	CCTGAGATGTTTAGTTAAGGTTGAGTTGAACCTAGGTTGGTAAACTTAGGCATAACCTTGAATTGGACCAAGCTTAAGCTT	nnu-novel225	chr6;2858613;2858694;-	old	TE-related(partial)
nnu-miR96	AATTCGGCACGTCACCAGTAGCTCGCTATGGAGTAACCTGCTATAGAATAGCTCGCTACGAGGTAGCTCGCTGCAGAGTAGCT	nnu-novel363	chr6;29571133;29571216;-	old	TE-related(Complete)
nnu-miR2111_54	TAATCTGCATCCTGAGGTTTAGAAACTCAATTTCATCACAATCTAATCCTCTGGATGCAGGTTACC	miR2111	chr6;32200113;32200179;-	known
nnu-miR2111_54a	TAATCTGCATCCTGAGGTTTAGAAACTCAATTTCATCACAATCTAATCCTCTGGATGCAGGTTA	miR2111	chr6;32200115;32200179;-	old
nnu-miR41	GGGGATCGTTTGACAGCCTGGCCCAAGCGAGTGGTCGGCTTCCGGTTTAGCCAACCAGTCTGCCGTGCCGTCCTACTTTGTAGCC	nnu-novel306	chr6;32424852;32424937;+	old
nnu-miR5b-2	GGTTCAGTAACTTTTCTTGGTTTTCAGAAACCGAGAAAGGTTCTGAACCCTA	nnu-novel1	chr6;32999501;32999553;-	old
nnu-miR350	AGAGAAGCCGCGGAAAGAGATCTCTCTCCTCCCAACGGAAAGAAATCTCTCTCCTCCCTGTTTCTTCCTGCT	nnu-novel269	chr6;3357248;3357320;-	old
nnu-miR273	TGATTCAAATCAGATCCGATCCAATCCAAAAATCCGACAATCGGATTTCAGATTGGATCGTGATCTGATCCATTTGCACCC	nnu-novel193	chr6;33953310;33953391;+	old
NmiRNA#38_52	TCCTTTAGAGCCTTGTATTGAGAGTATCTCTGTACTTGTGTGCTTTATTCCATTTCCAGTGCAAGGTTGCAAGAGGC	nnu-novel393	chr6;41009396;41009473;-	old	TE-related(partial)
nnu-miR23	ACTTCGAACTGAAACTCTTGGCGCCGGCCCGCTTTCGTAAGTGGGCAGTTCATAGAGTTCTAGTATGACTATAC	nnu-novel153	chr6;43442141;43442215;-	old
nnu-miR167bs_74	GTGAAGCTGCCAGCATGATCTAGCGTTGGATGGATACCCAAGTAATATATTTTAAGATGCACCCTAGCTAGGTCATGCTCTGACAGCCTCAC	miR167	chr6;44533625;44533717;+	old
nnu-miR167d*_78	GTTGAAGCTGCCAGCATGATCTAAACTTCTCACTCAAGGGGGGAGATCAGATCATGCGGCAGTTTCACC	miR167	chr6;44547309;44547378;+	old
nnu-miR167ds_78a	TGAAGCTGCCAGCATGATCTAAACTTCTCACTCAAGGGGGGAGATCAGATCATGCGGCAGTTTCACC	miR167	chr6;44547310;44547375;-	known
nnu-miR167c	TGAAGCTGCCAGCATGATCTAAACTTCTCACTCAAGGGGGGAGATCAGATCATGCGGCAGTTTCACC	miR167	chr6;44547310;44547375;-	known
nnu-miR167a	TGAAGCTGCCAGCATGATCTAAACTTCTCACTCAAGGGGGGAGATCAGATCATGCGGCAGTTTCACCT	miR167	chr6;44547311;44547379;+	old
nnu-miR399a_115	TAGGGTGTCCCTCCTTTGGCAGGCTATGGCGATGGGAGAGTCTGATGCTTTATCTGCATTTGCTGCTTCCAGCTTTACCCGCCAAAGGAGAGTTGCCCTC	miR399	chr6;46583522;46583622;+	old
nnu-miR106	TTAAGATCTAAGCAGCCTGAAGCCTATTTGGTTAAGGCATGTCTTTCCGCACGAAGGC	nnu-novel42	chr6;46589136;46589194;-	old	TE-related(Complete)
nnu-miR11	TCATACCCTCCTCACAGCCACTTGCATCGGAGGAGATATTCTCTGTTCACAGCTGCAATTTGCAAATGGCTGTGAGGATGGTGTGAGC	miR11	chr6;48529099;48529187;+	known
NmiRNA#28_446	CAAATCTGCATGCCCACACGGCACATCTCCGACATGTATTGGAAACATCTCCCAATGATAGTATCAAAAATGATGATACCGTCATCAAGAGATGTTGCCAATACACAACGGAGATGTGATGTGGGACGTTGTGGGGCG	nnu-novel385	chr6;53922576;53922714;-	old	TE-related(Complete)
nnu-miR50	ACGTAAAACTACATTCCATCCAAATGCACGCAAAATTGAACCGGAATGTAGTTTTACATCA	nnu-novel315	chr6;58107253;58107314;-	old	TE-related(Complete)
nnu-miR207	TCAAACACGTTTTGTATGACCCCATCAACGAGTACAGAACATTTTTGAGAT	nnu-novel131	chr6;61431701;61431752;-	old	TE-related(Complete)
NmiRNA#28_446	TGCCCCATAACGTCCCACAACACATCCCCGCTGTGTATTAGGAACATCTCCCGATGATGACATCATTGGTTCTAGTACTATCATCGGGAGATATTCCCAATACATGGTGGGGATGTGATGTGGGACGTTGTGGGGCG	nnu-novel385	chr6;63194950;63195087;-	old	TE-related(Complete)
nnu-miR57	AAGCATCATACCTTACAAAACTGAGGAACTTAAGGAGAATGTCAGAGATAGCCTTCCAAGGTATTGTGAGCAAAGCCCTT	nnu-novel322	chr6;64399126;64399206;+	old	TE-related(Complete)
nnu-miR8	TACCCGTCGTGAATTGGAGCCACACATTTCTATTATGAATTAAGAGACGTGTGGCTGCAATTCAAGGCGGATAGGG	nnu-novel345	chr6;65308952;65309028;-	old	TE-related(Complete)
nnu-miR156c-2a	GTTTATGTCTTTTCCATCGATCTGGGTCTCAAGGGAGGTGACAGAAGAGAGTGAGCAC	miR156	chr6;65982415;65982473;+	known	TE-related(partial)
nnu-miR156c-2a	TGACAGAAGAGAGTGAGCACACATGGTTTTTCTTGCATGGAGGCTCATGCTCGAAGCTCTGCGTGCTCGCTCTCTATCTGTCACC	miR156	chr6;65982453;65982538;+	known	TE-related(partial)
nnu-miR156c-1*	TGACAGAAGAGAGTGAGCACACATGGTTTTTCTTGCATGGAGGCTCATGCTCGAAGCTCTGCGTGCTCGCTCTCTATCTGTCACCA	miR156	chr6;65982453;65982539;+	old
nnu-miR142	GGCTAATGAGGATCGTCAATTTGTAATCTTTGTGGATAAAGGGAAAAATGGACATTTTGAGGTCTAAAATTTGGTGG	miR142	chr6;6607762;6607839;-	known	TE-related(Complete)
nnu-miR13b	TTTTTCATTTGATTGATGGCATGTTTGTGTTTTATTGTGGGGTTGCATGAAAATGTTGTAGTCATTTGAAATAAC	miR13	chr6;66791779;66791854;-	known	TE-related(partial)
nnu-miR13d	TTTTTCATTTGATTGATGGCATGTTTGTGTTTTATTGTGGGGTTGCATGAAAATGTTGTAGTCATTTGAAATAAC	miR13	chr6;66791779;66791854;-	known
nnu-miR13	TTTCATTTGATTGATGGCATGTTTGTGTTTTATTGTGGGGTTGCATGAAAATGTTGTAGTCATTTGAAATA	miR13	chr6;66791781;66791852;-	known	TE-related(partial)
nnu-miR13b	CATGTAAACTCATCGGAACCAAATCATCCAGGCATGCACTCGCTGGGTGATTTGTTTTTTCATTTGATTGATGGC	miR13	chr6;66791834;66791909;-	known	TE-related(partial)
NmiRNA#22_437	CCTCTCGGCGAAGCTATCATAGGCGACGACAGCCACCGGCGAAGGGCTCCCTCCCTCCCTTTCTCTCTTCCTCCCTTCCTTCTCTTGCCCCTATTTCATCACCGCTACTGTTGCAAGCAGCGGTGATAAAACAGGGGTGAGAGAGAGAACGAAGGGGAGGAAGAGAGAAAGAGAGGGAGGGAGCCCTTCGCCGATGGCTGCCGTCGCCTGCGACGGCTGTGCCGAGAGG	nnu-novel22	chr6;67099040;67099269;+	old
N_miR164h_517	TGGAGAAGCAGGGCACGTGCTAGATCTTTGGGATGAGAATTCTGAGATTTTCGCACGTGCCCTTACTCTCCAGC	miR164	chr6;67466224;67466298;-	known
N_miR164h_517a	TGGAGAAGCAGGGCACGTGCTAGATCTTTGGGATGAGAATTCTGAGATTTTCGCACGTGCCCTTACTCTCCA	miR164	chr6;67466226;67466298;-	old
nnu-miR111	AACGGATCAAATTCGAATTGGATTAGGTAATATCCGAATTTGAATCTGATTAGAA	nnu-novel48	chr6;68032660;68032715;-	old	TE-related(Complete)
NmiRNA#28_446	CGCCCCATAACGTCCCACAGTACATCCCCACTGTGTATTGGAAATATCTCTCAATAATGATATCATCAGTTTTGATATTATCATCAGGAGATATTCCTAATACATGGCAGGATGTGATGTGGGACGTTGTGGGGCG	nnu-novel385	chr6;6838127;6838263;+	old	TE-related(partial)
nnu-miR171a-1a	TTGGCCCGGTTCATTCAGACAAACAACCTCACATGCAGTGTATTACACGTAGAGGTGTGTTATTTTGATTGAGCCGTGCCAATATC	miR171	chr6;7240771;7240857;-	known
nnu-miR2	ATACCACTATGAGTGTGGACTGGTCTAGTCCACAGAATTTGTCCACAGTTCAAAACAGTTGTGGACT	nnu-novel122	chr6;8737452;8737519;-	old	TE-related(Complete)
nnu-miR2*	ATACCACTATGAGTGTGGACTGGTCTAGTCCACAGAATTTGTCCACAGTTCAAAACAGTTGTGGACT	nnu-novel122	chr6;8737452;8737519;-	old	93
miR11340-3p	GCGGCACCAGAGCGTCCGCACTGAGCGTGCCCCCCGGGTCACTTGTCCGAAGCAGCAATAGTGTAGACCACTCGCAGCCT	miR11340	chr7:1067959..1068039:+	novel	TE-related(Complete)
miR6020a-3p	TCTTGCATTGGGAACATCTCCATACTTTTGTGCTTTATTTCATGGGAGATACTCTCAATGCAATGCT	miR6020	chr7:10696443..10696510:+	novel	TE-related(Complete)
nnu-novel-78	CGCGGTGTATTGTGAACATCTCCCGGTGATGACATCATCGGAATTAATACTATCATCGGGAGATGTTCACAATACACCGCCGGATG	nnu-novel-78	chr7:12474670..12474756:+	novel	TE-related(Complete)
miR167a-3ps	TTCATGCAAGGAGGAATTGTATCTGTTGCCAAAGCAACCATTACAAATTTAGATCCTCAGAAGA	miR167	chr7:13986082..13986146:-	novel
miR167a-3ps	CAGTTGCATTTGCAGGAAAATACAGAATGTAATTTGTTGATTTTCATGCAAGGAGGAATTGTA	miR167	chr7:14037229..14037292:-	novel
nnu-novel-79	TATACGGGCTAAAACAAGCACCACGCGCTTGGTATAGTCATATAGAT	nnu-novel-79	chr7:14461704..14461751:-	novel	TE-related(Complete)
miR-5918d	GTTGAAGCATTCTATGAACCCTAAATGTATCGGCTTTTAGAATGATGGCACC	miR5918d	chr7:17571548..17571600:-	novel
miR4368bs	TTACAAACCATGGTTTTTGAACCGCCATTAACCAGGACGGTTGGACTGTTTGGCCC	miR4368	chr7:17614948..17615004:-	novel
miR-965-3p	TCTCCTTGAGGCAGCAGCAATGGGGCCCCCTCGGAGTGAAGATGTAGCCCGAGTCGGCGAGGTAAAGCGTAGTTTCGAGGGCC	miR965	chr7:18741493..18741576:+	novel	TE-related(Complete)
miR-542-5p	CACACTGAAGGTCTCCGGTTCGAGTCCGGGCGACGCCACTCGCGGGGATAACTCAGTTGGGAGA	miR542	chr7:19767898..19767962:-	novel
miR-2285aa	CGTTCTCCAGGTTACTCCTGTTAGAGCAGAGCATGGAAGCCTTCTGCAGTCTGCACAAGAGTAAACTGGGGAACGAAGGCCT	miR2285	chr7:20393348..20393430:+	novel
miR-3974	AAAGGTCATCGGTCTGGCCAGCCTAGCCCACTAACCAAGAGTTGGAAAGCTAGGTAGGCCATCAGGTCACTGG	miR3974	chr7:22555409..22555482:-	novel
miR-H17-5p	GGTAGCTTCGACGACCATCTTCTCTGTGATCTTCGATGTGGTTATGGCACTAAGGTCGAGCCAGGGAAGTTCACGTCGGGTTAACCA	miRH17	chr7:25924467..25924554:-	novel	TE-related(Complete)
miR-1224-5p	TTGAGGACCGGATCACTGAGATAGAAAATCACATAGACTCCATGAGAACCAATCTTT	miR1224	chr7:26267929..26267986:-	novel
miR8623a	GCTCATGGTCTTGCTGGACATCCTCCTGGACATTATCCACCATCACCATGGGCAT	miR8623	chr7:26496564..26496619:-	novel
miR7752-5p	CCGGTTTTCGGAGAGCTTTAGCAGGATGAACAGGGGAGATCCTTTGCTGCTCTTCGTCACTTGGTC	miR7752	chr7:28202360..28202426:+	novel
miR-1719b	GTTTGTCTGCACGTCTTTCCGTACAAAGATGAGTTGAAAAAAGGT	miR1719	chr7:28398056..28398101:-	novel	TE-related(Complete)
miR-8267-3p	ACATGACTGGATAGATTATGGCCTTTTAGTAGGTCTTTGATCTTTCCCTTTGTGCCT	miR8267	chr7:28508735..28508792:+	novel
miR-1224-5pa	ATGAGGACAGTGTACATTGAAGACCTACTTCGGCCTAGCATCGTTAGGGTGG	miR1224	chr7:28797045..28797097:-	novel	TE-related(Complete)
miR-7210-5p	TAGGTGTTTGCAGATTTGTTTAAGTCTGTGTGGCAAGTGTGTCTATTAAGTAAACATTGTAGAGCTTCATTTCCT	miR7210	chr7:29765841..29765916:+	novel	TE-related(Complete)
nnu-novel-80	ATTCCACCGTGTACTGAAAACATCTCCCATGAATAACAACATACAAGTATGCAAGATGTTTTCGATGTATGGCCGGTACAT	nnu-novel-80	chr7:32729572..32729653:+	novel	TE-related(Complete)
miR-3811a-5p	GGCAATGATGTAATAGCGGGAAAGAAAGTTTTTATTTTCCCATTCTTGATATTCCTTCCTTCTTGCTTCAAAATCTCTTTC	miR3811	chr7:34291273..34291354:+	novel	TE-related(Complete)
miR-2361	CAGAGGGCCTCAAATTTCTTGTCGGTGAATTGTGTTCCGTTGTCTGTGATGA	miR2361	chr7:3461563..3461615:+	novel	TE-related(Complete)
miR8046-3p	GCAGTTTGACCCATATAGTAGTCCATGCTGAAATGGGTTAGTCTTGCTT	miR8046	chr7:35319453..35319502:-	novel	TE-related(Complete)
miR-1736-3p	TCCCTACCAGCCATAAATGCAATTGAGAGACTGAGTGGTTGTGGGCTATATGCACCTTGTGACTGGCTTGGAAC	miR1736	chr7:3562939..3563013:+	novel	TE-related(Complete)
miR-434-3p	TTTGAACCAAAACTTAAATCGACAAGAACTAATCTAGTCGATTTGAGTAGTTAGTAGAAAAATC	miR434	chr7:37705569..37705633:+	novel	TE-related(Complete)
miR-3870-5p	CGGGCTTGCATCTCAGCCCAGGTTAACCTCTTGGCTGAGTCGAGGCATGAACCAGAGTTGGCT	miR3870	chr7:37918325..37918388:+	novel	TE-related(partial)
miR-2016-5p	AAGATTGGTTGAGGGTATGAAGCTGGTGTACTATATTATCTTGATGGTAGTGGTTTGTTAACAACCCTTCAACCATCTCTTTC	miR2016	chr7:45963047..45963130:-	novel	TE-related(Complete)
miR-2158-3p	AGAGAAGTTAGGGGTAGCAACTCCTAGAAGGTTCAAGAGAGGCCAGGGGCGGTAACTTCTAGAATTCTTGGA	miR2158	chr7:46401695..46401767:-	novel	TE-related(Complete)
miR-9871-3p	AGAGAAGTTAGGGGTAGCAACTCCTAGAAGGTTCAAGAGAGGCCAGGGGCGGTAACTTCTAGAATTCTTGGA	miR9871	chr7:46401695..46401767:-	novel
miR-10259-3p	TTGCTGTATCCCCAATAGGAATTCACCTCTGTATTTGATGACTGAAGGTGCATCCTTTGGGGATATTGCAATGG	miR10259	chr7:48305783..48305857:-	novel	TE-related(partial)
miR5258	TCAAGTGATTGCCTCTAAATGCCTATCCTCCAAACGTTATAGAAGCATTTGACTGATAATTAGAGGCACATTTGGTA	miR5258	chr7:48907300..48907377:+	novel	TE-related(Complete)
nnu-novel-81	ATGAATATCGGGTCGGGTCGGGTCGGGTCTGGATCTAAGTGGAACCAGAACCGTCCCGGTTAATATTCCGGACAGTTATACTGAAGAC	nnu-novel-81	chr7:51875543..51875631:+	novel
miR417	CACATTAGTAGGTTCTCATTTGGAAATAAATGTAGAACCGGTTAAAGAAGC	miR417	chr7:53916362..53916413:-	novel
miR417	CACATTAGTAGGTTCTCATTTGGAAATAAATGTAGAACCGGTTAAAGAAGC	miR417	chr7:55910043..55910094:-	novel
miR-7287-5p	GAGAAGAGCAGAGGATCCTAGCTTGGAGCTTTAGTAATAAAGGATTTGACTCTTTGCCT	miR7287	chr7:55959490..55959549:+	novel
nnu-novel-82	TCACCGTGCATTGAGAGCATCTCTCGCACTCGTTATGGGAGGTGCTCCCAATAAACGGTTGAGA	nnu-novel-82	chr7:56182154..56182218:-	novel
miR-8962	TTCCGTTGTTGTTTTGAATGTACCACTGGATGAAAGCAAAGGCCCTACTTTTCATCACATGTTGAAGCAAGGGATACGATAGAATAAC	miR8962	chr7:56942716..56942804:-	novel
miR-1290-1	AGGATTTTGTACTGACTTGTCACCAAGCCGATTGGCCTGAAATCCTTGGGGTGGCAAGCACCAGATTTCTTG	miR1290	chr7:57016617..57016689:+	novel	TE-related(Complete)
miR4372a	AAAAATCGAGTCGGGCTTTTAGGCTTGAGGTCAAGTCCATAGGCTAAAATGCATGTTCAACCTCGTTTAGGAGCCTGGTCAGGCCGGGC	miR4372	chr7:58386890..58386979:+	novel	TE-related(Complete)
miR-4814-5p	GTAGCCATGCGTTGGGAACATCTTCTCATGAATGATAACATCATGCACAGGAGATGTTCTCAACGAATGGCTGTGA	miR4814	chr7:59303058..59303134:+	novel	TE-related(Complete)
miR-4814-5p	GTAGCCATGCGTTGGGAACATCTTCTCATGAATGATAACATCATGCACAGGAGATGTTCTCAACGAATGGCTGTGA	miR4814	chr7:59327928..59328004:+	novel	TE-related(Complete)
miR-2310	TTTTTGTTGCCTACTGGAGCCTTCAGGGACATCTGCAGTATCAGGAGAAGTAACTGGCACAGTGGGAGCCTCACTAGGTTGATCCAGGATGCCACAACTAGGAGTA	miR2310	chr7:6283692..6283798:+	novel	TE-related(Complete)
miR-2310	TTTTTGTTGCCTACTGGAGCCTTCAGGGACATCTGCAGTATCAGGAGAAGTAACTGGCACAGTGGGAGCCTCACTAGGTTGATCCAGGATGCCACAACTAGGAGTA	miR2310	chr7:6289026..6289132:+	novel	TE-related(Complete)
nnu-novel-83	TTTTACGAACACTGTGTGGGCAGCAGAGAAAGCCCCACAGTCAACAAGTGAGAAA	nnu-novel-83	chr7:6864431..6864486:+	novel	TE-related(Complete)
nnu-novel-83a	TTTTACGAACACTGTGTGGGCAGCAGAGAAAGCCCCACAGTCAACAAGTGAGAAA	nnu-novel-83	chr7:6864431..6864486:+	novel
miR395a	TTGAAGTGTAACTTAAACTGGCCCTTACATGATAAGTAAGCAAAAGTATGGGCCAATTGATTATACTACC	miR395	chr7:8900566..8900636:+	novel	TE-related(Complete)
nnu-miR151	CAGGTTTGATCTGATCAGAATTAGATAGTCCAATCTGACATTGTTATTTGTAGATCCGATCAGAACTGATA	nnu-novel88	chr7;1012108;1012179;-	old	TE-related(partial)
NmiRNA#26_37a	TGGTTCGAGTTGTAGCGGCGGTGGCAAAACAGGGGAGAAAGAAAAAGAAGAGGAAGTTGCTACCGCCACTGCAACTTGAACCAG	miR26	chr7;10914931;10915011;-	known	TE-related(Complete)
NmiRNA#26_37*	TGGTTCGAGTTGTAGCGGCGGTGGCAAAACAGGGGAGAAAGAAAAAGAAGAGGAAGTTGCTACCGCCACTGCAACTTGAACCAG	nnu-novel383	chr7;10914931;10915011;-	old	TE-related(Complete)
NmiRNA#37_50	TGAAGTAAAAAGTAGGGAAAGGAAAGGAAAGACAGGAAAACCTTTACGAATCTTATATAGGTTTTCATATTTTTCCTACTTTTTCCTTCA	nnu-novel392	chr7;1167013;1167103;+	old	TE-related(Complete)
NmiRNA#40_469	AGAAGAAGGAAAGGGGAAAAAAGGTTATGAAACCAAACACCGATTTAATAACCCTTCTTCCCATTTTCTTCTTTT	nnu-novel396	chr7;1168344;1168419;-	old	TE-related(partial)
nnu-miR398b	CGTCCTGAGATCACATGTGACACCCAATTGGCTCCCTTGTTAAGGTGTGTTACTGTGCGTTTATGTGTTCTCAGGTCGCCCCTG	miR398	chr7;15735594;15735678;-	known
nnu-miR87	AGAAGGTTCTAGAACATTTGGCCTTGCAAAAAGAGTCAAAATCCTAGGCCCTGAAATG	nnu-novel353	chr7;17570604;17570662;-	old
nnu-miR221	TGGAGAGTGGAAGATAGAAGTGGGAGAAAGCCCACCATTTCCGGAAGGCCTCTCCTATGTATGTATTGAACTGCCATTTGCACCA	nnu-novel144	chr7;17573581;17573666;+	old	TE-related(partial)
NmiRNA#6_9	TCCGCCCCACAATACTCCACACAGCACATCCCCACCGTGTATTGGAACATTTCTCAATAATGACATCATGTGGTAATTTCTTCGGGAGATGCTCCCAATGCACGGCGAGGATGTGCTGTGGGGCGTTGTGGGGCGGA	nnu-novel407	chr7;1796372;1796509;+	old
NmiRNA#21_31a	TCGTTCCCCATTTTACTCTTGTGCAGAAGGCTTCCATGCTCTGCTCTAACAGGAGTAACCTGGAGAACGACGCCC	miR21	chr7;20321823;20321898;-	known
NmiRNA#21_31a	TCGTTCCCCATTTTACTCTTGTGCAGAAGGCTTCCATGCTCTGCTCTAACAGGAGTAACCTGGAGAACGACGCCC	miR21	chr7;20353038;20353113;+	known
NmiRNA#21_436	TCGTTCCCCAGTTTACTCTTGTGCAGACTGCAGAAGGCTTCCATGCTCTGCTCTAACAGGAGTAACCTGGAGAACGACGCCC	miR21	chr7;20393342;20393424;-	known
nnu-miR272	CTATAGTTATACATTGAAAACATCTCTCCTATTTACATGAGAGATATTCCCAATATACAGCTGTAGTGT	nnu-novel192	chr7;20731622;20731691;+	old
nnu-miR140	TTTAATTGTTGTTATTGTGGCCATTTTGTACATGCTAAAGTGACTAGACTGAATGACATGATTATTACTT	nnu-novel76	chr7;2147333;2147403;-	old
nnu-miR120-2*	TTTGGACTGTACATATTTGTATTTATACTCTTCCCAAACTGAAAAGAGTACAAATACAAATATGTATGGTGCAAATACA	nnu-novel4	chr7;21539504;21539583;-	old	3
nnu-miR120-2	TTTGGACTGTACATATTTGTATTTATACTCTTCCCAAACTGAAAAGAGTACAAATACAAATATGTATGGTGCAAATAC	miR120	chr7;21539505;21539583;-	known	TE-related(Complete)
nnu-miR120-2*	CAAATATGTACAGTGCAAAACCTTGTTTTTTATATTTTTAAACCTTGTATTTGGACTGTACATATTTGTAT	nnu-novel4	chr7;21539561;21539632;-	old	3
nnu-miR120-2	AATATGTACAGTGCAAAACCTTGTTTTTTATATTTTTAAACCTTGTATTTGGACTGTACATATTTGTA	miR120	chr7;21539562;21539630;-	known	2
nnu-miR89	ATGGGCACTGCAGGAACGACATCCCCACCATATAATGGCATGAGGATGGCCATCGAACTCCATGCACCCA	nnu-novel355	chr7;23649256;23649326;+	old	TE-related(Complete)
nnu-miR293s	TCCGGTCTGGTCCGGTATGGAATGAACTTATAATCATGGAATCAACCGATATAGACTTGAAC	miR293	chr7;2477647;2477709;+	known
nnu-miR105s	TTTGGACCGAGCCAAATTGAGCCTTCTACAAACCGAGCCCGAATGACTTGTGAATATCC	miR105	chr7;25008324;25008383;-	known
nnu-miR269	TAGAATCGAACTCGAATTGAGCCTAATCGAATTTGAGCACAAACTATTAGACTAGAGTTCGATTCGATTGCAATCCTATGT	nnu-novel189	chr7;25744999;25745080;+	old	TE-related(partial)
N_miR319c_644	AGAGAGCTTCCTTCAGTCCACTCATGGGAGGTGGTAAGATTTAATTAACTGCCGACTCATTCACCCAAATACCAAGTAAAGAAGGGAGCCACTGCTTGGTAGATGAGCGAATGATGCGGGAGATAAGTTGGATCTTATGCTTCCCGTTCTTGGACTGAAGGGAGCTCCCT	miR319	chr7;26038664;26038834;-	old
nnu-miR159a-1	GAGCCACTGCTTGGTAGATGAGCGAATGATGCGGGAGATAAGTTGGATCTTATGCTTCCCGTTCTTGGACTGAAGGGAGCTCCC	miR159	chr7;26038665;26038749;-	known
NmiRNA#15_423-2	ATCTGCTGGTTCATGAATACCTTTGGGTGCGCATTTCAAAGGGGTACGCGCAGTTTAAGGGTGGGCATGAACCAGGAGA	miR15	chr7;26069406;26069485;+	known
nnu-miR276	AATTTGAGGACTTGGAACTTGCCTCTCCTCCTTCACACTATTCTCCCCCAGAGGAGAGGCATGGAATAAGGGCTCAGATTCA	miR276	chr7;26247313;26247395;-	known	TE-related(Complete)
nnu-miR112	GCTTGAGGCTTACACCTCATTTTGACAAAGGCTTAAGCCTTACATCAAAGTCATGACTCTTAAGCCTT	nnu-novel49	chr7;30824001;30824069;+	old	TE-related(Complete)
nnu-miR174-1	TTGGATTGCCGAGACAGATTGATCTGAGTTCAACTGGTTGCAATCATGAGGCT	nnu-novel9	chr7;30943230;30943283;+	old	TE-related(Complete)
nnu-miR341	AGGAGAGAGAACTGGAATAAGACACACAATTTGATGGTTTTTCTGCATCCAGTTCTCTCTCTCTT	nnu-novel260	chr7;31214953;31215018;-	old	TE-related(Complete)
nnu-miR15s	GTTGCAAAGTCCAATAGAATAGGTACTTCAGTATAAAATGTCTAATGAAGTACCTATTCCATTGGGCTTTGCAACTT	miR15	chr7;31998415;31998492;-	known
nnu-miR15	GTTGCAAAGTCCAATAGAATAGGTACTTCAGTATAAAATGTCTAATGAAGTACCTATTCCATTGGGCTTTGCAACTT	miR15	chr7;31998415;31998492;-	known
nnu-miR25-1	CTCCTAATTTTGAATTCTGAAATTTAAATCCCCCTCTTCTATACATTAAATAAGGGGTAACAAGAATCAGTGATTTAAGGAGCCT	miR25	chr7;32174593;32174678;-	known
nnu-miR25-2*	CTCCTAATTTTGAATTCTGAAATTTAAATCCCCCTCTTCTATACATTAAATAAGGGGTAACAAGAATCAGTGATTTAAGGAGCCT	nnu-novel17	chr7;32174593;32174678;-	old
nnu-miR25-2a	CTCCTAATTTTGAATTCTGAAATTTAAATCCCCCTCTTCTATACATTAAATAAGGGGTAACAAGAATCAGTGATTTAAGGAGCCT	miR25	chr7;32174593;32174678;-	known
nnu-miR25-1	CTCCTAATTTTGAATTCTGAAATTTAAATCCCTTTCTTCTATACATTAAATGAGGGGTAACAAGAATCAGTGATTTAAGGAGCCT	miR25	chr7;32177368;32177453;-	known
nnu-miR25-2*	CTCCTAATTTTGAATTCTGAAATTTAAATCCCTTTCTTCTATACATTAAATGAGGGGTAACAAGAATCAGTGATTTAAGGAGCC	nnu-novel17	chr7;32177368;32177453;-	old
nnu-miR25-2a	CTCCTAATTTTGAATTCTGAAATTTAAATCCCTTTCTTCTATACATTAAATGAGGGGTAACAAGAATCAGTGATTTAAGGAGC	miR25	chr7;32177368;32177453;-	known
nnu-miR327	AACAAGTTCTTGGTCGTGAGGATTGGCTTACCCTACAACACCATCATCGGGAGGCCAACTGCTCACACACTCAAGGTAGGCATCTC	nnu-novel245	chr7;34359802;34359888;+	old	TE-related(Complete)
nnu-miR160a-2	TGCCTGGCTCCCTGTATGCCACACGTGAAGACCAATCTGATTACTGATCGGCTATCGTGGGTGGCGTGCGAGGAGCCAAGCATA	miR160	chr7;34853661;34853745;+	known
nnu-miR246-1	ACTCAGATGGATTCTCGGACTGTCCCAACTTACCCAGGTTTTGACCCCCACTAAGGATCTCACTGATTGGCATA	miR246	chr7;40233609;40233683;+	known	TE-related(Complete)
nnu-miR355	CGTGCCTTGTCGAGGGAAGGGGGACCTTTGGAGAACCTTGACAAGCAATCTC	nnu-novel274	chr7;47788510;47788562;-	old	TE-related(Complete)
NmiRNA#37_50	TGAAGTAAAAAGTAGGGAAAGGAAGGGAAAGATAACCTTTACACACCTTGCATAGGTTTCCCTATCTTTTCTTTCA	nnu-novel392	chr7;48787392;48787468;-	old	TE-related(Complete)
nnu-miR24b	AGAGATTAAGACTATAGCAACGGTTATATCTGTTGCTAAATGATGTCTCTAGC	nnu-novel5	chr7;51679058;51679111;+	old	TE-related(Complete)
NmiRNA#39_468	TCACAGCACGTTTCAGCCTGGCATCTGGAACATCTCCCCATGAAATAAAAATTTAAAAGTACGAGATATTCCAGGTGCACGGCTGATATGTGCTGTGA	nnu-novel394	chr7;52077485;52077583;+	old	TE-related(Complete)
nnu-miR330	GCAACGGAAGTTTGAAACAGACTCACAAACAATAATTAAATTTTATGATCTTGAATAAGTTCAAAGTTCCATTTCATC	miR330	chr7;52894898;52894976;-	known
nnu-miR301	AGCTTCCAGTTCAGTTTCAACTATATGCTCGGTTAACTGAACTGTGAGCACCC	nnu-novel221	chr7;52929194;52929247;-	old
nnu-miR134s	ATCTATCATCTAGACTCTTAGCCTTCTCTTCCAGATCTTAGTCTTCTAGATCTCAGATCT	miR134	chr7;57202383;57202443;-	known
N_miR169l_588	AGCCAAGGATGACTTGCCGACTCTACACAGATGGATTTTGCTTTTCTCCCTCAAGACTTTAAGAGGATTTGCAGAAGCTAACTAAGTCGGCGAGTTGTCTTTGGCT	miR169	chr7;581888;581994;-	old
nnu-miR246-1	ACTCAGATGGATTCTCGGACTGTCCCAACTTACCCAGGTTTTGACCCCCGCTAAGGATCTCACTGATTGGCATA	miR246	chr7;60611194;60611268;-	known	TE-related(Complete)
NmiRNA#13_19-2	AGAGTGCCCGACTGAGAAAGCAGTGGCAATGTTTCCCCATATTGCTTGTATAGGAGCCACCAATGTGAGGTCTGAGAGGGACAGATGT	miR13	chr7;7328766;7328854;-	known	TE-related(partial)
NmiRNA#13_19-2	TTCTCAGTCGGGCACTCTGGCTTTTTCACTAAACTACCTAAAATGAAAGAGCCAGAGTGCCCGACTGAGAAAGC	miR13	chr7;7328833;7328907;-	known	TE-related(partial)
NmiRNA#13_19s	TTCTCAGTCGGGCACTCTGGCTTTTTCACTAAACTACCTAAAATGAAAGAGCCAGAGTGCCCGACTGAGAAAGC	miR13	chr7;7328833;7328907;-	known
nnu-miR335-2	ATTCTCGTGATGAAGATTCTCAGAATCCATTCTTTTCAAATGAAAGGATTCTGAGAATGAGAATCCCTAGAATT	nnu-novel27	chr7;7752460;7752534;-	old	TE-related(Complete)
nnu-miR335-2	ATTCTCGGGATGAAGATTCTCAAAATCCATTCTTTTCAAATGAAAGGATTCTGAGAATGAGAATCCCTAGAATT	nnu-novel27	chr7;7780230;7780304;-	old	TE-related(Complete)
nnu-miR149	CTCACTACCTATCGTAAATTGGAGCCACACATCTTTATTATAAATTGAGAGATGTGTGATTGCAATTCACGATGGATAGGGAGTGA	nnu-novel85	chr7;7824084;7824170;+	old	TE-related(Complete)
nnu-miR158	AGCCATTGGTCGGACCACGAACGAGGACGAAAATCAGACCAAATCACCTTGGGTTAAAACTACTCCCTCGTCGGAGTGACCATGCTGG	miR158	chr7;8151713;8151801;-	known	TE-related(Complete)
nnu-miR357	GGAATAGTAAGTTGAATATCTTCTAGGACTGTAGAGACGAGGATCAACGCTCCTTGAGAAGACCAGATCAAAGACTATTACCTTA	nnu-novel276	chr7;9392094;9392179;-	old
nnu-miR145	CTTCTTGAGGTTGTTGGGTTTGCTCTATGGAAAGAACTTCATTGTTGTCTTGAACCGGAATCGCTTCATGAACAGTGCT	nnu-novel81	chr7;9488949;9489028;-	old
nnu-novel-84	TGAATCCAAAACGGGTCGGACCATGTGGGGTCCGAACCCTAAACCACCCACTTTCTTTGCCCAATTTGGATCGTCCAGT	nnu-novel-84	chr8:13405511..13405590:+	novel	TE-related(Complete)
miR395b-5p	TTTGAAGGAAAGTGTAGGGAAAGGTAGGCTTTACAAACCTTAAATACGTTTTCCTACTTTTCTCTTCCTTTCCCTATTTTTTCCTTCAAA	miR395	chr8:13667879..13667969:+	novel	TE-related(Complete)
miR396a-5p-1	TTCCACAGCTTTCTTGAACGTAAAAGTCGAAGGCAATGACAGTGGGGTTGTAATTCAACTGTTCAAGTTCAAGATAGCTGTGGGAAA	miR396	chr8:14753335..14753422:-	novel
miR396a-5p	TTCCACAGCTTTCTTGAACGTAAAAGTCGAAGGCAATGACAGTGGGGTTGTAATTCAACTGTTCAAGTTCAAGATAGCTGTGGGAAA	miR396	chr8:14753335..14753422:-	novel
miR396g-5p	TCCCACAGCTTTCTTGAACCTCTTCACTTGATCTAGAGATCAGCAGAAGTTCAAGAAAGCTGTGGAAAA	miR396g	chr8:14763448..14763517:-	novel
miR-182b-3p	AAGAATTCATGTCTCGTCGTGACATCGACGAACTGGTCGATCCTCGCCAGGGGAAAGCTGTTCTTGGGACA	miR182	chr8:16404478..16404549:-	novel	TE-related(Complete)
miR-11659-6p	AGTTCAATGACTGCTCTCTAGCCTTTGGAGGCAGGAGCATTCTTCTCTACTTT	miR11659	chr8:16407467..16407520:-	novel	TE-related(Complete)
miR159c	GATCACTCCTACTCCAACCAGAGGAGGCTTGGAGTGGAGTGAAACC	miR159	chr8:21617494..21617540:-	novel
miR-432	GATCACTCCTACTCCAACCAGAGGAGGCTTGGAGTGGAGTGAAACC	miR432	chr8:21617494..21617540:-	novel
miR-29a-5ps	CCAGGCCATAGGCAGATCAGATGACTCCCGCTTAAAGATTGACAGGCGTGCTCCGATTCTGATTTGCTTGTGCGCCTGAGG	miR29	chr8:22057386..22057467:-	novel
miR-2355-3p	TTTGTCCTATTCAAGTGTTGGTAACATTCCCCCTAGGTGTGAAAGTTTATTCACCTAGGAGATGGGTATCATTTACCTGGGTAAATATCCAT	miR2355	chr8:22978203..22978295:+	novel	TE-related(Complete)
miR-7188-5p	AACAAGGTAGCCGTAGGGGAACCTGTGGCTGGATTGAATCTTT	miR7188	chr8:25378313..25378356:+	novel
miR-2318	ATGTATGACTCAACATCCTTGGCCACCTCAGGAGGTCATGTCACCT	miR2318	chr8:26571278..26571324:+	novel	TE-related(Complete)
miR6429s	AGGGTTGTTAATGGATTGGGTCTGAATCAAGTCTAAGTAGAACCAATTCTGAACCGAT	miR6429	chr8:27779852..27779910:+	novel
miR-6927-3p	ATTTGGGGAACTAGAGCTCACCCTTTCTCCAAGGATAAGGAAGCTGAGCTCTGGCGAAACGAAGAA	miR6927	chr8:27890506..27890572:+	novel
miR-203b-3p	GACTGAGGCAGTCTATCTGTTCGGGTTTTGAACTGTAGTGAACTTGGTACC	miR203	chr8:27941561..27941612:-	novel	TE-related(Complete)
miR-130a	TCTCTCTTAGCACATGATAGCTATACTTTGAGCTGCTCTTTTGGGCTGAGAATGGGT	miR130	chr8:27945955..27946012:-	novel	TE-related(Complete)
miR-6927-3p	ATTTGGGGAACTAGAGCTCACCCTTTCTCCAAGGATAAGGAAGCTGAGCTCTGGCGAAACGAAGAA	miR6927	chr8:28423299..28423365:+	novel
miR-6927-3p	ATTTGGGGAACTAGAGCTCACCCTTTCTCCAAGGATAAGGAAGCTGAGCTCTGGCGAAACGAAGAA	miR6927	chr8:28463380..28463446:-	novel
miR-8806	TGAGATTTCAGACTGTAGTGTGCTAAGGTTTATGCTATTTTTTGTGTGATTCGAAGGAGAAGTGGTGTTCATATAGTGGTGAGATTTCAGGT	miR8806	chr8:29457710..29457802:-	novel	TE-related(Complete)
miR-1635	GGCTCAGGCCAGCCTGCGCGAGCTTGTCCTTGGTCAAGTAGTTTGACCAATGGAAGCCAACTGCTGCCCAGGATTGTAGCGTTTCCCG	miR1635	chr8:29896484..29896572:+	novel	TE-related(Complete)
miR-I7	AATGTCTCATTTTAATAGGAAATGTCTCATTTTAGATAACATAAAGATCCTAAATGTCTCATTTTAATAGGAGATGTTGGCACCC	miRI7	chr8:30027340..30027425:+	novel	TE-related(partial)
miR161-1	GTTAAGGAGGTATCCACTTTCTTAATAAAGAAAGTGTGATCTGACTGAGCCT	miR161	chr8:30232382..30232434:+	novel	TE-related(Complete)
miR-2754	TCTGGTATATTGACTCAAGAGCCTCTAACTATATGACAGGGGCCACACTTGGTCAGTGCACCAAACC	miR2754	chr8:30761884..30761951:-	novel	TE-related(Complete)
miR-2965	AAGGACTGTAGGTGTCGTGGCACCTTGATTCTCTACGTTTGTTTTGGGGTGTGCATTCACTGTGTTGGGTCTGGTG	miR2965	chr8:31049077..31049153:-	novel	TE-related(Complete)
nnu-novel-1	CTGATTGCTGATGTACTTGGGAGATTGATCTATAGAGCAGGCTCGAGGAATCTGATAAGAGG	nnu-novel-85	chr8:31382511..31382573:+	novel	TE-related(Complete)
miR5757	TTCTCCTCTCTAGGCTCCCACAGAAAATTCCTTATTAATTTTTCCAAGAGATTGGAGACCTTTGAAGGG	miR5757	chr8:31383005..31383074:-	novel	TE-related(Complete)
miR-4799-5p	GTCTAAATCTCTGCCTTTGGTACCACCTCTGGAGAGCAGGAGCAGAAGCAGGAGGGGGAGCAAGGACAT	miR4799	chr8:3167672..3167741:+	novel	TE-related(Complete)
miR6106-5p	CTGCAAGTATGAACTAATTTATCTGTAGTTAGAGTTGTGGAAAGCCT	miR6106	chr8:33393584..33393631:+	novel	TE-related(Complete)
miR5674a	AAATTGTGCTCATACTGTTCTCACAGCGCTTTTCAGCCGGGAATGTAGGGATGTGACATGTGAGAACGGTGTGAACACAATTTTG	miR5674	chr8:33626333..33626418:+	novel
miR-656-3p	GCCCATATACCTAGATGATATTAATTGTTAATATTATAGATTAAAATGGGCTT	miR656	chr8:36094107..36094160:+	novel	TE-related(Complete)
miR6262	CGCAGGTACTATGACTTTGCGAAGAACGAGGTCACTGGTTTTGAACTTTCTTCAGACTTTAGAGTTGTAGTACTTGGCC	miR6262	chr8:36118740..36118819:-	novel	TE-related(Complete)
miR919-1	TCAGCAAGGACCCATGTCAAGAACCCACGATATCGAGATTACGTTGCATGACTT	miR919	chr8:37474684..37474738:-	novel
miR-12086-5p	GTTTCGGCCGAGATCGCATGGTTGTGTTGGTTCCAATTTGGAATGGCCATGTTGGCTTTGGTTAGTGCTCTA	miR12086	chr8:38208814..38208886:-	novel	TE-related(Complete)
miR5798	AACATAGATTAAAAGCCATATCTATGAGGTACACATGAATAAAATTTAGGTCATGGACTAATAATCTGCCTTGCCT	miR5798	chr8:38397348..38397424:-	novel	TE-related(partial)
miR5798	GTGGAACATAGATTAAAAGCCATATCTATGAGGTACACATGAATAAATTTAGGTCATGGACTAATAATCTGCCTTGCCT	miR5798	chr8:38600446..38600525:-	novel	TE-related(partial)
gsa-lin-4-3p	TCGTTTTTGTCACGTGATAGTCTTGAGAGAGATTATTCTCTCAAAAATTATTATTTTGTGTATACGAGC	lin-4	chr8:39973264..39973333:-	novel	TE-related(Complete)
miR-4520-2-3ps	ATTGGACATCATGTCATAAGGACAAAGAGGGAAAAAAGTCCTTCCCTAAATGTGGTGTCAAGTGTT	miR45202	chr8:42316745..42316811:-	novel
miR163*	TTCAGAGAGATGTCTCTTTAGAACAGTGCACCTGTTTGAAGAGACACAAAGAAGAAGA	miR163	chr8:42964421..42964479:-	novel	TE-related(Complete)
miR-10762	GCAGACTTAATGTGGGTTCAAGCTAGGCCACGCCAAGGAGAAATGTGGCTGCTTGGGCCCAGAAATTTGCAA	miR10762	chr8:4427364..4427436:-	novel	TE-related(Complete)
miR10408s	GGAGGACTCAACTTTCCTTGGACCTTATGGTTCCATTTGGGAGGGTTATCTTTC	miR10408	chr8:44670850..44670904:+	novel
miR-6054-3p	AACGGTTGGCTGTTCTTCGCTGGCAGGCTGTTCTTGGCTGAGGAATGGCGAGTCTTGCACTGCCGCCGCTGTTGC	miR6054	chr8:45455593..45455668:+	novel	TE-related(Complete)
miR-1422h-5p	ATAGTCATAATGAACTTGAGGCCTAGAAGCCTAGGTAGATCTTATAAGTTGGGCATGA	miR1422	chr8:45897716..45897774:-	novel	TE-related(Complete)
miR-79-5p	AGCCTCATCTTGCCGAGGTGGGCACTTTGGCACAGGATGTAGACTCC	miR79	chr8:4914121..4914168:+	novel	TE-related(Complete)
miR5248s	TCTCAAAAACAACTAAAAACTATTATTATTTAATAATAATAATAGTTTTTAGTTGTTTTTGAGAGC	miR5248	chr8:52244512..52244578:-	novel
miR-10147-3p	TACCTCGGGTTGTAGATAGGCACCCGGTTTGATCTACGTGGCCTATCATTGCCCCCGTCTTTCAGA	miR10147	chr8:52673664..52673730:-	novel	TE-related(partial)
miR4355	GTGGTGGAGGACGGCTTGGTGTGGGCTGGTCTCAACCCTGCCCGTCTTGGTAGGGGCACTCCTACTGTTGGTTGTACACATCGCCT	miR4355	chr8:53104891..53104977:+	novel	TE-related(partial)
miR-392-5p	CGCATTCGTATCGGCCCGTATTGTGTTGTATCGACTGATACACACTGTTACGGAACGATACGCTGTGTT	miR392	chr8:56816005..56816074:+	novel	TE-related(Complete)
miR2088-3p	CATCCAGCCAGACATTGGAAACATCCAGCCACTTTAATGGGGAGATGTTCCCAATGTTTGGCTGGATGC	miR2088	chr8:5764743..5764812:+	novel
nnu-novel-86	GCTTGGATTTTCGGTCCTTGTGTTGGGTTTGAGCCCAAGAATTTGGGCTTTTTATTTTTTGGACTAGACCAAAGCCT	nnu-novel-86	chr8:6197853..6197930:-	novel	TE-related(Complete)
nnu-miR73	ATTCTATAGGTGTGGTGTGGACCAATCCACACTATATCTTTTGATTCCA	nnu-novel339	chr8;10704420;10704469;-	old	TE-related(Complete)
NmiRNA#6_9	TCCGCCCCACGTACGCCAACCGGAAACTGGATGTGCTGTGGGGCGTTGTGGGGCGGA	nnu-novel407	chr8;11049421;11049478;+	old
NmiRNA#20_434	CAAGGGGCCATTCCACAGCACATTCCTATCGTGTATTGAGAATATTTTTCCATAATAGAATTAGAATTAATGATGTTATCATTGAGAAATGTTTTCAATACACAGCGAGGATGTGCTGTGGGGCGGCCCCTTG	nnu-novel378	chr8;12296843;12296976;+	old	TE-related(partial)
nnu-miR319a-3	AAGCTCCTTCCAGCCCAAAACAGTGTATCCTTACTTTGATCCCTTGTTTTGGACTGAAGGGAGCTCCT	miR319	chr8;12875097;12875163;+	known
nnu-miR319a-2	AAGCTCCTTCCAGCCCAAAACAGTGTATCCTTACTTTGATCCCTTGTTTTGGACTGAAGGGAGCTCCT	miR319	chr8;12875097;12875163;+	known
nnu-miR319a-1s	AAGCTCCTTCCAGCCCAAAACAGTGTATCCTTACTTTGATCCCTTGTTTTGGACTGAAGGGAGCTCCT	miR319	chr8;12875097;12875163;+	known
NmiRNA#22_437	TGCGACGGCTGTGCCGAGAGGGAGAGAGAATGAAGGGCTCGTTGCAAGCATAGCCGCTGTTCTCTCTCTCTCTCTCTCTCTTGGCACAACCGTCGCA	nnu-novel22	chr8;12879047;12879144;-	old
NmiRNA#38_52	AGGGCAACACCCATTCGAGCAGCCTTTACAGCCTTGCATTGGGAATATCTCCACACTCATGTGTTTTATTTCATGGGGAGATATTCCCAGTGCAAGGTTGCAAGAGGCTGTTGGGATGGTGTGAGCACGGGCTTGCCCT	nnu-novel393	chr8;13496339;13496477;+	old	TE-related(partial)
NmiRNA#38_52	GCCTTTACAGCCTTGCATTGGGAATATCTCCACACTCATGTGTTTTATTTCATGGGGAGATATTCCCAGTGCAAGGTTGCAAGAGGC	nnu-novel393	chr8;13496360;13496447;+	old	TE-related(partial)
nnu-miR171d-2	CGATGTTGGTGAGGTTCAATCCGAAGACTGATTTACACTTGAACTGTGGAAACGATCTCAGATTGAGCCGCGCCAATATCACT	miR171	chr8;14530208;14530291;+	known
nnu-miR143	ATGAGAAACCTAAGGATTGTGCCTATCTCACCAATGGCCTAAACTTCCATGGTATCCTATCCTGTTTTCTCATTGA	nnu-novel79	chr8;14703813;14703889;-	old	TE-related(Complete)
nnu-miR396-3a	GATCGATGTTGCTGTATGTGGAAGGTCCTGTCATGCTTTTCCACAGCTTTCTTGAACTT	miR396	chr8;14763412;14763471;+	known
nnu-miR396-1s	TTCCACAGCTTTCTTGAACTTCTGCTGATCTCTAGATCAAGTGAAGAGGTTCAAGAAAGCTGTGGGAAG	miR396	chr8;14763450;14763519;+	known
nnu-miR396-1s	TTCCACAGCTTTCTTGAACTGCATGGGTCTATATCCTACTCAGAAGCTACCCCAGTGTTAAGAAAGTTGGGACTG	miR396	chr8;14771859;14771934;-	known
N_miR396a_692s	TTCCACAGCTTTCTTGAACTGCATGGGTCTATATCCTACTCAGAAGCTACCCCAGTGTTAAGAAAGTTGGGACTG	miR396	chr8;14771859;14771934;-	known
nnu-miR36	CAGCATTTGTGCACCATTTAAAGGCGAGCTTTGAATGGAAATCCATTCAAAGTTAAAGGTCGCACGAGATGTAGTGATT	nnu-novel278	chr8;15211330;15211409;-	old
nnu-miR323	ATTAGAAAGACACGAATGGGCTAGGGCCCATTCGGCCCAGTCTCTCTACACT	nnu-novel243	chr8;16602410;16602462;+	old	TE-related(partial)
NmiRNA#46_474	CCACAGCCTATCCCCTCTGTGCACTGGGAACATCTTTCATGCTTATCATGGGAGACATTCCTAATGCACCGAGGGGATAGGCAGTGG	nnu-novel402	chr8;16723199;16723286;-	old
nnu-miR284	ACTGGGATTTTGAACACTGATAGGAAATAAATGGGTAAGTTTGCTAGTGTGGCCTTAATCAGTGTAGTCCTT	nnu-novel204	chr8;18345853;18345925;-	old	TE-related(Complete)
nnu-miR128	AAGATTGAACACTAGACCACTTGGTAATACCATATCAACAAAGGCTATTTAATCAAGTGGTATAGTGTTCAATCCTC	miR128	chr8;18986142;18986219;+	known	TE-related(partial)
N_miR169e_574	TAGCCAAGGATGACTTGCCTATGCCCCTGTCAAGGGTCTAATTAATGGCAGAGCGTCTTCATTGTCTTAAGATGCCATCTGCATGGTTCATAGGCAAGCTCCTTGGCTA	miR169	chr8;19019317;19019426;+	old
N_miR169e_574	TAGCCAAGGATGACTTGCCTATGTCCTTGCAAGGGCCTGAGCTCTTACCTCATCTTAGAATCCCTTGCATGGTTGATAGGCAAGTTCCTTGGCTAA	miR169	chr8;19019895;19019991;+	old
N_miR169e_574	TAGCCAAGGATGACTTGCCTATGTCTCATTACAAGGGCCTCAAGAGCTCATCAGCTCTACCATGTTCTCAAAGCCATTTGCATGGTTCATAGGCAAGCTCCTTGGCTA	miR169	chr8;19025622;19025730;+	old
nnu-miR306	GGCAAGCTCCTTGGCTAGGCTGACTGACTTTTGTCTTTCATGCTAGACCTACTTTTCTTGGCTAT	nnu-novel226	chr8;19025950;19026015;+	old
N_miR169e_574	TAGCCAAGGATGACTTGCCTATGGCCTGAAGGCTGCTCTACATGCATCTGATTATTATAATCCCTTTCGTGGTTCATAGGCAAGTTTCTTGGCTA	miR169	chr8;19027011;19027106;+	old
nnu-miR270-1	ATTTACTTGGCGGATTGTGTGATCAACCCATCACCCAACCCGCTCATTTAAATAGG	nnu-novel3	chr8;19702460;19702516;-	old	TE-related(Complete)
nnu-miR156c-2a	GTTTATTTTTTCTGGGACGCTAGAGACTGACAGAAGAGAGTGAGCAC	miR156	chr8;19902747;19902794;+	known	TE-related(partial)
nnu-miR156d_66*	TGACAGAAGAGAGTGAGCACACACAGACAATTGTATAATGGTATGCTGTTGCCGGTGCGTGCTCACTTCTCTTTCTGTCAGCT	miR156	chr8;19902774;19902856;+	old
nnu-miR156c-2a	TGACAGAAGAGAGTGAGCACACACAGACAATTGTATAATGGTATGCTGTTGCCGGTGCGTGCTCACTTCTCTTTCTGTCAGCT	miR156	chr8;19902774;19902856;+	known	TE-related(partial)
nnu-miR156c-1*	TGACAGAAGAGAGTGAGCACACACAGACAATTGTATAATGGTATGCTGTTGCCGGTGCGTGCTCACTTCTCTTTCTGTCAGCT	miR156	chr8;19902774;19902856;+	old
nnu-miR6-1	TAATGATTTGGACTTGGTTGAACCCGATTGGTTGAACCTTTCGAACCATCACCCGGTTAAGATTCCAGGTCCAGTTTGAG	miR6	chr8;22444199;22444279;+	known
nnu-miR6a	TAATGATTTGGACTTGGTTGAACCCGATTGGTTGAACCTTTCGAACCATCACCCGGTTAAGATTCCAGGTCCAGTTTGAG	miR6	chr8;22444199;22444279;+	known	TE-related(partial)
nnu-miR314	ATGACCTAGGACTCCTTGTGGGCCAACACAGCATGGGCCGCATGGCCTACACTTTGTATGGGGCCACATACGGATCGTGTCATGCC	nnu-novel234	chr8;22971215;22971301;+	old	TE-related(Complete)
nnu-miR70-2s	AGGGAGGGTTGAAACTGAAAGGGTTCCTGGCTTGTTCGATTGATTTTTTCCCTC	nnu-novel23	chr8;24779459;24779513;-	old
NmiRNA#38_52	GCTTTTACAGTCATGCATTTGGGAATATCTCCGTACTTATGCACTTTTTCCATGGGGAGATATTCCCAGTGCAAGGTTGCAAGAGGC	nnu-novel393	chr8;26641864;26641951;-	old	TE-related(Complete)
N_miR396g_705	TTGATGAGATTGTTGTAGAAGTGTTTGCCGTAATAACTTCCACAGGCTTTCTTGAACGG	miR396	chr8;3023726;3023785;-	old
nnu-miR150	ACTAGAGCGGACATCCTTGACGGAGACCATGGGAAGGAAAAATCTTTTCACAATGTTCTCCATTGAAGGTGATCTTGTAGTGAT	nnu-novel87	chr8;30419371;30419455;+	old
nnu-miR253-2	GTCTATCCAAGGTTGTAGGAGCCTTGAAAAATCTATGGTTTTAAGGCTCTAGTAGCACTCGGGAAGTCTAG	miR253	chr8;30710421;30710491;+	known
nnu-miR253*	GTCTATCCAAGGTTGTAGGAGCCTTGAAAAATCTATGGTTTTAAGGCTCTAGTAGCACTCGGGAAGTCTAG	nnu-novel174	chr8;30710421;30710491;+	old
nnu-miR317	GCCAAGTCTTCTACTCCTAATGTTCATAGATGTTGGATTGACTTGGCCC	miR317	chr8;31662233;31662282;+	known
nnu-miR346	ACTTGGCCAACTTCGCCTCTCTGTCTTACTTGAAGGGATTCGAAGATTGTAAGGTTTA	nnu-novel264	chr8;34112347;34112405;-	old
nnu-miR251	TAATAACTCTATATTTTGATGCCTTAAGGGCATCATTTTAGGGGTATTTTT	miR251	chr8;40084446;40084497;+	known	TE-related(partial)
nnu-miR251*	TAATAACTCTATATTTTGATGCCTTAAGGGCATCATTTTAGGGGTATTTTT	nnu-novel172	chr8;40084446;40084497;+	old	TE-related(partial)
nnu-miR156c-1*	TGACAGAAGAGAGTGAGCACACATGGTTTTTCTTGCATGGAGGTTCATGCTCGAAGCTCTGTGTGCTCACTCTCTATCTGTCACC	miR156	chr8;4385990;4386075;-	old
nnu-miR156c-2a	TGACAGAAGAGAGTGAGCACACATGGTTTTTCTTGCATGGAGGTTCATGCTCGAAGCTCTGTGTGCTCACTCTCTATCTGTCACC	miR156	chr8;4385990;4386075;-	known	TE-related(partial)
nnu-miR156c-2a	ATACACGCTCTTCTCTCATCTGGGTTTTAAGGGAGGTGACAGAAGAGAGTGAGCAC	miR156	chr8;4386055;4386111;-	known	TE-related(partial)
nnu-miR155	CGTGTCTATGTAGGGATCCCGAGATCTAGGTTCCTACCCTTCTCCTCAGGGTCCTTTGCGCATGAGCACTAGTG	miR155	chr8;44254911;44254985;-	known	TE-related(Complete)
nnu-miR184	ATGAACTACTTTGAAATGGGCACCTAATAGGGGAGAGCGTTGCGATCGTTTTTTTCTAACCGTGTCTATTTTGTGAATCAGAAA	nnu-novel107	chr8;44775950;44776033;-	old
nnu-miR278	TGTGGCTTAGGGTTTGGGTGACGAAAGGAAGGGATAAAAGGCTCAAACTGAAAGTGGCACCT	nnu-novel197	chr8;45125531;45125593;-	old	TE-related(Complete)
nnu-miR324	ATGGGAATACTGTGGCAAAATGACTAGCTTGCCAATCATTTTTTCTCACCATCAGTCGTTGCCAGTCGCCAAGGTGTTTCATGCA	miR324	chr8;47884314;47884399;+	known
nnu-miR324a	GGGAATACTGTGGCAAAATGACTAGCTTGCCAATCATTTTTTCTCACCATCAGTCGTTGCCAGTCGCCAAGGTGTTTCATGCACC	miR324	chr8;47884316;47884401;+	known	TE-related(Complete)
nnu-miR49-1	AAGTGTTTTTTAGACCTCAGACCTGTTTGGTGTCTCCTCTTAAAATTGATTTTA	miR49	chr8;47885429;47885483;-	known	TE-related(partial)
nnu-miR49*	GTAAGTCAAAGATATTAAAGCCTTATTTTATTTCACTTAGAATAATGTTTATTTAAAGTGTTTTTTAGACCTCAGACCT	nnu-novel314	chr8;47885459;47885538;-	old	TE-related(partial)
nnu-miR49-1	GTAAGTCAAAGATATTAAAGCCTTATTTTATTTCACTTAGAATAATGTTTATTTAAAGTGTTTTTTAGACCTCAGACCT	miR49	chr8;47885459;47885538;-	known	TE-related(partial)
nnu-miR169ds	CAGCCAAGAATGACTTGCCAACATGAATGTATACCTTATTTTCCTTGTATTTGGTATCACTGGTTGTTGGCAGGTTGTTCTTGACT	miR169	chr8;48327429;48327515;+	known
nnu-miR169d	CAGCCAAGAATGACTTGCCAACATGAATGTATACCTTATTTTCCTTGTATTTGGTATCACTGGTTGTTGGCAGGTTGTTCTTGACT	miR169	chr8;48327429;48327515;+	old
N_miR169h_580*	TTGGCAGGTTGTTCTTGGCTACATTTTACTGTCTTCTCCACATGCAAGACCTAGGGACGCAACTGAGTTGAAAGACCCCTTCACCACCAGAAGTTTATGGATATTGAGAGATCCGTCTGAGGACTGCCGGCCATTGACAACTTCTGCCCAATGGCCTAGCATGAAGAGGTAGAGAGTGGAAAGCAGCCAAGAATGACTTGCCGA	miR169	chr8;48353855;48354059;-	old
nnu-miR169c-1a	CAGCCAAGAATGACTTGCCGGCTGCATAGAGCAACAGATGGGTTTATCTGAAATGAATTGCCTGTGGTTGGCAGGTTGTTCTTGGCTAC	miR169	chr8;48354037;48354126;-	known
nnu-miR169c-1a	GCAGGTTGTTCTTGGCTACATATTGCTCTCTTCTTCGCATGCAAGGCCTAGAGAGGCAATTGAGAGAAGAAGCTTTCCA	miR169	chr8;48369684;48369763;-	known
nnu-miR169ds	CAGCCAAGAATGACTTGCCGACTGCTTAGAGCAACAGAAGGATTCACCTAAATTGCTTGTTGTCGGCAGGTTGTTCTTGGCTAC	miR169	chr8;48369744;48369828;-	known
nnu-miR169c-1a	CAGCCAAGAATGACTTGCCGACTGCTTAGAGCAACAGAAGGATTCACCTAAATTGCTTGTTGTCGGCAGGTTGTTCTTGGCTAC	miR169	chr8;48369744;48369828;-	known
nnu-miR169ds	CAGCCAAGAATGACTTGCCGTCGTAGAGCAACAGATGGGTTTTCCTGAATGACCTGTCGCCGGCAGGTTGTTCTTGGCTAC	miR169	chr8;48369980;48370061;-	known
nnu-miR169c-1a	CAGCCAAGAATGACTTGCCGTCGTAGAGCAACAGATGGGTTTTCCTGAATGACCTGTCGCCGGCAGGTTGTTCTTGGCTAC	miR169	chr8;48369980;48370061;-	known
N_miR169l_586b-2	CAGCCAAGGATGACTTGCCGGCAGCATCAAGTAGGAGGGAGAATTGCCTGAAATGGGAGTAGTCGGCAGGTTGTCCTTGGCTACA	miR169	chr8;48398036;48398121;-	known
N_miR169l_586a*	CAGCCAAGGATGACTTGCCGGCAGCATCAAGTAGGAGGGAGAATTGCCTGAAATGGGAGTAGTCGGCAGGTTGTCCTTGGCTACA	miR169	chr8;48398036;48398121;-	known
N_miR169a_563	AGCCAAGGATGACTTGCCGACATCTATCAAGAAAAGGGTGTATATGACCTGAATTGTAAGTTGTCGGTAGGTCATTCTTGGCT	miR169	chr8;48398313;48398396;-	old
N_miR169l_586b-2	CAGCCAAGGATGACTTGCCGGCGGCAACCGATAGATAGGTATGCTCCCTAATTGCAAGTCGTCGGCGGGTTGTCCTTGGCTACA	miR169	chr8;48398599;48398683;-	known
N_miR169l_586b	CAGCCAAGGATGACTTGCCGGCGGCAACCGATAGATAGGTATGCTCCCTAATTGCAAGTCGTCGGCGGGTTGTCCTTGGCTACA	miR169	chr8;48398599;48398683;-	known
nnu-miR304	GTGAGTGATTATAGTAAGTGTGGTGGATAAGTGAGTAAGTGCATACCATTATACTGACAAAGTGACTTGCCT	miR304	chr8;49703352;49703424;-	known
nnu-miR185	TGATCATGGACCAAGCTGGCTTGGGCCTAGATTGCAAGGCTAGGTTGGGCTTATAGGGTTTTCAGGCCTAATGACTTTGGGCCATGGCATC	miR185	chr8;51977203;51977294;-	known	TE-related(partial)
nnu-miR56	GTCACTTCAGCAGTTCCCCTTTCTTGCTCTTCCGTATATATTGGGAATGACAAAAGTAGACTTC	miR56	chr8;52015166;52015230;-	known	TE-related(Complete)
NmiRNA#42_57	AGCCTTTGCATTGGGAGTATTTCTTTATAAAATAAAACACAAAAGTACAGAGATATTCCCGATGTAAGGCT	nnu-novel398	chr8;524988;525059;+	old	TE-related(Complete)
nnu-miR194	TAGATTTGAATTCGAATATTGCCTGGTTCGATTCGAATTCAATCTACTA	nnu-novel116	chr8;54655450;54655499;-	old	TE-related(partial)
nnu-miR257	ATGTCAGAAGAGAACTCGCTCTATCTCTCTCATGGAAATCTTCTCTGCAAACCCTAGATCTTTTAAGATAGATAGGCGGTCTCCGCTGGCATCGA	nnu-novel178	chr8;55156874;55156969;-	old
NmiRNA#41_56	CACACCGGGCTGGACTACCTATCACGAGTGAACATACCAGTGTTCACTGTGGGCCCCATCTGTACTGAACACTGGCGTGTTCACTCGTGATAGGTAGCCCGGCCCGGTGTG	nnu-novel397	chr8;6297908;6298019;+	old	TE-related(Complete)
nnu-miR108s	TAGACAAATTGTATGGATTGGACCAGTCCACTGGTCCATACCACACTTTTTGATTCCATATAT	nnu-novel44	chr8;9152259;9152322;-	old
nnu-miR108	TAGACAAATTGTATGGATTGGACCAGTCCACTGGTCCATACCACACTTTTTGATTCCATATA	miR108	chr8;9152260;9152322;-	known
nnu-miR108a*	TAGACAAATTGTATGGATTGGACCAGTCCACTGGTCCATACCACACTTTTTGATTCCATATA	miR108	chr8;9152260;9152322;-	known	TE-related(partial)
miR171c*	TATTGGTCCGGTTCAATTAGAAAGCAGTGCTCATGTGTTCAAGAGTTCTGCTGTTTGATTGAGCCGTGCCAATATC	miR171	scaffold002;93436;93512;+	novel
nnu-miR171a-1as	TATTGGTCCGGTTCAATTAGAAAGCAGTGCTCATGTGTTCAAGAGTTCTGCTGTTTGATTGAGCCGTGCCAATATC	miR171	scaffold002;93436;93512;+	known
nnu-miR171a-2	TATTGGTCCGGTTCAATTAGAAAGCAGTGCTCATGTGTTCAAGAGTTCTGCTGTTTGATTGAGCCGTGCCAATATC	miR171	scaffold002;93436;93512;+	known
nnu-miR171a-1a	TATTGGTCCGGTTCAATTAGAAAGCAGTGCTCATGTGTTCAAGAGTTCTGCTGTTTGATTGAGCCGTGCCAATATC	miR171	scaffold002;93436;93512;+	known
nnu-novel-87	CCTTGGGTTGGGTGGACCTAACTCGAGCCCGACCCAGTTCA	nnu-novel-87	scaffold005:102922..102963:+	novel	TE-related(Complete)
miR1446as	AACAATTTCCGGGAATCTATCAAGAGAGGAATCTTTCTGAACCTCTGAATTTGGCACC	miR1446	scaffold005:28783..28841:-	novel
nnu-miR98-2	TGCACCAACTCTAGCTATTCCCTTGCAAAGTCTCCCTCCAATACAAACTTCACTCAATATGTAGAGTCTTGCACC	miR98	scaffold005;52662;52737;-	known
miR-3297-3ps	GAACTTATTAGATACCGGGTCAATGGTATCTAATAAGTTTT	miR3297	scaffold010:3764..3805:+	novel
nnu-novel-88	TGTCTCCCGATTGTCTCTATGAGACAATCGGGAGACAGT	nnu-novel-88	scaffold020:42517..42556:-	novel
miR-2558-5p	TATATATATGTACATATATTATATACATAGGTACATGCGGTAGACT	miR2558	scaffold020:46881..46927:+	novel	TE-related(partial)
miR-3432bs	CTTTAATTGACATAGACCCAAGCCCTCGAGTAGGATGAGGATAATGCGTCGGGAATGGTCGGGATAGCTCAGTTGGTAGA	miR3432	scaffold021:46700..46780:-	novel
miR8016	GTTTTTGAGAACCGTTTGAATCACTACGTGATTCAATGGTTCTCAAAACACCA	miR8016	scaffold031:38638..38691:+	novel
miR-2558-5p	TATATATATGTACATATATTATATACATAGGTACATGCGGTAGACT	miR2558	scaffold055:12566..12612:+	novel	TE-related(partial)
miR-3432bs	CTTTAATTGACATAGACCCAAGCCCTCGAGTAGGATGAGGATAATGCGTCGGGAATGGTCGGGATAGCTCAGTTGGTAGA	miR3432	scaffold055:30782..30862:-	novel
miR-7386e-5p	CCATTCGTATTTCCAATCGCACCTCAGAGGTGCACAAGTCTTGGATTTATGAAAGACG	miR7386	scaffold058:192..250:+	novel	TE-related(Complete)
miR8016	GTTTTTGAGAACCGTTTGAATCACTACGTGATTCAAATGGTTCTCAAAAACACC	miR8016	scaffold064:7627..7681:-	novel
miR-3432bs	CCCTTTAATTGACATAGACCCAAGCCCTCGAGTAGGATGAGGATAATGCGTCGGGAATGGTCGGGATAGCTCAGTTGGTAGA	miR3432	scaffold071:24697..24779:+	novel
miR-2558-5p	TATATATATGTACATATATTATATACATAGGTACATGCGGTAGACT	miR2558	scaffold082:10249..10295:+	novel	TE-related(partial)
nnu-novel-88	TGTCTCCCGATTGTCTCTATGAGACAATCGGGAGACAGT	nnu-novel-88	scaffold082:5886..5925:-	novel
miR8016	GTTTTTGAGAACCGTTTGAATCACTACGTGATTCAAATGGTTCTCAAAAACA	miR8016	scaffold212:13251..13303:+	novel
miR-3432bs	CTTTAATTGACATAGACCCAAGCCCTCGAGTGGATGAGGATAATGCGTCGGGAATGGTCGGGATAGCTCAGTTGGTAGA	miR3432	scaffold263:9824..9903:-	novel
miR-242	ATGCGTAGACATGTATGTGGGGCCCACCTACATTTTACAAGGTGTGTCCCACATAATATCTAATGTGGGCCC	miR242	scaffold354:4113..4185:+	novel	TE-related(Complete)
nnu-miR126	AGTTGATTTTTCGATATTATGTATTTTCTATATCATAGTGGAAACATGGTACTCAGACGTCATGACTGAT	nnu-novel61	scaffold358;2276;2346;+	old

## Sheet: S3
Supplementary Table S3. The reusult of correlation analysis between miRNAs and target genes
miRNA	gene	correlation
gsa-lin-4-3p	Nn1g03625	0
gsa-lin-4-3p	Nn2g14115	0.823299
gsa-lin-4-3p	Nn3g16364	-0.481697
miR-10087-3p	Nn1g02710	0.469533
miR-10087-3p	Nn5g29591	-0.263464
miR-1010-5p	Nn1g04091	0.679901
miR-1010-5p	Nn1g06543	-0.259886
miR-1010-5p	Nn1g08048	0.383519
miR-1010-5p	Nn2g10710	-0.592968
miR-1010-5p	Nn3g17465	-0.283497
miR-1010-5p	Nn3g20659	0.865501
miR-1010-5p	Nn4g22489	-0.308582
miR-1010-5p	Nn4g22903	-0.139176
miR-1010-5p	Nn5g28149	0.822165
miR-1010-5p	Nn6g34162	0.904362
miR-1010-5p	Nn7g38350	-0.0296738
miR-1010-5p	Nn8g40100	-0.418463
miR-10113-3p	Nn1g02199	-0.145032
miR-10113-3p	Nn1g05936	0
miR-10113-3p	Nn1g06953	-0.2
miR-10113-3p	Nn1g08555	0.829778
miR-10113-3p	Nn2g14170	-0.314979
miR-10113-3p	Nn3g16500	-0.194381
miR-10113-3p	Nn3g16501	-0.209471
miR-10113-3p	Nn3g19056	-0.330193
miR-10113-3p	Nn3g19057	-0.210832
miR-10113-3p	Nn3g19264	-0.2
miR-10113-3p	Nn4g24555	0.368099
miR-10113-3p	Nn5g28107	0.255585
miR-10113-3p	Nn5g28246	-0.641186
miR-10113-3p	Nn5g29044	-0.430099
miR-10113-3p	Nn6g31853	-0.300647
miR-10113-3p	Nn7g35792	-0.387581
miR-10113-3p	Nn7g36796	-0.364109
miR-10113-3p	Nn8g38977	0.685635
miR-10113-3p	Nn8g39435	-0.199441
miR-1011-3p	Nn7g36720	-0.421988
miR-1011-3p	Nn7g36722	-0.292985
miR-101b-5p	Nn5g29616	-0.214783
miR-101b-5p	Nn8g40113	0.19549
miR-10259-3p	Nn1g06764	-0.867558
miR-10259-3p	Nn1g07855	-0.577612
miR-10259-3p	Nn2g15504	-0.288852
miR-10259-3p	Nn3g18882	0.20189
miR-10259-3p	Nn4g22578	-0.213809
miR-10259-3p	Nn4g22579	-0.2
miR-10259-3p	Nn4g23851	-0.511748
miR-10259-3p	Nn4g25146	-0.485666
miR-10259-3p	Nn4g25265	-0.00622873
miR-10259-3p	Nn5g27908	-0.2
miR-10297	Nn1g09157	0
miR-10490-3p	Nn1g07207	0.260425
miR-10490-3p	Nn7g37569	-0.2
miR10539	Nn2g10602	-0.0812569
miR-10762	Nn1g02031	0.630723
miR-10762	Nn1g09830	-0.17836
miR-10762	Nn2g14929	-0.373654
miR-10762	Nn8g39081	-0.301683
miR1123-1	Nn1g05076	-0.978012
miR1123-1	Nn1g06600	-0.904868
miR1123-1	Nn2g11599	-0.609905
miR1123-1	Nn2g13147	-0.353125
miR1123-1	Nn3g16807	-0.197373
miR1123-1	Nn4g23034	-0.420313
miR1123-1	Nn4g23937	0.128885
miR1123-1	Nn4g23939	0
miR1123-1	Nn4g24600	-0.425951
miR1123-1	Nn5g28242	-0.425951
miR1123-1	Nn5g28711	-0.425712
miR1123-1	Nn5g29337	-0.104029
miR1123-1	Nn5g29538	-0.615193
miR1123-1	Nn5g31050	-0.226648
miR1123-1	Nn7g36476	0.256736
miR1123-1	Nn8g40253	-0.474364
miR11515b	Nn2g14531	-0.335407
miR11523b	Nn4g24922	-0.501038
miR11523b	Nn8g39686	-0.247563
miR-11659-5p	Nn1g01169	-0.290125
miR-11659-5p	Nn1g01272	-0.711393
miR-11659-5p	Nn1g05007	0.0927077
miR-11659-5p	Nn1g06294	-0.0781499
miR-11659-5p	Nn3g17050	0.747742
miR-11659-5p	Nn3g17565	0.0174349
miR-11659-5p	Nn5g28444	0.728927
miR-11659-5p	Nn6g34693	0.518239
miR-11659-5p	Nn6g34694	-0.233281
miR-11659-5p	Nn8g39832	-0.2
miR-1188-3p	Nn1g03712	-0.450783
miR-1188-3p	Nn1g06959	-0.3091
miR-1188-3p	Nn3g18371	-0.292942
miR-1188-3p	Nn5g30870	-0.2
miR-1188-3p	Nn6g31868	-0.355461
miR-12390-3p	Nn2g11695	-0.184893
miR-12390-3p	Nn2g14809	0
miR-12390-3p	Nn2g16020	-0.19111
miR-12390-3p	Nn3g21772	-0.222929
miR-12390-3p	Nn5g28132	-0.416838
miR-12390-3p	Nn5g28133	-0.2
miR-125c-3p	Nn1g09569	0.803688
miR-1290	Nn1g08727	0
miR-1299	Nn020s41502	0.992199
miR-1299	Nn082s42675	0.973966
miR-1299	Nn082s42678	0.991632
miR-1299	Nn1g00254	-0.308252
miR-1299	Nn1g00502	-0.498503
miR-1299	Nn1g00596	-0.307282
miR-1299	Nn1g01135	-0.356802
miR-1299	Nn1g01393	-0.437367
miR-1299	Nn1g02046	-0.650331
miR-1299	Nn1g02333	-0.640133
miR-1299	Nn1g02692	-0.449904
miR-1299	Nn1g02850	-0.469203
miR-1299	Nn1g03135	1
miR-1299	Nn1g06190	-0.45259
miR-1299	Nn1g07005	-0.544374
miR-1299	Nn1g07410	-0.428249
miR-1299	Nn1g07620	0.108201
miR-1299	Nn1g07862	-0.316209
miR-1299	Nn1g07989	-0.619526
miR-1299	Nn1g09745	-0.579088
miR-1299	Nn287s46148	-0.00760992
miR-1299	Nn2g11355	-0.512021
miR-1299	Nn2g12113	-0.238724
miR-1299	Nn2g12114	0
miR-1299	Nn2g12391	0.99112
miR-1299	Nn2g12409	-0.123528
miR-1299	Nn2g13682	-0.163376
miR-1299	Nn2g14561	0.319864
miR-1299	Nn2g15638	0.921439
miR-1299	Nn3g18668	-0.210257
miR-1299	Nn3g18741	-0.0095396
miR-1299	Nn3g21490	-0.188809
miR-1299	Nn4g22109	0
miR-1299	Nn4g22478	-0.496948
miR-1299	Nn5g27178	-0.401279
miR-1299	Nn5g29995	-0.137754
miR-1299	Nn6g32379	-0.386359
miR-1299	Nn6g33495	-0.239274
miR-1299	Nn6g33915	-0.0645035
miR-1299	Nn6g34278	-0.551439
miR-1299	Nn6g34389	-0.0751635
miR-1299	Nn6g34538	-0.352184
miR-1299	Nn7g36125	-0.326007
miR-1299	Nn7g36782	-0.205944
miR-1299	Nn7g37433	-0.316256
miR-1299	Nn7g37434	-0.137591
miR-1299	Nn7g37493	-0.330162
miR-1299	Nn8g38759	-0.0509028
miR-1299	Nn8g39005	0.322481
miR-1299	Nn8g39106	-0.418211
miR-1299	Nn8g39913	0.523512
miR-1299	Nn8g40967	-0.3032
miR-1299	Nn8g40990	0.966647
miR-1299	Nn8g41303	0.176996
miR-130a	Nn1g01266	-0.449041
miR-130a	Nn1g04379	0
miR-133-5p	Nn1g01914	-0.0437791
miR-133-5p	Nn3g17643	-0.308179
miR-133-5p	Nn4g23802	-0.504736
miR-133-5p	Nn6g35175	-0.498674
miR-133-5p	Nn7g37667	-0.345461
miR-1357s	Nn1g08384	-0.651205
miR-1357s	Nn4g23934	0.728809
miR-1357s	Nn4g24827	0.714643
miR-1357s	Nn6g34943	-0.325467
miR-1361-5p	Nn1g03915	-0.480066
miR-1361-5p	Nn5g28401	0.549464
miR-1361-5p	Nn5g28403	0.591346
miR-139-3p	Nn1g02012	0.487714
miR-1422l	Nn1g07906	-0.0155103
miR-1422o-3p	Nn3g21057	-0.308285
miR-1452	Nn1g08384	-0.314413
miR-1452s	Nn1g08894	-0.315934
miR-1452	Nn6g34943	0.429936
miR-146b-3p	Nn1g06949	0
miR-146b-3p	Nn4g22887	-0.370783
miR157a-5p	Nn1g00361	0.90796
miR157a-5p	Nn1g00570	0.778552
miR157a-5p	Nn1g00571	-0.608948
miR157a-5p	Nn1g00705	-0.703016
miR157a-5p	Nn1g00969	-0.351013
miR157a-5p	Nn1g01170	-0.47113
miR157a-5p	Nn1g02031	-0.929178
miR157a-5p	Nn1g02140	-0.938499
miR157a-5p	Nn1g02496	-0.877654
miR157a-5p	Nn1g02852	-0.245018
miR157a-5p	Nn1g03164	-0.508832
miR157a-5p	Nn1g03165	0
miR157a-5p	Nn1g04159	-0.622582
miR157a-5p	Nn1g05451	-0.698079
miR157a-5p	Nn1g05480	-0.717219
miR157a-5p	Nn1g05613	-0.908331
miR157a-5p	Nn1g05937	-0.602088
miR157a-5p	Nn1g06429	-0.159717
miR157a-5p	Nn1g06467	-0.355281
miR157a-5p	Nn1g06868	0
miR157a-5p	Nn1g06923	-0.876849
miR157a-5p	Nn1g07231	-0.93234
miR157a-5p	Nn1g07869	-0.524762
miR157a-5p	Nn1g07870	0
miR157a-5p	Nn1g08872	0.619691
miR157a-5p	Nn1g08885	0.85838
miR157a-5p	Nn1g09843	0.852867
miR157a-5p	Nn2g10348	-0.433058
miR157a-5p	Nn2g10349	0.825728
miR157a-5p	Nn2g10809	-0.721951
miR157a-5p	Nn2g11973	-0.470313
miR157a-5p	Nn2g12412	-0.303314
miR157a-5p	Nn2g12426	-0.220386
miR157a-5p	Nn2g12481	-0.303314
miR157a-5p	Nn2g12730	-0.315925
miR157a-5p	Nn2g14041	-0.219442
miR157a-5p	Nn2g15212	0.181771
miR157a-5p	Nn2g15607	-0.498327
miR157a-5p	Nn3g16414	-0.434895
miR157a-5p	Nn3g16533	-0.667384
miR157a-5p	Nn3g16958	-0.596375
miR157a-5p	Nn3g17101	-0.0471084
miR157a-5p	Nn3g17511	-0.464795
miR157a-5p	Nn3g17661	-0.369514
miR157a-5p	Nn3g18633	-0.321663
miR157a-5p	Nn3g21234	-0.266382
miR157a-5p	Nn3g21526	-0.492044
miR157a-5p	Nn4g22185	-0.375462
miR157a-5p	Nn4g22275	-0.487236
miR157a-5p	Nn4g22500	0
miR157a-5p	Nn4g22501	0.77881
miR157a-5p	Nn4g22502	-0.303314
miR157a-5p	Nn4g22512	-0.472426
miR157a-5p	Nn4g22705	0.839204
miR157a-5p	Nn4g23063	-0.605837
miR157a-5p	Nn4g23499	-0.299227
miR157a-5p	Nn4g23556	0.718074
miR157a-5p	Nn4g25532	0.370705
miR157a-5p	Nn4g26524	0.319161
miR157a-5p	Nn5g26966	-0.496775
miR157a-5p	Nn5g27453	-0.666352
miR157a-5p	Nn5g27537	-0.36244
miR157a-5p	Nn5g27793	-0.459329
miR157a-5p	Nn5g28192	-0.30093
miR157a-5p	Nn5g28579	-0.354701
miR157a-5p	Nn5g28654	-0.303314
miR157a-5p	Nn5g28866	-0.506499
miR157a-5p	Nn5g28873	-0.683145
miR157a-5p	Nn5g29015	0.167573
miR157a-5p	Nn5g29411	-0.635675
miR157a-5p	Nn5g29717	-0.592673
miR157a-5p	Nn5g29985	-0.303314
miR157a-5p	Nn5g30984	-0.106348
miR157a-5p	Nn5g31018	-0.250974
miR157a-5p	Nn5g31057	0.318263
miR157a-5p	Nn6g33248	-0.0930009
miR157a-5p	Nn6g33660	-0.576007
miR157a-5p	Nn6g33775	-0.827841
miR157a-5p	Nn6g33926	-0.45468
miR157a-5p	Nn6g34615	-0.53934
miR157a-5p	Nn6g35052	-0.558174
miR157a-5p	Nn6g35538	-0.628904
miR157a-5p	Nn7g35772	-0.565007
miR157a-5p	Nn7g36039	-0.327247
miR157a-5p	Nn7g36646	-0.349672
miR157a-5p	Nn7g36751	-0.491473
miR157a-5p	Nn7g37126	-0.00288072
miR157a-5p	Nn7g37407	-0.334403
miR157a-5p	Nn7g38009	0.3351
miR157a-5p	Nn8g38565	-0.544922
miR157a-5p	Nn8g38715	-0.564044
miR157a-5p	Nn8g39084	0.819156
miR157a-5p	Nn8g39235	0.144901
miR157a-5p	Nn8g39696	-0.482132
miR157a-5p	Nn8g41211	0
miR157a-5p	Nn8g41238	-0.489703
miR-1593	Nn1g00699	0.384251
miR-1593	Nn1g04813	-0.349367
miR-1593	Nn1g07331	0.412929
miR159-3p	Nn1g00488	-0.884243
miR159-3p	Nn1g02646	0
miR159-3p	Nn3g18054	0.74154
miR159-3p	Nn3g18055	0.619352
miR159-3p	Nn4g24069	-0.534432
miR159-3p	Nn4g24070	0
miR159-3p	Nn4g26491	-0.810488
miR159-3p	Nn8g39931	0
miR159c	Nn1g03933	-0.548574
miR159c	Nn1g06839	0
miR159c	Nn2g11195	-0.315942
miR159c	Nn3g16182	-0.179245
miR159c	Nn3g17238	-0.38592
miR159c	Nn3g18368	0.0631039
miR159c	Nn4g25422	-0.298928
miR159c	Nn5g28050	-0.315416
miR159c	Nn5g30083	0
miR159c	Nn7g37205	0
miR-1655-3p	Nn5g29774	-0.39636
miR-1655-3p	Nn8g39265	0.961738
miR167a-3ps	Nn1g09066	-0.0462068
miR167a-3ps	Nn2g14866	0.159238
miR167a-3ps	Nn3g17738	0.257185
miR167a-3ps	Nn3g21267	0.246729
miR167a-3ps	Nn4g25879	-0.363958
miR167a-3ps	Nn7g36718	0.242914
miR168a-5pa	Nn1g09328	-0.830875
miR168a-5pa	Nn3g19124	-0.538722
miR168a-5pa	Nn4g24752	-0.470462
miR170-5p	Nn1g01487	0.138015
miR-1719a	Nn1g01562	0.0195324
miR-1719a	Nn6g33385	0.617551
miR-1719b	Nn2g15732	0.646608
miR-1719b	Nn3g18382	-0.178928
miR-1719b	Nn3g19937	-0.502865
miR-1719b	Nn5g28444	-0.510575
miR171c	Nn002s41368	0.610477
miR171c	Nn1g07144	-0.422957
miR171c	Nn3g19567	-0.402181
miR171f	Nn1g00923	0
miR171f	Nn1g00925	0
miR171f	Nn1g00926	0.5399
miR171f	Nn3g21570	0.729318
miR171f	Nn4g24899	0.716743
miR171f	Nn4g24921	0
miR-1731-3p	Nn2g12184	-0.354698
miR-1731-3p	Nn6g35231	0.812865
miR-1736-3p	Nn7g36028	0.978839
miR-1756b	Nn2g13133	0.0128288
miR-1756b	Nn4g26090	0.53957
miR-1791-3p	Nn1g03192	-0.115134
miR-1791-3p	Nn3g19712	-0.474281
miR-1791-3p	Nn3g20255	-0.247849
miR-1808	Nn001s41351	-0.166847
miR-1808	Nn1g05094	-0.041894
miR-1808	Nn1g06414	-0.45076
miR-1808	Nn2g13062	-0.33958
miR-1808	Nn3g16312	-0.198185
miR-1808	Nn3g16643	-0.262315
miR-1808	Nn4g22400	-0.43734
miR-1808	Nn5g28203	-0.357275
miR-183-5p	Nn1g02695	0.466105
miR-183-5p	Nn3g18432	0.170346
miR-183-5p	Nn7g36008	0.618841
miR-1953	Nn014s41463	0.305327
miR-1953	Nn020s41490	-0.215479
miR-1953	Nn038s41641	-0.355947
miR-1953	Nn040s41711	0.0666444
miR-1953	Nn040s41756	-0.350601
miR-1953	Nn040s41779	0.886802
miR-1953	Nn046s41831	0.970089
miR-1953	Nn046s41854	-0.208435
miR-1953	Nn046s41877	-0.304165
miR-1953	Nn046s41900	0.756268
miR-1953	Nn058s41944	0
miR-1953	Nn059s42015	0.386702
miR-1953	Nn059s42038	-0.198558
miR-1953	Nn059s42061	0.622888
miR-1953	Nn061s42080	0
miR-1953	Nn061s42103	0
miR-1953	Nn061s42126	0
miR-1953	Nn062s42159	-0.254767
miR-1953	Nn062s42182	-0.517679
miR-1953	Nn062s42204	-0.379989
miR-1953	Nn067s42240	-0.14755
miR-1953	Nn069s42308	0.0264127
miR-1953	Nn069s42332	0
miR-1953	Nn072s42409	0.0902603
miR-1953	Nn076s42480	0.855313
miR-1953	Nn076s42503	0.565433
miR-1953	Nn077s42550	0.986202
miR-1953	Nn078s42627	-0.42892
miR-1953	Nn078s42649	-0.316116
miR-1953	Nn085s42688	0.00750816
miR-1953	Nn085s42712	0.999446
miR-1953	Nn085s42725	1
miR-1953	Nn085s42746	-0.210457
miR-1953	Nn087s42769	-0.337648
miR-1953	Nn090s42831	-0.233543
miR-1953	Nn094s42900	0.110978
miR-1953	Nn095s42957	-0.422161
miR-1953	Nn097s43023	-0.272681
miR-1953	Nn098s43079	0.0562567
miR-1953	Nn104s43146	0
miR-1953	Nn105s43195	-0.268436
miR-1953	Nn105s43241	0
miR-1953	Nn108s43262	0.648402
miR-1953	Nn110s43322	0.972701
miR-1953	Nn110s43368	-0.226902
miR-1953	Nn116s43390	-0.29582
miR-1953	Nn116s43393	-0.308031
miR-1953	Nn119s43437	-0.0705267
miR-1953	Nn122s43482	-0.151757
miR-1953	Nn124s43535	0
miR-1953	Nn125s43602	0
miR-1953	Nn126s43633	-0.257216
miR-1953	Nn126s43656	0
miR-1953	Nn129s43713	0.285658
miR-1953	Nn130s43757	-0.2
miR-1953	Nn136s43817	-0.162347
miR-1953	Nn137s43875	-0.286428
miR-1953	Nn139s43915	-0.31576
miR-1953	Nn141s43951	0.702837
miR-1953	Nn142s44006	-0.270942
miR-1953	Nn143s44059	-0.054138
miR-1953	Nn148s44114	-0.369739
miR-1953	Nn151s44154	0.956546
miR-1953	Nn152s44200	0
miR-1953	Nn153s44236	0
miR-1953	Nn154s44275	-0.314037
miR-1953	Nn157s44311	-0.2
miR-1953	Nn159s44380	0.156552
miR-1953	Nn159s44383	-0.313324
miR-1953	Nn165s44409	-0.0963099
miR-1953	Nn167s44454	-0.303215
miR-1953	Nn175s44510	0
miR-1953	Nn177s44545	-0.130362
miR-1953	Nn178s44591	0
miR-1953	Nn185s44633	0
miR-1953	Nn185s44656	0
miR-1953	Nn188s44675	1
miR-1953	Nn189s44716	-0.305402
miR-1953	Nn190s44753	-0.302871
miR-1953	Nn195s44836	-0.239137
miR-1953	Nn195s44839	-0.2
miR-1953	Nn196s44848	0
miR-1953	Nn1g00028	0
miR-1953	Nn1g00082	0
miR-1953	Nn1g00084	0.557851
miR-1953	Nn1g01488	0.0853248
miR-1953	Nn1g01560	0.572774
miR-1953	Nn1g01585	-0.0905918
miR-1953	Nn1g01697	0
miR-1953	Nn1g02269	0.0674355
miR-1953	Nn1g02366	-0.191464
miR-1953	Nn1g02667	0.0957089
miR-1953	Nn1g03022	0.295177
miR-1953	Nn1g03180	-0.311155
miR-1953	Nn1g03278	-0.0989585
miR-1953	Nn1g03640	0.571888
miR-1953	Nn1g03839	0.0695063
miR-1953	Nn1g03840	0
miR-1953	Nn1g04035	-0.0381979
miR-1953	Nn1g04150	-0.413733
miR-1953	Nn1g04336	-0.2
miR-1953	Nn1g04480	-0.2
miR-1953	Nn1g04625	-0.636612
miR-1953	Nn1g04762	-0.40682
miR-1953	Nn1g04871	0
miR-1953	Nn1g04872	0
miR-1953	Nn1g05069	0.210311
miR-1953	Nn1g05079	-0.231496
miR-1953	Nn1g05527	0.274163
miR-1953	Nn1g05966	0
miR-1953	Nn1g05975	-0.00784107
miR-1953	Nn1g06073	0.201029
miR-1953	Nn1g06639	-0.228136
miR-1953	Nn1g06738	0.024479
miR-1953	Nn1g06807	0.954258
miR-1953	Nn1g07427	-0.534671
miR-1953	Nn1g07464	0
miR-1953	Nn1g07578	-0.31555
miR-1953	Nn1g07679	-0.0281114
miR-1953	Nn1g07746	0.788195
miR-1953	Nn1g07898	-0.258679
miR-1953	Nn1g08187	0.850869
miR-1953	Nn1g08188	-0.287713
miR-1953	Nn1g08189	0.997498
miR-1953	Nn1g08352	-0.306959
miR-1953	Nn1g08482	0.812487
miR-1953	Nn1g08953	0.0952883
miR-1953	Nn1g09882	0.368123
miR-1953	Nn1g10056	0.9691
miR-1953	Nn1g10135	-0.283266
miR-1953	Nn1g10136	-0.305637
miR-1953	Nn1g10137	0.887113
miR-1953	Nn200s44895	-0.226252
miR-1953	Nn201s44931	-0.195339
miR-1953	Nn202s44967	-0.185213
miR-1953	Nn203s45028	-0.202295
miR-1953	Nn204s45054	-0.2
miR-1953	Nn207s45071	-0.196349
miR-1953	Nn208s45124	0
miR-1953	Nn209s45141	-0.286967
miR-1953	Nn220s45286	-0.287526
miR-1953	Nn220s45289	-0.2
miR-1953	Nn221s45334	-0.200525
miR-1953	Nn222s45355	0
miR-1953	Nn223s45381	0
miR-1953	Nn224s45414	-0.454194
miR-1953	Nn227s45462	-0.215459
miR-1953	Nn229s45492	-0.2
miR-1953	Nn230s45541	-0.2
miR-1953	Nn237s45606	-0.2
miR-1953	Nn238s45631	-0.208001
miR-1953	Nn240s45667	-0.2
miR-1953	Nn242s45700	0
miR-1953	Nn244s45736	-0.2
miR-1953	Nn245s45750	-0.2
miR-1953	Nn246s45790	0
miR-1953	Nn247s45823	0
miR-1953	Nn250s45845	0
miR-1953	Nn251s45862	-0.2
miR-1953	Nn252s45892	-0.314435
miR-1953	Nn260s45914	0
miR-1953	Nn267s45972	-0.200383
miR-1953	Nn272s46026	-0.2
miR-1953	Nn273s46043	-0.201457
miR-1953	Nn282s46104	-0.205783
miR-1953	Nn284s46114	-0.2
miR-1953	Nn288s46167	-0.2
miR-1953	Nn289s46173	-0.2
miR-1953	Nn294s46207	-0.193567
miR-1953	Nn299s46211	-0.2
miR-1953	Nn2g10410	0.246164
miR-1953	Nn2g10551	-0.249245
miR-1953	Nn2g10561	-0.206871
miR-1953	Nn2g10666	0.0768215
miR-1953	Nn2g10706	-0.2
miR-1953	Nn2g10871	-0.410997
miR-1953	Nn2g10895	0.859474
miR-1953	Nn2g10934	-0.2
miR-1953	Nn2g11002	-0.19545
miR-1953	Nn2g11020	-0.334885
miR-1953	Nn2g11366	-0.0975694
miR-1953	Nn2g11377	-0.119241
miR-1953	Nn2g11910	0.185452
miR-1953	Nn2g12068	0.810311
miR-1953	Nn2g12096	0.836542
miR-1953	Nn2g12259	0.657243
miR-1953	Nn2g12264	0.26025
miR-1953	Nn2g12344	-0.20113
miR-1953	Nn2g12530	-0.2
miR-1953	Nn2g12615	-0.2
miR-1953	Nn2g12842	0.397243
miR-1953	Nn2g13040	-0.193733
miR-1953	Nn2g13363	0.766024
miR-1953	Nn2g13533	-0.2
miR-1953	Nn2g13696	-0.418947
miR-1953	Nn2g13840	-0.029725
miR-1953	Nn2g14096	-0.24665
miR-1953	Nn2g14433	0.570746
miR-1953	Nn2g14477	0.155999
miR-1953	Nn2g14705	-0.283559
miR-1953	Nn2g14771	-0.316204
miR-1953	Nn2g14888	-0.319161
miR-1953	Nn2g15790	-0.115617
miR-1953	Nn2g15922	0.493651
miR-1953	Nn2g16032	-0.201542
miR-1953	Nn306s46248	-0.2
miR-1953	Nn307s46263	-0.205755
miR-1953	Nn310s46285	-0.2
miR-1953	Nn315s46314	-0.202231
miR-1953	Nn327s46356	-0.2
miR-1953	Nn338s46397	-0.2
miR-1953	Nn341s46426	-0.20241
miR-1953	Nn344s46454	-0.200583
miR-1953	Nn352s46489	0
miR-1953	Nn356s46502	-0.417706
miR-1953	Nn365s46517	-0.200278
miR-1953	Nn376s46544	-0.368007
miR-1953	Nn3g16067	-0.32702
miR-1953	Nn3g16124	-0.2
miR-1953	Nn3g16131	-0.229904
miR-1953	Nn3g16132	0.175929
miR-1953	Nn3g16573	-0.229727
miR-1953	Nn3g16703	-0.210572
miR-1953	Nn3g16742	0.991357
miR-1953	Nn3g16814	-0.200097
miR-1953	Nn3g17023	0.299479
miR-1953	Nn3g17027	-0.280105
miR-1953	Nn3g17115	-0.204642
miR-1953	Nn3g17310	-0.438294
miR-1953	Nn3g17393	0.482488
miR-1953	Nn3g17472	-0.0145651
miR-1953	Nn3g17512	-0.185241
miR-1953	Nn3g17765	-0.208638
miR-1953	Nn3g17766	-0.198566
miR-1953	Nn3g18134	-0.17748
miR-1953	Nn3g18488	-0.182859
miR-1953	Nn3g18712	0.107558
miR-1953	Nn3g18752	-0.127452
miR-1953	Nn3g18759	0.0957292
miR-1953	Nn3g18764	-0.20787
miR-1953	Nn3g18791	0.873671
miR-1953	Nn3g18800	0.0544229
miR-1953	Nn3g18868	-0.296601
miR-1953	Nn3g19181	-0.37357
miR-1953	Nn3g19870	-0.438559
miR-1953	Nn3g20047	-0.2
miR-1953	Nn3g20088	0.152411
miR-1953	Nn3g20110	-0.32926
miR-1953	Nn3g20111	-0.248992
miR-1953	Nn3g20262	-0.312674
miR-1953	Nn3g20491	-0.2
miR-1953	Nn3g20492	-0.2
miR-1953	Nn3g20514	-0.202769
miR-1953	Nn3g20749	-0.305302
miR-1953	Nn3g20812	-0.262655
miR-1953	Nn3g20844	-0.318392
miR-1953	Nn3g20960	0.890739
miR-1953	Nn3g21354	0.304274
miR-1953	Nn3g21828	-0.20906
miR-1953	Nn408s46579	-0.31594
miR-1953	Nn425s46612	-0.284725
miR-1953	Nn431s46643	-0.447164
miR-1953	Nn441s46684	-0.200073
miR-1953	Nn450s46700	-0.2
miR-1953	Nn4g22327	-0.0291931
miR-1953	Nn4g22332	0.50355
miR-1953	Nn4g22860	0.544891
miR-1953	Nn4g23095	-0.0460167
miR-1953	Nn4g23844	-0.0282416
miR-1953	Nn4g24150	-0.0218161
miR-1953	Nn4g24665	0.075647
miR-1953	Nn4g25081	-0.196709
miR-1953	Nn4g25100	-0.224415
miR-1953	Nn4g25282	-0.20249
miR-1953	Nn4g25428	-0.0901449
miR-1953	Nn4g25733	-0.277718
miR-1953	Nn4g25908	-0.2
miR-1953	Nn4g26122	-0.276924
miR-1953	Nn4g26133	0.300962
miR-1953	Nn4g26134	0.967476
miR-1953	Nn4g26439	0.549032
miR-1953	Nn4g26498	0.423605
miR-1953	Nn5g26890	-0.2
miR-1953	Nn5g26906	-0.382295
miR-1953	Nn5g27003	-0.34178
miR-1953	Nn5g27029	0
miR-1953	Nn5g27321	-0.313692
miR-1953	Nn5g27386	0.796665
miR-1953	Nn5g27613	0.0491006
miR-1953	Nn5g27615	-0.2
miR-1953	Nn5g27832	0.76474
miR-1953	Nn5g28137	0.486789
miR-1953	Nn5g28437	0.452964
miR-1953	Nn5g28978	-0.137703
miR-1953	Nn5g29029	-0.352737
miR-1953	Nn5g29227	0.0186115
miR-1953	Nn5g29477	-0.321926
miR-1953	Nn5g29723	0.203177
miR-1953	Nn5g29950	-0.287431
miR-1953	Nn5g30119	-0.145705
miR-1953	Nn5g30352	0.329444
miR-1953	Nn5g30667	-0.251276
miR-1953	Nn5g30715	0.930359
miR-1953	Nn5g30821	0.191493
miR-1953	Nn5g31149	-0.309157
miR-1953	Nn5g31151	-0.217032
miR-1953	Nn5g31173	-0.292154
miR-1953	Nn5g31196	-0.278487
miR-1953	Nn5g31242	0
miR-1953	Nn5g31265	-0.2
miR-1953	Nn5g31326	-0.2
miR-1953	Nn5g31377	0
miR-1953	Nn5g31460	-0.2
miR-1953	Nn6g31539	-0.20339
miR-1953	Nn6g31610	-0.214526
miR-1953	Nn6g31695	0.598396
miR-1953	Nn6g31793	-0.356146
miR-1953	Nn6g32076	-0.439252
miR-1953	Nn6g32082	0.333369
miR-1953	Nn6g32482	-0.2
miR-1953	Nn6g32511	-0.197587
miR-1953	Nn6g32621	-0.206621
miR-1953	Nn6g32784	-0.414954
miR-1953	Nn6g32845	-0.20199
miR-1953	Nn6g32864	-0.2
miR-1953	Nn6g33078	-0.383096
miR-1953	Nn6g33218	-0.173834
miR-1953	Nn6g33225	-0.30921
miR-1953	Nn6g33241	-0.26651
miR-1953	Nn6g33297	-0.22121
miR-1953	Nn6g34523	0.0433241
miR-1953	Nn6g34673	0.398541
miR-1953	Nn6g34811	-0.258872
miR-1953	Nn6g35133	-0.136758
miR-1953	Nn6g35234	-0.280349
miR-1953	Nn6g35523	0.730208
miR-1953	Nn6g35534	-0.230625
miR-1953	Nn6g35567	0.91612
miR-1953	Nn7g35788	-0.118412
miR-1953	Nn7g36123	0.154193
miR-1953	Nn7g36295	-0.437577
miR-1953	Nn7g37804	-0.2
miR-1953	Nn7g37916	-0.216445
miR-1953	Nn7g37999	0.408722
miR-1953	Nn7g38428	0.00660216
miR-1953	Nn7g38477	-0.2
miR-1953	Nn8g39603	-0.300998
miR-1953	Nn8g39750	-0.188343
miR-1953	Nn8g39988	-0.0932975
miR-1953	Nn8g40143	0.764787
miR-1953	Nn8g40332	0
miR-1953	Nn8g40519	0.555398
miR-1953	Nn8g40555	-0.24194
miR-1953	Nn8g40707	0.377883
miR-1953	Nn8g40911	0.342684
miR-1953	Nn8g41038	0.953213
miR-1953	Nn8g41316	0
miR-2016-5p	Nn1g02160	-0.555199
miR-2016-5p	Nn1g03004	-0.495064
miR-2016-5p	Nn1g06413	-0.621733
miR-2016-5p	Nn1g08508	-0.681291
miR-2016-5p	Nn2g12141	0.126038
miR-2016-5p	Nn3g20449	-0.283689
miR-2016-5p	Nn3g21029	-0.897817
miR-2016-5p	Nn4g26437	-0.30961
miR-2016-5p	Nn5g27149	-0.318333
miR-2016-5p	Nn7g37509	-0.0741951
miR-2016-5p	Nn7g37748	-0.471406
miR-202-3p	Nn1g04355	-0.194018
miR-202-3p	Nn1g07353	0.150498
miR-202-3p	Nn2g11674	-0.24566
miR-202-3p	Nn2g12996	0.999438
miR-202-3p	Nn3g19520	-0.291195
miR-202-3p	Nn4g26586	-0.327508
miR-202-3p	Nn5g28256	-0.104733
miR-202-3p	Nn6g31727	-0.430728
miR-202-3p	Nn6g35194	-0.2
miR-202-3p	Nn8g38833	0.405284
miR-202-3p	Nn8g39001	-0.329786
miR-202-3p	Nn8g39563	-0.338928
miR-2046-3p	Nn3g17934	-0.653299
miR-2046-3p	Nn3g21330	0.430486
miR-2051-3p	Nn1g01679	0.7236
miR-2051-3p	Nn1g05604	0
miR-2051-3p	Nn2g11591	-0.2
miR-2051-3p	Nn3g18924	-0.2
miR-2051-3p	Nn3g18925	-0.279791
miR-2051-3p	Nn6g34981	-0.305042
miR-2051-3p	Nn6g35732	-0.253073
miR-2051-3p	Nn7g38046	0.473011
miR-205-3p	Nn1g03045	-0.271922
miR-205-3p	Nn1g03449	0
miR-205-3p	Nn1g07073	0.0683493
miR-205-3p	Nn1g07553	-0.244848
miR-205-3p	Nn1g08585	0
miR-205-3p	Nn2g10868	0.471809
miR-205-3p	Nn2g11433	-0.204346
miR-205-3p	Nn2g12363	-0.203411
miR-205-3p	Nn2g13270	-0.2501
miR-205-3p	Nn2g14074	-0.504077
miR-205-3p	Nn2g14296	-0.315771
miR-205-3p	Nn3g18407	-0.155444
miR-205-3p	Nn3g18503	-0.164445
miR-205-3p	Nn3g19327	-0.2644
miR-205-3p	Nn4g22311	0.000870129
miR-205-3p	Nn4g22925	-0.156932
miR-205-3p	Nn4g24995	-0.443647
miR-205-3p	Nn4g26076	0.885055
miR-205-3p	Nn4g26483	-0.174546
miR-205-3p	Nn8g38902	-0.0670012
miR2088-3p	Nn2g11433	-0.292303
miR2088-3p	Nn2g15591	0
miR2088-3p	Nn3g17020	-0.418548
miR2088-3p	Nn5g29755	-0.477001
miR2088-3p	Nn6g34433	0.0506453
miR2088-3p	Nn6g35692	-0.233233
miR-208a-5p	Nn1g01197	0.230129
miR-208a-5p	Nn1g06681	0.435516
miR-208a-5p	Nn2g14501	-0.172181
miR-208a-5p	Nn3g20656	-0.492289
miR-208a-5p	Nn4g26430	-0.121666
miR-208a-5p	Nn5g28428	-0.721753
miR-208a-5p	Nn5g28584	-0.336122
miR-208a-5p	Nn5g30618	-0.341249
miR-210-5p	Nn3g18054	0.74154
miR-210-5p	Nn3g18055	0.619352
miR-210-5p	Nn4g24069	-0.534432
miR-210-5p	Nn4g24070	0
miR-2158-3p	Nn4g25468	-0.313082
miR-2164-5p	Nn1g00699	-0.639264
miR-2164-5p	Nn3g16640	-0.325566
miR-2188-3p	Nn7g35867	0.0537465
miR-2207-5p	Nn1g03570	-0.341881
miR-2207-5p	Nn1g03735	-0.644717
miR-2207-5p	Nn1g04883	-0.575852
miR-2207-5p	Nn1g09284	-0.2
miR-2207-5p	Nn2g10429	-0.328921
miR-2207-5p	Nn2g11963	-0.350625
miR-2207-5p	Nn2g13147	-0.268215
miR-2207-5p	Nn2g13405	0.205786
miR-2207-5p	Nn2g13701	-0.200232
miR-2207-5p	Nn2g13845	0.0716553
miR-2207-5p	Nn2g13850	-0.419672
miR-2207-5p	Nn2g14521	-0.201063
miR-2207-5p	Nn2g15114	0.384081
miR-2207-5p	Nn2g15608	-0.2
miR-2207-5p	Nn2g15819	0.212706
miR-2207-5p	Nn3g16543	-0.216792
miR-2207-5p	Nn3g17095	0.748609
miR-2207-5p	Nn3g18367	0
miR-2207-5p	Nn3g18491	-0.201024
miR-2207-5p	Nn3g19693	-0.580669
miR-2207-5p	Nn3g19866	-0.231732
miR-2207-5p	Nn4g22029	-0.200552
miR-2207-5p	Nn4g23112	-0.413933
miR-2207-5p	Nn4g23937	0.0426411
miR-2207-5p	Nn4g23939	0
miR-2207-5p	Nn4g24549	-0.346599
miR-2207-5p	Nn4g24600	-0.2
miR-2207-5p	Nn5g28711	-0.216
miR-2207-5p	Nn5g29337	-0.268876
miR-2207-5p	Nn5g29538	-0.365994
miR-2207-5p	Nn5g30998	-0.390161
miR-2207-5p	Nn6g33565	-0.39554
miR-2207-5p	Nn7g36476	0.321419
miR-2207-5p	Nn7g36507	-0.427172
miR-2207-5p	Nn8g40253	-0.222732
miR-2207-5p	Nn8g40675	-0.070534
miR-223-5p	Nn1g00205	-0.429001
miR-223-5p	Nn1g00307	-0.311325
miR-223-5p	Nn1g00467	-0.118925
miR-223-5p	Nn1g00704	0.465616
miR-223-5p	Nn1g00705	-0.478267
miR-223-5p	Nn1g01234	-0.253334
miR-223-5p	Nn1g01313	1
miR-223-5p	Nn1g01617	-0.69761
miR-223-5p	Nn1g01620	0.519164
miR-223-5p	Nn1g01796	0
miR-223-5p	Nn1g01813	0
miR-223-5p	Nn1g01842	-0.371512
miR-223-5p	Nn1g01884	0.434902
miR-223-5p	Nn1g02272	0.983378
miR-223-5p	Nn1g03026	-0.454126
miR-223-5p	Nn1g04298	-0.131031
miR-223-5p	Nn1g04375	-0.488253
miR-223-5p	Nn1g04484	-0.521258
miR-223-5p	Nn1g04872	0
miR-223-5p	Nn1g04883	-0.330231
miR-223-5p	Nn1g05076	-0.576749
miR-223-5p	Nn1g05649	0.0755983
miR-223-5p	Nn1g05864	-0.428843
miR-223-5p	Nn1g06654	-0.55877
miR-223-5p	Nn1g07320	-0.302986
miR-223-5p	Nn1g07443	-0.57335
miR-223-5p	Nn1g07975	0.967054
miR-223-5p	Nn1g08334	0.578413
miR-223-5p	Nn1g08706	0
miR-223-5p	Nn1g09284	1
miR-223-5p	Nn1g09597	-0.525512
miR-223-5p	Nn1g09608	0.519063
miR-223-5p	Nn1g09701	-0.469013
miR-223-5p	Nn2g10246	-0.347945
miR-223-5p	Nn2g10352	-0.259234
miR-223-5p	Nn2g10379	-0.200466
miR-223-5p	Nn2g10429	-0.324936
miR-223-5p	Nn2g10778	-0.0928261
miR-223-5p	Nn2g10930	-0.348989
miR-223-5p	Nn2g11037	-0.219791
miR-223-5p	Nn2g11289	0.503348
miR-223-5p	Nn2g11298	-0.31156
miR-223-5p	Nn2g11327	-0.283835
miR-223-5p	Nn2g11755	-0.391854
miR-223-5p	Nn2g11773	0.950727
miR-223-5p	Nn2g11774	-0.2
miR-223-5p	Nn2g11860	-0.159803
miR-223-5p	Nn2g11963	-0.140403
miR-223-5p	Nn2g11973	-0.309769
miR-223-5p	Nn2g12205	-0.207764
miR-223-5p	Nn2g12322	0.527119
miR-223-5p	Nn2g12559	-0.234665
miR-223-5p	Nn2g13147	0.017053
miR-223-5p	Nn2g13845	0.494408
miR-223-5p	Nn2g13850	-0.415643
miR-223-5p	Nn2g14027	-0.247731
miR-223-5p	Nn2g14138	-0.26912
miR-223-5p	Nn2g14424	-0.391911
miR-223-5p	Nn2g14646	-0.386839
miR-223-5p	Nn2g14789	0.117308
miR-223-5p	Nn2g14839	0.874287
miR-223-5p	Nn2g15114	0.344535
miR-223-5p	Nn2g15434	-0.2
miR-223-5p	Nn2g15591	0
miR-223-5p	Nn2g15608	-0.2
miR-223-5p	Nn3g16530	-0.0791849
miR-223-5p	Nn3g16542	0.127968
miR-223-5p	Nn3g16543	-0.216671
miR-223-5p	Nn3g16807	-0.160014
miR-223-5p	Nn3g17095	-0.402459
miR-223-5p	Nn3g17227	-0.385377
miR-223-5p	Nn3g17435	-0.275841
miR-223-5p	Nn3g17464	-0.323857
miR-223-5p	Nn3g17739	-0.203465
miR-223-5p	Nn3g18491	-0.198434
miR-223-5p	Nn3g18584	-0.298469
miR-223-5p	Nn3g18692	-0.219186
miR-223-5p	Nn3g18970	-0.347771
miR-223-5p	Nn3g19040	0.435024
miR-223-5p	Nn3g19476	-0.391813
miR-223-5p	Nn3g19803	-0.2
miR-223-5p	Nn3g19846	-0.0937481
miR-223-5p	Nn3g20731	-0.205374
miR-223-5p	Nn4g22058	-0.182348
miR-223-5p	Nn4g22111	-0.378275
miR-223-5p	Nn4g22730	0.337708
miR-223-5p	Nn4g22890	0.109133
miR-223-5p	Nn4g23378	1
miR-223-5p	Nn4g23870	-0.26777
miR-223-5p	Nn4g23985	0.318265
miR-223-5p	Nn4g24545	-0.332519
miR-223-5p	Nn4g24557	-0.264006
miR-223-5p	Nn4g24600	-0.2
miR-223-5p	Nn4g24939	-0.360055
miR-223-5p	Nn4g25000	0.699307
miR-223-5p	Nn4g25744	-0.335884
miR-223-5p	Nn4g25769	-0.355986
miR-223-5p	Nn4g25813	0.926845
miR-223-5p	Nn4g25861	-0.423367
miR-223-5p	Nn4g26052	0.146745
miR-223-5p	Nn4g26065	-0.194593
miR-223-5p	Nn4g26102	-0.2
miR-223-5p	Nn4g26675	-0.469843
miR-223-5p	Nn5g27134	-0.405915
miR-223-5p	Nn5g27223	0.435966
miR-223-5p	Nn5g27385	0.637796
miR-223-5p	Nn5g27386	-0.204222
miR-223-5p	Nn5g27575	-0.311791
miR-223-5p	Nn5g27576	-0.230066
miR-223-5p	Nn5g27631	-0.136497
miR-223-5p	Nn5g27811	0.445773
miR-223-5p	Nn5g27832	-0.420286
miR-223-5p	Nn5g28160	1
miR-223-5p	Nn5g28181	-0.219927
miR-223-5p	Nn5g28242	-0.2
miR-223-5p	Nn5g28490	-0.0181037
miR-223-5p	Nn5g28711	-0.177833
miR-223-5p	Nn5g29064	-0.310101
miR-223-5p	Nn5g29185	0
miR-223-5p	Nn5g29383	-0.382883
miR-223-5p	Nn5g29420	-0.415224
miR-223-5p	Nn5g29468	-0.489118
miR-223-5p	Nn5g29504	0.0365905
miR-223-5p	Nn5g29538	-0.303203
miR-223-5p	Nn5g29665	-0.255876
miR-223-5p	Nn5g29674	0
miR-223-5p	Nn5g29713	0.712183
miR-223-5p	Nn5g29887	-0.504903
miR-223-5p	Nn5g29929	-0.0847115
miR-223-5p	Nn5g30247	-0.378567
miR-223-5p	Nn5g30357	-0.448873
miR-223-5p	Nn5g30653	-0.271128
miR-223-5p	Nn5g30783	0.536585
miR-223-5p	Nn5g30791	-0.214892
miR-223-5p	Nn5g30891	-0.488483
miR-223-5p	Nn5g30998	-0.359848
miR-223-5p	Nn5g31091	-0.235791
miR-223-5p	Nn6g31610	-0.156701
miR-223-5p	Nn6g31681	-0.373649
miR-223-5p	Nn6g31701	-0.256357
miR-223-5p	Nn6g31779	-0.389569
miR-223-5p	Nn6g31842	-0.263506
miR-223-5p	Nn6g31853	-0.292067
miR-223-5p	Nn6g31998	-0.262262
miR-223-5p	Nn6g32145	0.742882
miR-223-5p	Nn6g32283	-0.395474
miR-223-5p	Nn6g32634	-0.255017
miR-223-5p	Nn6g33565	-0.440909
miR-223-5p	Nn6g33923	-0.323338
miR-223-5p	Nn6g33952	-0.346848
miR-223-5p	Nn6g34097	-0.440851
miR-223-5p	Nn6g34544	-0.258755
miR-223-5p	Nn6g34687	0.873051
miR-223-5p	Nn6g34772	0.965726
miR-223-5p	Nn6g34871	-0.312402
miR-223-5p	Nn6g34953	-0.233002
miR-223-5p	Nn6g35115	-0.256289
miR-223-5p	Nn6g35265	0.0984433
miR-223-5p	Nn6g35320	-0.225128
miR-223-5p	Nn6g35367	-0.373234
miR-223-5p	Nn6g35559	-0.24358
miR-223-5p	Nn7g35768	0.512701
miR-223-5p	Nn7g35918	-0.281421
miR-223-5p	Nn7g36127	-0.361849
miR-223-5p	Nn7g36264	-0.316933
miR-223-5p	Nn7g36330	-0.10793
miR-223-5p	Nn7g36394	-0.445687
miR-223-5p	Nn7g36476	0.341357
miR-223-5p	Nn7g37508	0.430386
miR-223-5p	Nn7g37602	0.70348
miR-223-5p	Nn7g38135	-0.369522
miR-223-5p	Nn8g38501	-0.313176
miR-223-5p	Nn8g38580	0.903981
miR-223-5p	Nn8g38887	-0.199037
miR-223-5p	Nn8g39030	0.564221
miR-223-5p	Nn8g39109	0.0504221
miR-223-5p	Nn8g39266	-0.2
miR-223-5p	Nn8g39460	-0.389478
miR-223-5p	Nn8g39587	-0.277956
miR-223-5p	Nn8g39845	-0.136491
miR-223-5p	Nn8g40253	-0.222732
miR-223-5p	Nn8g40413	0.468374
miR-223-5p	Nn8g40970	-0.13974
miR-2248	Nn1g03712	-0.414609
miR-2248	Nn1g06958	-0.317084
miR-2248	Nn1g06959	0.454671
miR-2248	Nn3g18371	0.294148
miR-2248	Nn3g18678	0.947956
miR-2248	Nn5g30870	-0.2
miR-2248	Nn6g31868	0.667608
miR-2285aa	Nn7g37043	0.293972
miR-2285i	Nn1g07284	-0.114675
miR-2285i	Nn2g12363	-0.203411
miR-2285i	Nn2g14643	0.184299
miR-2285i	Nn3g19924	-0.516764
miR-2285i	Nn5g27402	-0.2
miR-2285i	Nn8g40239	0
miR-2285o	Nn2g10584	-0.146619
miR-2285o	Nn2g14830	0.768521
miR-2310	Nn2g10809	-0.452205
miR-2310	Nn4g22945	-0.320369
miR-2315	Nn1g05804	-0.26074
miR-2315	Nn4g26593	-0.2
miR-2315	Nn5g31039	0.842991
miR-2315	Nn8g39377	-0.2
miR-2355-3p	Nn1g01520	-0.294028
miR-2355-3p	Nn1g02606	0
miR-2355-3p	Nn1g02714	-0.508065
miR-2355-3p	Nn1g04358	-0.574974
miR-2355-3p	Nn1g05433	-0.36203
miR-2355-3p	Nn1g06121	0
miR-2355-3p	Nn1g07926	-0.446132
miR-2355-3p	Nn2g13166	-0.379999
miR-2355-3p	Nn2g14150	-0.0187293
miR-2355-3p	Nn2g14249	0
miR-2355-3p	Nn2g15361	-0.533864
miR-2355-3p	Nn2g15811	-0.481209
miR-2355-3p	Nn2g15901	-0.320756
miR-2355-3p	Nn4g23205	0.522251
miR-2355-3p	Nn4g24006	-0.316192
miR-2355-3p	Nn4g24754	-0.2
miR-2355-3p	Nn4g26081	-0.409798
miR-2355-3p	Nn4g26402	-0.2
miR-2355-3p	Nn5g27231	-0.2
miR-2355-3p	Nn5g28099	-0.273421
miR-2355-3p	Nn5g29367	-0.251518
miR-2355-3p	Nn5g30738	-0.0103136
miR-2355-3p	Nn6g32172	-0.20308
miR-2355-3p	Nn7g36488	-0.270391
miR-2355-3p	Nn7g37789	-0.316513
miR-2355-3p	Nn7g38274	-0.2
miR-2355-3p	Nn8g39351	-0.394538
miR-2355-3p	Nn8g40945	-0.391885
miR-2361	Nn1g02693	0.178551
miR-2362	Nn2g15371	0.517224
miR-2362	Nn5g28644	-0.2
miR-2405	Nn3g20717	0.969034
miR-2405	Nn3g20719	-0.29983
miR-2405	Nn3g20721	0.999662
miR-2405	Nn3g20722	-0.301271
miR-2405	Nn3g20723	0.694026
miR-2405	Nn7g37300	0.253337
miR-2432	Nn040s41757	-0.289342
miR-2432	Nn046s41817	0
miR-2432	Nn046s41832	0
miR-2432	Nn046s41878	0
miR-2432	Nn059s42005	-0.284164
miR-2432	Nn059s42028	-0.431399
miR-2432	Nn059s42051	-0.269003
miR-2432	Nn061s42067	0
miR-2432	Nn062s42138	-0.319004
miR-2432	Nn067s42240	-0.39246
miR-2432	Nn069s42367	-0.2
miR-2432	Nn085s42689	-0.305987
miR-2432	Nn085s42736	0
miR-2432	Nn087s42803	-0.314798
miR-2432	Nn094s42901	-0.33259
miR-2432	Nn098s43115	1
miR-2432	Nn110s43323	-0.2
miR-2432	Nn110s43346	-0.417163
miR-2432	Nn119s43437	-0.36628
miR-2432	Nn119s43472	0
miR-2432	Nn122s43495	-0.277991
miR-2432	Nn126s43657	0
miR-2432	Nn127s43682	-0.223418
miR-2432	Nn139s43902	0
miR-2432	Nn141s43986	0
miR-2432	Nn148s44114	0.830926
miR-2432	Nn151s44155	0
miR-2432	Nn154s44283	-0.258352
miR-2432	Nn154s44284	-0.2
miR-2432	Nn161s44391	-0.2
miR-2432	Nn175s44497	-0.310295
miR-2432	Nn177s44558	-0.422661
miR-2432	Nn185s44646	-0.226112
miR-2432	Nn185s44669	-0.262716
miR-2432	Nn190s44766	-0.493933
miR-2432	Nn190s44788	0
miR-2432	Nn196s44848	0
miR-2432	Nn1g00025	0
miR-2432	Nn1g00097	0
miR-2432	Nn1g03186	-0.262948
miR-2432	Nn208s45111	1
miR-2432	Nn227s45449	1
miR-2432	Nn227s45463	-0.2
miR-2432	Nn242s45714	0.999863
miR-2432	Nn245s45751	-0.520629
miR-2432	Nn247s45810	1
miR-2432	Nn252s45879	-0.315582
miR-2432	Nn273s46056	1
miR-2432	Nn294s46197	1
miR-2432	Nn3g16078	0.312277
miR-2432	Nn3g20492	1
miR-2432	Nn435s46667	1
miR-2432	Nn5g27300	0.984771
miR-2432	Nn5g28945	0.99845
miR-2432	Nn5g29029	-0.147389
miR-2432	Nn5g31164	-0.562123
miR-2432	Nn5g31186	-0.293314
miR-2432	Nn5g31196	-0.350359
miR-2432	Nn5g31266	-0.353034
miR-2432	Nn5g31297	0
miR-2432	Nn5g31316	0
miR-2432	Nn6g31804	0.123484
miR-2432	Nn6g32290	0.114123
miR-2432	Nn6g32469	1
miR-2432	Nn6g32493	0.999998
miR-2432	Nn6g32524	1
miR-2432	Nn6g32846	-0.2
miR-2432	Nn6g33162	0.999998
miR-2432	Nn6g33207	1
miR-2432	Nn6g35119	1
miR-2432	Nn8g39450	0.999936
miR-2432	Nn8g41329	0
miR-2458	Nn1g01138	0.569087
miR-2458	Nn3g16198	-0.381979
miR-2458	Nn3g21031	-0.225505
miR-2458	Nn3g21032	-0.2
miR-2458	Nn3g21155	-0.270011
miR-2458	Nn4g25976	-0.252083
miR-2458	Nn4g26364	0.950186
miR-2458	Nn5g30726	-0.151882
miR-2458	Nn6g33955	-0.384202
miR-2458	Nn6g34558	0.426468
miR-2458	Nn8g40189	-0.332105
miR-2458	Nn8g40373	-0.353339
miR-2498-5p	Nn1g05670	-0.23751
miR-255-3p	Nn1g00776	0
miR-255-3p	Nn1g01642	-0.2
miR-255-3p	Nn2g14397	0.0878276
miR-255-3p	Nn6g32348	0
miR-2558-5p	Nn020s41502	-0.228282
miR-2558-5p	Nn082s42675	-0.250322
miR-2558-5p	Nn082s42678	-0.234289
miR-2565	Nn1g06034	-0.399023
miR-2565	Nn2g12071	0.999996
miR-2565	Nn2g14852	0.999641
miR-263b	Nn1g01158	0
miR2676a	Nn5g26888	-0.214406
miR-2774b	Nn1g07157	0.912019
miR-2774b	Nn1g09022	-0.325642
miR-2890	Nn3g21564	-0.63612
miR-289-5p	Nn3g17217	-0.310406
miR-2917	Nn5g27752	0.278299
miR-2917	Nn7g36987	0.41397
miR2950-5p	Nn1g04594	-0.177015
miR2950-5p	Nn1g05048	-0.502718
miR2950-5p	Nn1g08832	-0.326564
miR2950-5p	Nn1g08856	-0.20435
miR2950-5p	Nn2g10359	-0.166944
miR2950-5p	Nn2g14472	-0.310514
miR2950-5p	Nn2g14698	0
miR2950-5p	Nn2g14895	-0.2598
miR2950-5p	Nn3g17730	-0.202755
miR2950-5p	Nn3g18380	-0.128538
miR2950-5p	Nn3g21002	-0.368535
miR2950-5p	Nn5g29389	0.548498
miR2950-5p	Nn6g32124	-0.201183
miR2950-5p	Nn6g32125	-0.157689
miR2950-5p	Nn8g40106	0.38072
miR-29-5p	Nn021s41555	-0.221991
miR-29-5p	Nn055s41927	-0.237636
miR-29-5p	Nn055s41933	0
miR-29-5p	Nn055s41938	0
miR-29-5p	Nn055s41939	-0.218548
miR-29-5p	Nn055s41940	-0.25395
miR-29-5p	Nn6g33244	0.94173
miR-29a-5p	Nn1g04641	0
miR-2b-3p	Nn2g11695	-0.203747
miR-2b-3p	Nn2g12535	0.0179225
miR-2b-3p	Nn2g14809	0
miR-2b-3p	Nn5g28132	-0.312513
miR-2b-3p	Nn5g28133	-0.2
miR-2b-3p	Nn5g30344	-0.271639
miR-2b-3p	Nn6g32017	-0.40958
miR-2h-5p	Nn6g33459	0.669869
miR-2h-5p	Nn8g40170	0.875484
miR-301a-5ps	Nn1g02714	-0.0510104
miR-301a-5p	Nn1g06709	0
miR-301a-5p	Nn2g13215	0.309645
miR-301a-5p	Nn3g19227	-0.37543
miR-301a-5ps	Nn3g21676	0.434825
miR-301a-5p	Nn6g33582	0.125501
miR-301a-5p	Nn7g37642	0.809229
miR-320a-3p-1	Nn3g21924	-0.0540668
miR-322-3p	Nn2g15623	-0.200004
miR-3239	Nn1g08278	-0.0978775
miR-3239	Nn2g11695	-0.184893
miR-3239	Nn2g12535	-0.0253581
miR-3239	Nn2g14809	0
miR-3239	Nn5g28132	-0.416838
miR-3239	Nn5g28133	-0.2
miR-3239	Nn6g32017	-0.40958
miR-325-5p	Nn1g00857	0.242547
miR-325-5p	Nn1g04301	-0.235621
miR-3297-3ps	Nn263s45940	0.252128
miR-3297-3ps	Nn2g12326	0.968157
miR-3297-3ps	Nn8g40677	-0.417885
miR-3329	Nn1g04068	0.862504
miR-33b-3p	Nn038s41634	0
miR-33b-3p	Nn038s41641	-0.355947
miR-33b-3p	Nn038s41657	-0.298882
miR-33b-3p	Nn038s41679	0
miR-33b-3p	Nn038s41702	0
miR-33b-3p	Nn040s41727	0
miR-33b-3p	Nn040s41749	0
miR-33b-3p	Nn040s41772	0
miR-33b-3p	Nn040s41795	0
miR-33b-3p	Nn046s41817	0
miR-33b-3p	Nn046s41823	-0.300999
miR-33b-3p	Nn046s41832	0
miR-33b-3p	Nn046s41847	0.927008
miR-33b-3p	Nn046s41870	0
miR-33b-3p	Nn046s41893	0
miR-33b-3p	Nn058s41958	0.858941
miR-33b-3p	Nn058s41980	0.878862
miR-33b-3p	Nn059s41999	0
miR-33b-3p	Nn059s42022	0
miR-33b-3p	Nn059s42040	-0.244662
miR-33b-3p	Nn059s42045	1
miR-33b-3p	Nn061s42073	1
miR-33b-3p	Nn061s42096	1
miR-33b-3p	Nn061s42119	-0.2
miR-33b-3p	Nn062s42152	0
miR-33b-3p	Nn062s42175	0
miR-33b-3p	Nn062s42197	0
miR-33b-3p	Nn067s42233	-0.187773
miR-33b-3p	Nn067s42240	-0.14755
miR-33b-3p	Nn067s42256	-0.2
miR-33b-3p	Nn067s42278	0.0706836
miR-33b-3p	Nn069s42315	-0.2
miR-33b-3p	Nn069s42339	-0.2
miR-33b-3p	Nn069s42361	1
miR-33b-3p	Nn072s42402	0
miR-33b-3p	Nn072s42425	0
miR-33b-3p	Nn072s42447	0
miR-33b-3p	Nn076s42474	0.936579
miR-33b-3p	Nn076s42496	0
miR-33b-3p	Nn076s42519	0.822677
miR-33b-3p	Nn076s42536	0
miR-33b-3p	Nn077s42557	1
miR-33b-3p	Nn077s42580	-0.307624
miR-33b-3p	Nn077s42603	0
miR-33b-3p	Nn078s42611	0
miR-33b-3p	Nn078s42634	0
miR-33b-3p	Nn078s42649	-0.316116
miR-33b-3p	Nn078s42656	-0.2
miR-33b-3p	Nn085s42704	0
miR-33b-3p	Nn085s42730	-0.305623
miR-33b-3p	Nn085s42753	0
miR-33b-3p	Nn087s42775	0
miR-33b-3p	Nn087s42797	0
miR-33b-3p	Nn090s42815	0
miR-33b-3p	Nn090s42838	0
miR-33b-3p	Nn090s42860	-0.2
miR-33b-3p	Nn094s42893	0
miR-33b-3p	Nn094s42918	0
miR-33b-3p	Nn094s42941	-0.2
miR-33b-3p	Nn095s42950	0
miR-33b-3p	Nn095s42973	0
miR-33b-3p	Nn095s42995	0
miR-33b-3p	Nn097s43030	0.998688
miR-33b-3p	Nn097s43053	0
miR-33b-3p	Nn098s43086	0
miR-33b-3p	Nn098s43109	0
miR-33b-3p	Nn104s43127	-0.312928
miR-33b-3p	Nn104s43153	0
miR-33b-3p	Nn104s43175	-0.2
miR-33b-3p	Nn105s43188	-0.2
miR-33b-3p	Nn105s43211	-0.2
miR-33b-3p	Nn105s43233	-0.2
miR-33b-3p	Nn108s43255	0
miR-33b-3p	Nn108s43278	0
miR-33b-3p	Nn108s43300	0
miR-33b-3p	Nn110s43315	0
miR-33b-3p	Nn110s43323	-0.2
miR-33b-3p	Nn110s43338	1
miR-33b-3p	Nn110s43345	-0.202047
miR-33b-3p	Nn110s43361	-0.279868
miR-33b-3p	Nn110s43368	-0.226902
miR-33b-3p	Nn116s43400	0
miR-33b-3p	Nn119s43437	-0.0705267
miR-33b-3p	Nn119s43444	0
miR-33b-3p	Nn119s43466	0
miR-33b-3p	Nn122s43489	1
miR-33b-3p	Nn122s43511	0
miR-33b-3p	Nn124s43542	0
miR-33b-3p	Nn124s43564	0
miR-33b-3p	Nn125s43595	0
miR-33b-3p	Nn125s43618	0
miR-33b-3p	Nn126s43649	-0.2
miR-33b-3p	Nn126s43672	-0.2
miR-33b-3p	Nn127s43688	0
miR-33b-3p	Nn129s43720	0
miR-33b-3p	Nn129s43742	0
miR-33b-3p	Nn130s43773	0
miR-33b-3p	Nn130s43795	0
miR-33b-3p	Nn136s43824	0
miR-33b-3p	Nn136s43846	0
miR-33b-3p	Nn137s43859	0
miR-33b-3p	Nn137s43882	0
miR-33b-3p	Nn139s43908	0
miR-33b-3p	Nn139s43931	0
miR-33b-3p	Nn141s43951	0.702837
miR-33b-3p	Nn141s43958	1
miR-33b-3p	Nn141s43980	0
miR-33b-3p	Nn142s43999	0
miR-33b-3p	Nn142s44022	0
miR-33b-3p	Nn143s44052	0
miR-33b-3p	Nn143s44075	-0.2
miR-33b-3p	Nn148s44107	-0.30469
miR-33b-3p	Nn148s44114	-0.369739
miR-33b-3p	Nn148s44130	-0.172199
miR-33b-3p	Nn151s44147	-0.292479
miR-33b-3p	Nn151s44170	0.617026
miR-33b-3p	Nn152s44193	0
miR-33b-3p	Nn152s44216	0
miR-33b-3p	Nn153s44243	0
miR-33b-3p	Nn153s44265	0.908811
miR-33b-3p	Nn153s44266	0
miR-33b-3p	Nn155s44292	-0.307089
miR-33b-3p	Nn157s44304	0
miR-33b-3p	Nn157s44327	0
miR-33b-3p	Nn159s44350	0
miR-33b-3p	Nn159s44373	0
miR-33b-3p	Nn161s44391	1
miR-33b-3p	Nn161s44396	-0.314992
miR-33b-3p	Nn165s44409	-0.0963099
miR-33b-3p	Nn165s44415	0
miR-33b-3p	Nn165s44416	0
miR-33b-3p	Nn165s44437	0
miR-33b-3p	Nn167s44447	0
miR-33b-3p	Nn167s44470	-0.2
miR-33b-3p	Nn175s44503	0
miR-33b-3p	Nn177s44552	0
miR-33b-3p	Nn177s44574	0
miR-33b-3p	Nn178s44598	1
miR-33b-3p	Nn178s44620	1
miR-33b-3p	Nn185s44640	0
miR-33b-3p	Nn185s44663	0
miR-33b-3p	Nn188s44691	1
miR-33b-3p	Nn189s44723	0
miR-33b-3p	Nn189s44745	-0.285363
miR-33b-3p	Nn190s44760	-0.317784
miR-33b-3p	Nn190s44782	-0.262084
miR-33b-3p	Nn194s44806	-0.315976
miR-33b-3p	Nn196s44848	0
miR-33b-3p	Nn1g00021	0
miR-33b-3p	Nn1g00025	0
miR-33b-3p	Nn1g00026	0
miR-33b-3p	Nn1g00028	0
miR-33b-3p	Nn1g00091	0
miR-33b-3p	Nn1g00097	0
miR-33b-3p	Nn200s44888	-0.2
miR-33b-3p	Nn200s44911	-0.2
miR-33b-3p	Nn201s44938	-0.2
miR-33b-3p	Nn202s44960	0
miR-33b-3p	Nn202s44983	-0.2
miR-33b-3p	Nn203s45012	-0.2
miR-33b-3p	Nn204s45038	0
miR-33b-3p	Nn204s45061	-0.2
miR-33b-3p	Nn207s45087	-0.2
miR-33b-3p	Nn208s45117	-0.2
miR-33b-3p	Nn209s45147	-0.2
miR-33b-3p	Nn210s45183	-0.210869
miR-33b-3p	Nn213s45216	-0.2
miR-33b-3p	Nn213s45238	-0.2
miR-33b-3p	Nn217s45264	-0.2
miR-33b-3p	Nn220s45296	-0.2
miR-33b-3p	Nn220s45318	0
miR-33b-3p	Nn221s45341	-0.2
miR-33b-3p	Nn222s45362	-0.2
miR-33b-3p	Nn223s45397	-0.2
miR-33b-3p	Nn224s45420	-0.2
miR-33b-3p	Nn224s45442	-0.2
miR-33b-3p	Nn227s45455	-0.426443
miR-33b-3p	Nn227s45462	-0.215459
miR-33b-3p	Nn227s45478	-0.200274
miR-33b-3p	Nn229s45485	-0.2
miR-33b-3p	Nn229s45508	-0.2
miR-33b-3p	Nn230s45525	-0.2
miR-33b-3p	Nn230s45548	-0.2
miR-33b-3p	Nn236s45586	-0.2
miR-33b-3p	Nn237s45599	0.350957
miR-33b-3p	Nn237s45622	-0.286509
miR-33b-3p	Nn238s45647	-0.200791
miR-33b-3p	Nn240s45660	-0.2
miR-33b-3p	Nn240s45683	-0.2
miR-33b-3p	Nn242s45707	0
miR-33b-3p	Nn244s45729	-0.2
miR-33b-3p	Nn245s45766	-0.0227932
miR-33b-3p	Nn247s45816	0
miR-33b-3p	Nn250s45838	0
miR-33b-3p	Nn251s45868	-0.351232
miR-33b-3p	Nn252s45885	0
miR-33b-3p	Nn260s45921	-0.2
miR-33b-3p	Nn267s45964	-0.199806
miR-33b-3p	Nn267s45971	-0.270005
miR-33b-3p	Nn268s45987	0
miR-33b-3p	Nn272s46019	-0.2
miR-33b-3p	Nn273s46050	-0.2
miR-33b-3p	Nn275s46063	0
miR-33b-3p	Nn282s46097	-0.2
miR-33b-3p	Nn284s46121	-0.2
miR-33b-3p	Nn285s46136	-0.2
miR-33b-3p	Nn288s46151	0
miR-33b-3p	Nn289s46180	-0.315876
miR-33b-3p	Nn289s46181	-0.268413
miR-33b-3p	Nn294s46200	0
miR-33b-3p	Nn299s46227	-0.201812
miR-33b-3p	Nn2g14756	-0.338576
miR-33b-3p	Nn306s46241	0
miR-33b-3p	Nn310s46278	-0.2
miR-33b-3p	Nn322s46337	-0.2
miR-33b-3p	Nn327s46349	0
miR-33b-3p	Nn334s46388	-0.2
miR-33b-3p	Nn341s46433	-0.2
miR-33b-3p	Nn344s46461	-0.2
miR-33b-3p	Nn372s46524	-0.2
miR-33b-3p	Nn376s46537	-0.2
miR-33b-3p	Nn376s46544	-0.368007
miR-33b-3p	Nn3g16060	0
miR-33b-3p	Nn3g16084	-0.2
miR-33b-3p	Nn3g16095	-0.2
miR-33b-3p	Nn3g16117	-0.2
miR-33b-3p	Nn3g17833	-0.336396
miR-33b-3p	Nn3g17835	-0.166077
miR-33b-3p	Nn3g20484	-0.2
miR-33b-3p	Nn3g20492	-0.2
miR-33b-3p	Nn3g20507	-0.2
miR-33b-3p	Nn3g20530	-0.2
miR-33b-3p	Nn3g20566	-0.2
miR-33b-3p	Nn3g20588	-0.199696
miR-33b-3p	Nn3g20601	0.169341
miR-33b-3p	Nn3g20602	-0.2
miR-33b-3p	Nn3g20621	-0.2
miR-33b-3p	Nn3g20805	-0.199671
miR-33b-3p	Nn413s46587	-0.2
miR-33b-3p	Nn426s46622	-0.439822
miR-33b-3p	Nn429s46632	-0.304339
miR-33b-3p	Nn432s46650	0
miR-33b-3p	Nn434s46657	-0.2
miR-33b-3p	Nn4g25018	0
miR-33b-3p	Nn4g25107	0
miR-33b-3p	Nn4g25915	-0.2
miR-33b-3p	Nn4g25944	-0.2
miR-33b-3p	Nn5g26890	-0.2
miR-33b-3p	Nn5g26906	-0.382295
miR-33b-3p	Nn5g27003	-0.34178
miR-33b-3p	Nn5g27222	-0.261623
miR-33b-3p	Nn5g27299	0.0887784
miR-33b-3p	Nn5g27300	-0.26594
miR-33b-3p	Nn5g27304	-0.2
miR-33b-3p	Nn5g27321	-0.313692
miR-33b-3p	Nn5g27328	0.918286
miR-33b-3p	Nn5g28939	-0.2
miR-33b-3p	Nn5g29029	-0.352737
miR-33b-3p	Nn5g30739	-0.307148
miR-33b-3p	Nn5g31158	-0.2
miR-33b-3p	Nn5g31180	-0.2
miR-33b-3p	Nn5g31196	-0.278487
miR-33b-3p	Nn5g31202	-0.2
miR-33b-3p	Nn5g31222	-0.314053
miR-33b-3p	Nn5g31234	0
miR-33b-3p	Nn5g31257	0
miR-33b-3p	Nn5g31297	0
miR-33b-3p	Nn5g31333	-0.2
miR-33b-3p	Nn5g31370	-0.2
miR-33b-3p	Nn5g31393	0
miR-33b-3p	Nn5g31413	0
miR-33b-3p	Nn5g31435	0
miR-33b-3p	Nn5g31467	-0.2
miR-33b-3p	Nn6g31800	-0.200248
miR-33b-3p	Nn6g31804	-0.42046
miR-33b-3p	Nn6g32066	-0.315385
miR-33b-3p	Nn6g32469	-0.2
miR-33b-3p	Nn6g32493	-0.200456
miR-33b-3p	Nn6g32500	-0.2
miR-33b-3p	Nn6g32518	-0.2
miR-33b-3p	Nn6g32524	-0.199761
miR-33b-3p	Nn6g32537	-0.2
miR-33b-3p	Nn6g32559	-0.2
miR-33b-3p	Nn6g32581	-0.2
miR-33b-3p	Nn6g32603	-0.2
miR-33b-3p	Nn6g32642	-0.2
miR-33b-3p	Nn6g32664	0
miR-33b-3p	Nn6g32685	-0.2
miR-33b-3p	Nn6g32709	-0.2
miR-33b-3p	Nn6g32743	-0.2
miR-33b-3p	Nn6g32789	-0.2
miR-33b-3p	Nn6g32837	-0.2
miR-33b-3p	Nn6g32846	1
miR-33b-3p	Nn6g32869	-0.200245
miR-33b-3p	Nn6g32891	-0.165655
miR-33b-3p	Nn6g32922	-0.2
miR-33b-3p	Nn6g32949	-0.335911
miR-33b-3p	Nn6g33000	-0.0338337
miR-33b-3p	Nn6g33092	-0.197307
miR-33b-3p	Nn6g33152	1
miR-33b-3p	Nn6g33162	-0.198358
miR-33b-3p	Nn6g33172	-0.306149
miR-33b-3p	Nn7g38457	-0.217738
miR-33b-3p	Nn7g38484	0
miR-33b-3p	Nn8g40325	0
miR-33b-3p	Nn8g41323	0
miR-3432bs	Nn021s41548	0.906293
miR-3432bs	Nn071s42394	0.927534
miR-355-3p	Nn2g10885	-0.2
miR-363*	Nn2g14061	0.0542587
miR-363	Nn2g14061	0.0542587
miR-36-5p	Nn1g06132	0.0813456
miR-36-5p	Nn1g08045	0.0544466
miR-36-5p	Nn1g08317	-0.0441662
miR-36-5p	Nn2g12802	-0.2
miR-36-5p	Nn3g18656	0
miR-36-5p	Nn3g18659	-0.200219
miR-36-5p	Nn3g18723	0.277475
miR-36-5p	Nn3g20738	0.6804
miR-36-5p	Nn4g22722	0.642338
miR-36-5p	Nn4g23804	-0.2
miR-36-5p	Nn4g25978	0.201066
miR-36-5p	Nn4g26177	0.106951
miR-36-5p	Nn5g28169	-0.205158
miR-36-5p	Nn5g28930	-0.156989
miR-36-5p	Nn6g31717	0.306051
miR-36-5p	Nn6g32383	-0.2
miR-36-5p	Nn6g33464	0.61795
miR-36-5p	Nn7g36198	0.0417017
miR-36-5p	Nn8g41133	0.638567
miR-376a-3p	Nn4g26035	0.227903
miR-3811a-5p	Nn1g05168	-0.70978
miR-3811a-5p	Nn4g23399	0.028986
miR-3811a-5p	Nn8g40612	-0.182576
miR-3822-3p	Nn4g23488	0.504607
miR-382	Nn2g12610	0.999978
miR-3847-5p	Nn1g04373	-0.0884376
miR-3847-5p	Nn1g08884	-0.340962
miR-3847-5p	Nn2g14504	-0.609212
miR-3847-5p	Nn3g18063	-0.188881
miR-3847-5p	Nn6g32416	-0.386994
miR-392-5p	Nn2g11360	0.919529
miR-392-5p	Nn2g13172	0.600821
miR-392-5p	Nn4g22638	-0.435121
miR395b-5p	Nn1g00173	-0.607831
miR395b-5p	Nn1g00205	-0.7736
miR395b-5p	Nn1g00698	-0.471425
miR395b-5p	Nn1g00828	0.295791
miR395b-5p	Nn1g00859	-0.16483
miR395b-5p	Nn1g01221	0.694643
miR395b-5p	Nn1g01727	-0.553577
miR395b-5p	Nn1g01767	-0.445244
miR395b-5p	Nn1g02275	0.244347
miR395b-5p	Nn1g02276	0
miR395b-5p	Nn1g02850	-0.469203
miR395b-5p	Nn1g02960	0
miR395b-5p	Nn1g03183	0
miR395b-5p	Nn1g03527	-0.170321
miR395b-5p	Nn1g03662	0.515965
miR395b-5p	Nn1g03787	0.668337
miR395b-5p	Nn1g04264	-0.211429
miR395b-5p	Nn1g05671	-0.2
miR395b-5p	Nn1g05686	-0.614805
miR395b-5p	Nn1g05763	0.0451146
miR395b-5p	Nn1g07096	-0.520339
miR395b-5p	Nn1g07262	-0.69291
miR395b-5p	Nn2g10247	0.651208
miR395b-5p	Nn2g10271	-0.2
miR395b-5p	Nn2g11039	-0.251128
miR395b-5p	Nn2g11138	-0.0733754
miR395b-5p	Nn2g11322	-0.2
miR395b-5p	Nn2g11455	-0.384907
miR395b-5p	Nn2g11505	0.176858
miR395b-5p	Nn2g12259	-0.392569
miR395b-5p	Nn2g12434	-0.256579
miR395b-5p	Nn2g12697	0.338071
miR395b-5p	Nn2g12746	-0.292893
miR395b-5p	Nn2g13147	-0.268215
miR395b-5p	Nn2g13340	-0.137729
miR395b-5p	Nn2g13480	-0.231074
miR395b-5p	Nn2g13624	-0.119893
miR395b-5p	Nn2g14027	-0.229494
miR395b-5p	Nn2g14241	-0.358126
miR395b-5p	Nn2g14415	-0.732752
miR395b-5p	Nn2g14417	-0.204803
miR395b-5p	Nn2g14469	-0.2
miR395b-5p	Nn2g14477	-0.367571
miR395b-5p	Nn2g15530	-0.0661342
miR395b-5p	Nn2g15531	-0.212126
miR395b-5p	Nn2g15889	-0.354601
miR395b-5p	Nn3g16559	-0.562994
miR395b-5p	Nn3g16563	-0.395024
miR395b-5p	Nn3g16636	-0.19757
miR395b-5p	Nn3g16670	-0.340243
miR395b-5p	Nn3g17209	-0.194416
miR395b-5p	Nn3g17789	-0.212727
miR395b-5p	Nn3g18372	-0.206246
miR395b-5p	Nn3g18507	0.204033
miR395b-5p	Nn3g18724	-0.559815
miR395b-5p	Nn3g18964	-0.2
miR395b-5p	Nn3g19098	0.997306
miR395b-5p	Nn3g19467	0.816657
miR395b-5p	Nn3g19882	-0.472989
miR395b-5p	Nn3g21311	-0.217913
miR395b-5p	Nn3g21615	-0.27678
miR395b-5p	Nn4g22026	-0.318804
miR395b-5p	Nn4g22202	-0.336969
miR395b-5p	Nn4g22446	-0.161442
miR395b-5p	Nn4g22963	0.246276
miR395b-5p	Nn4g23177	-0.266686
miR395b-5p	Nn4g23178	-0.200226
miR395b-5p	Nn4g23507	-0.321944
miR395b-5p	Nn4g23640	-0.2
miR395b-5p	Nn4g23641	-0.4399
miR395b-5p	Nn4g23689	-0.397031
miR395b-5p	Nn4g24242	-0.362136
miR395b-5p	Nn4g24404	-0.2
miR395b-5p	Nn4g24613	-0.1971
miR395b-5p	Nn4g24827	-0.200221
miR395b-5p	Nn4g25709	-0.2
miR395b-5p	Nn4g26186	-0.230216
miR395b-5p	Nn4g26210	-0.363738
miR395b-5p	Nn4g26506	-0.235176
miR395b-5p	Nn5g27621	-0.2
miR395b-5p	Nn5g27764	-0.0457547
miR395b-5p	Nn5g28124	-0.365008
miR395b-5p	Nn5g28296	-0.42797
miR395b-5p	Nn5g28456	0.0449408
miR395b-5p	Nn5g28599	-0.247836
miR395b-5p	Nn5g28641	-0.470262
miR395b-5p	Nn5g29123	-0.187123
miR395b-5p	Nn5g29214	-0.573361
miR395b-5p	Nn5g29488	-0.191753
miR395b-5p	Nn5g29674	0
miR395b-5p	Nn5g29716	-0.226684
miR395b-5p	Nn5g30076	-0.422592
miR395b-5p	Nn5g30702	-0.141154
miR395b-5p	Nn5g30791	0.998961
miR395b-5p	Nn5g30981	-0.448648
miR395b-5p	Nn6g31536	-0.19923
miR395b-5p	Nn6g31892	-0.2012
miR395b-5p	Nn6g33558	-0.2
miR395b-5p	Nn6g33623	-0.2
miR395b-5p	Nn6g33884	-0.0723611
miR395b-5p	Nn6g34178	0.0517685
miR395b-5p	Nn6g34746	-0.2
miR395b-5p	Nn6g34747	-0.2
miR395b-5p	Nn6g34749	0.708542
miR395b-5p	Nn6g34898	-0.2
miR395b-5p	Nn6g35319	-0.368136
miR395b-5p	Nn7g36324	-0.223554
miR395b-5p	Nn7g37235	-0.322534
miR395b-5p	Nn7g37595	-0.412175
miR395b-5p	Nn7g37927	-0.198563
miR395b-5p	Nn7g38023	0.997051
miR395b-5p	Nn7g38096	0
miR395b-5p	Nn7g38105	-0.198353
miR395b-5p	Nn7g38178	0.816551
miR395b-5p	Nn8g38806	0.974215
miR395b-5p	Nn8g39254	0.0134313
miR395b-5p	Nn8g39311	0
miR395b-5p	Nn8g39469	-0.2
miR395b-5p	Nn8g39621	0.246676
miR395b-5p	Nn8g39870	0.956597
miR395b-5p	Nn8g40017	-0.2
miR395u	Nn117s43418	-0.200648
miR395u	Nn1g10194	-0.246994
miR396a-5p-1	Nn1g00420	-0.439416
miR396a-5p-1	Nn1g02115	-0.450854
miR396a-5p-1	Nn1g03522	-0.676215
miR396a-5p-1	Nn2g12110	-0.48391
miR396a-5p-1	Nn2g12111	-0.358868
miR396a-5p-1	Nn2g12112	-0.267697
miR396a-5p-1	Nn2g12113	-0.281341
miR396a-5p-1	Nn2g12114	0
miR396a-5p-1	Nn2g12115	0.290057
miR396a-5p-1	Nn2g12116	-0.319956
miR396a-5p-1	Nn2g14050	-0.670733
miR396a-5p-1	Nn2g15207	-0.0370455
miR396a-5p-1	Nn3g17514	-0.47109
miR396a-5p-1	Nn3g18854	-0.466326
miR396a-5p-1	Nn4g23505	-0.668093
miR396a-5p-1	Nn4g23506	-0.319956
miR396a-5p-1	Nn4g26450	-0.567243
miR396a-5p-1	Nn5g30665	-0.520511
miR396a-5p-1	Nn6g33576	-0.45172
miR396a-5p-1	Nn6g35011	-0.468308
miR396a-5p-1	Nn6g35612	-0.672794
miR396a-5p-1	Nn8g38673	-0.502435
miR396a-5p-1	Nn8g39219	-0.218052
miR396a-5p-1	Nn8g39534	-0.137155
miR396a-5p-1	Nn8g39536	0.602383
miR396a-5p-1	Nn8g39538	-0.321035
miR396a-5p	Nn1g00079	-0.232512
miR396a-5p	Nn1g00420	-0.418685
miR396a-5p	Nn1g02115	-0.429655
miR396a-5p	Nn1g03522	-0.651674
miR396a-5p	Nn1g07371	-0.0210498
miR396a-5p	Nn1g07372	-0.131435
miR396a-5p	Nn1g07373	0.23935
miR396a-5p	Nn1g07374	-0.0909516
miR396a-5p	Nn1g09044	-0.757587
miR396a-5p	Nn2g10216	-0.0563888
miR396a-5p	Nn2g10217	-0.183572
miR396a-5p	Nn2g12110	-0.46476
miR396a-5p	Nn2g12111	-0.342277
miR396a-5p	Nn2g12112	-0.260063
miR396a-5p	Nn2g12113	-0.274078
miR396a-5p	Nn2g12114	0
miR396a-5p	Nn2g12115	0.291596
miR396a-5p	Nn2g12116	-0.313366
miR396a-5p	Nn2g12316	-0.312583
miR396a-5p	Nn2g14050	-0.65786
miR396a-5p	Nn3g17514	-0.462712
miR396a-5p	Nn3g18854	-0.454674
miR396a-5p	Nn3g19620	-0.34695
miR396a-5p	Nn4g22417	-0.404248
miR396a-5p	Nn4g23505	-0.647389
miR396a-5p	Nn4g23506	-0.313366
miR396a-5p	Nn4g25832	0.343204
miR396a-5p	Nn4g26167	-0.317024
miR396a-5p	Nn4g26450	-0.54837
miR396a-5p	Nn5g30665	-0.504225
miR396a-5p	Nn6g33576	-0.46069
miR396a-5p	Nn6g35011	-0.452038
miR396a-5p	Nn6g35612	-0.654459
miR396a-5p	Nn7g37272	-0.313366
miR396a-5p	Nn7g38331	-0.301975
miR396a-5p	Nn8g38673	-0.484884
miR396a-5p	Nn8g39219	-0.20886
miR396a-5p	Nn8g39534	-0.115074
miR396a-5p	Nn8g39536	0.605242
miR396a-5p	Nn8g39538	-0.314537
miR396a-5p	Nn8g39792	0.110116
miR396a-5p	Nn8g40421	0.0867973
miR396e-3pa	Nn064s42211	0.322121
miR396e-3pa	Nn1g00079	0.936179
miR396e-3pa	Nn1g00557	0.433143
miR396e-3pa	Nn1g02046	-0.60673
miR396e-3pa	Nn1g02233	0
miR396e-3pa	Nn1g02446	-0.531777
miR396e-3pa	Nn1g05079	0.623026
miR396e-3pa	Nn1g05275	-0.697546
miR396e-3pa	Nn1g06123	-0.658863
miR396e-3pa	Nn1g06179	-0.400236
miR396e-3pa	Nn1g07371	0.836318
miR396e-3pa	Nn1g07372	0.886034
miR396e-3pa	Nn1g07373	0.721755
miR396e-3pa	Nn1g07374	0.923541
miR396e-3pa	Nn1g07661	-0.436247
miR396e-3pa	Nn2g10246	-0.347945
miR396e-3pa	Nn2g12110	-0.380312
miR396e-3pa	Nn2g12111	-0.370383
miR396e-3pa	Nn2g12112	-0.22562
miR396e-3pa	Nn2g12113	-0.243249
miR396e-3pa	Nn2g12114	0
miR396e-3pa	Nn2g12115	-0.173807
miR396e-3pa	Nn2g12116	-0.2
miR396e-3pa	Nn2g15744	0.884458
miR396e-3pa	Nn3g17215	-0.269209
miR396e-3pa	Nn3g17372	0.0286548
miR396e-3pa	Nn3g17514	-0.200974
miR396e-3pa	Nn3g17877	0.60976
miR396e-3pa	Nn3g18661	0.0611425
miR396e-3pa	Nn3g19026	-0.194306
miR396e-3pa	Nn3g20065	-0.2
miR396e-3pa	Nn3g20217	0.341436
miR396e-3pa	Nn3g21100	-0.200139
miR396e-3pa	Nn4g22285	-0.229184
miR396e-3pa	Nn4g23505	-0.417577
miR396e-3pa	Nn4g23506	-0.2
miR396e-3pa	Nn4g24104	-0.280137
miR396e-3pa	Nn5g28711	-0.177833
miR396e-3pa	Nn5g28897	-0.230622
miR396e-3pa	Nn5g29168	-0.206286
miR396e-3pa	Nn5g29495	-0.257506
miR396e-3pa	Nn5g29852	-0.422444
miR396e-3pa	Nn6g31894	-0.493106
miR396e-3pa	Nn6g33576	0.302941
miR396e-3pa	Nn6g34065	0.190904
miR396e-3pa	Nn7g35829	0.0356245
miR396e-3pa	Nn7g35962	0.450017
miR396e-3pa	Nn7g36697	0.481863
miR396e-3pa	Nn7g36808	0.708799
miR396e-3pa	Nn7g36911	-0.293814
miR396e-3pa	Nn7g37272	1
miR396e-3pa	Nn7g38331	-0.205837
miR396e-3pa	Nn8g39534	-0.469712
miR396e-3pa	Nn8g39536	-0.362227
miR396e-3pa	Nn8g39538	-0.197006
miR396e-3pa	Nn8g39686	0.0713582
miR396e-3pa	Nn8g40421	0.214254
miR396g-5p	Nn2g12110	-0.410507
miR396g-5p	Nn2g12111	-0.280175
miR396g-5p	Nn2g12112	-0.264937
miR396g-5p	Nn2g12113	-0.238673
miR396g-5p	Nn2g12114	0
miR396g-5p	Nn2g12115	0.39876
miR396g-5p	Nn2g12116	-0.29367
miR396g-5p	Nn3g17514	-0.436684
miR396g-5p	Nn4g23505	-0.602228
miR396g-5p	Nn4g23506	-0.29367
miR396g-5p	Nn4g25832	0.486459
miR396g-5p	Nn6g33576	-0.431735
miR396g-5p	Nn7g35788	0.20429
miR396g-5p	Nn8g39534	-0.178942
miR396g-5p	Nn8g39536	0.743153
miR396g-5p	Nn8g39538	-0.294767
miR-4036-3p	Nn3g19760	0.998769
miR-4036-3p	Nn3g20171	-0.625348
miR-4036-3p	Nn6g34904	1
miR-4036-3p	Nn8g40118	0
miR408a-3p	Nn1g04910	-0.471593
miR-4179b-3p	Nn1g03525	0
miR-4179b-3p	Nn1g06504	-0.2
miR-4179b-3p	Nn1g06690	0.0526695
miR-4179b-3p	Nn1g09659	-0.2
miR-4179b-3p	Nn2g11074	-0.565816
miR-4179b-3p	Nn3g18462	1
miR-4179b-3p	Nn3g19937	-0.457808
miR-4179b-3p	Nn6g34824	0.982122
miR-4179b-3p	Nn7g38228	-0.866013
miR-4200-3p	Nn038s41642	0.701479
miR-4200-3p	Nn038s41664	0.377838
miR-4200-3p	Nn038s41688	-0.2
miR-4200-3p	Nn040s41712	-0.316022
miR-4200-3p	Nn040s41734	-0.382815
miR-4200-3p	Nn040s41757	-0.289342
miR-4200-3p	Nn040s41780	0.693389
miR-4200-3p	Nn046s41817	0
miR-4200-3p	Nn046s41832	0
miR-4200-3p	Nn046s41855	-0.2
miR-4200-3p	Nn046s41878	0
miR-4200-3p	Nn058s41964	0
miR-4200-3p	Nn058s41986	0
miR-4200-3p	Nn059s42005	-0.284164
miR-4200-3p	Nn059s42028	-0.431399
miR-4200-3p	Nn059s42051	-0.269003
miR-4200-3p	Nn061s42067	0
miR-4200-3p	Nn061s42081	-0.312084
miR-4200-3p	Nn061s42104	-0.2
miR-4200-3p	Nn062s42138	0.87464
miR-4200-3p	Nn062s42160	0.176093
miR-4200-3p	Nn067s42228	-0.224465
miR-4200-3p	Nn067s42241	-0.2
miR-4200-3p	Nn067s42263	0
miR-4200-3p	Nn069s42322	0.878753
miR-4200-3p	Nn069s42345	-0.2
miR-4200-3p	Nn069s42367	-0.2
miR-4200-3p	Nn072s42396	-0.2
miR-4200-3p	Nn072s42410	0.884166
miR-4200-3p	Nn072s42432	0
miR-4200-3p	Nn076s42481	-0.312853
miR-4200-3p	Nn076s42504	-0.312782
miR-4200-3p	Nn076s42526	-0.20282
miR-4200-3p	Nn077s42563	-0.31295
miR-4200-3p	Nn077s42586	0
miR-4200-3p	Nn077s42609	-0.2
miR-4200-3p	Nn078s42617	0.745462
miR-4200-3p	Nn078s42640	0.847876
miR-4200-3p	Nn078s42662	0
miR-4200-3p	Nn085s42689	0.82721
miR-4200-3p	Nn085s42736	0
miR-4200-3p	Nn087s42781	-0.421252
miR-4200-3p	Nn087s42803	0.710214
miR-4200-3p	Nn090s42821	0
miR-4200-3p	Nn090s42844	0.756528
miR-4200-3p	Nn094s42887	-0.258972
miR-4200-3p	Nn094s42901	0.544038
miR-4200-3p	Nn094s42926	0.546629
miR-4200-3p	Nn095s42958	0.24758
miR-4200-3p	Nn095s42980	-0.491078
miR-4200-3p	Nn097s43037	-0.357459
miR-4200-3p	Nn097s43059	-0.295088
miR-4200-3p	Nn098s43069	0
miR-4200-3p	Nn098s43092	-0.2
miR-4200-3p	Nn098s43115	-0.2
miR-4200-3p	Nn104s43133	-0.2
miR-4200-3p	Nn104s43159	0.766195
miR-4200-3p	Nn104s43181	0
miR-4200-3p	Nn105s43182	0
miR-4200-3p	Nn105s43196	-0.2
miR-4200-3p	Nn105s43218	0.751666
miR-4200-3p	Nn108s43249	0.98519
miR-4200-3p	Nn108s43285	-0.2
miR-4200-3p	Nn110s43309	-0.0635988
miR-4200-3p	Nn110s43323	-0.2
miR-4200-3p	Nn110s43346	0.847251
miR-4200-3p	Nn116s43406	1
miR-4200-3p	Nn119s43427	0
miR-4200-3p	Nn119s43437	0.0187352
miR-4200-3p	Nn119s43450	0
miR-4200-3p	Nn119s43472	0
miR-4200-3p	Nn122s43495	-0.277991
miR-4200-3p	Nn122s43517	0
miR-4200-3p	Nn124s43548	0.805005
miR-4200-3p	Nn124s43570	-0.273492
miR-4200-3p	Nn125s43589	0.945196
miR-4200-3p	Nn125s43603	0
miR-4200-3p	Nn126s43634	0
miR-4200-3p	Nn126s43657	0
miR-4200-3p	Nn127s43682	0.995021
miR-4200-3p	Nn129s43726	0
miR-4200-3p	Nn129s43748	0.887787
miR-4200-3p	Nn130s43758	0.882075
miR-4200-3p	Nn130s43780	-0.30422
miR-4200-3p	Nn136s43830	0.542321
miR-4200-3p	Nn136s43852	0
miR-4200-3p	Nn137s43865	-0.187029
miR-4200-3p	Nn137s43888	0
miR-4200-3p	Nn139s43902	0
miR-4200-3p	Nn139s43916	0.860947
miR-4200-3p	Nn141s43964	1
miR-4200-3p	Nn141s43986	0
miR-4200-3p	Nn142s44007	0.596262
miR-4200-3p	Nn142s44029	-0.27294
miR-4200-3p	Nn143s44046	0
miR-4200-3p	Nn143s44060	0.638771
miR-4200-3p	Nn148s44101	0
miR-4200-3p	Nn148s44115	-0.218476
miR-4200-3p	Nn151s44141	0
miR-4200-3p	Nn151s44155	0
miR-4200-3p	Nn152s44187	0
miR-4200-3p	Nn152s44201	-0.317184
miR-4200-3p	Nn153s44249	0
miR-4200-3p	Nn153s44271	0.367359
miR-4200-3p	Nn154s44283	0.963386
miR-4200-3p	Nn157s44298	0
miR-4200-3p	Nn157s44312	0
miR-4200-3p	Nn159s44344	0
miR-4200-3p	Nn159s44358	0
miR-4200-3p	Nn165s44421	0
miR-4200-3p	Nn165s44443	0
miR-4200-3p	Nn167s44455	0.673478
miR-4200-3p	Nn175s44497	0.471254
miR-4200-3p	Nn177s44558	0.693403
miR-4200-3p	Nn177s44580	-0.2
miR-4200-3p	Nn178s44604	-0.210953
miR-4200-3p	Nn185s44646	-0.519742
miR-4200-3p	Nn185s44669	-0.234318
miR-4200-3p	Nn188s44677	-0.376556
miR-4200-3p	Nn189s44729	0.617863
miR-4200-3p	Nn190s44766	0.913989
miR-4200-3p	Nn190s44788	0
miR-4200-3p	Nn194s44800	0
miR-4200-3p	Nn194s44814	0.534165
miR-4200-3p	Nn195s44824	1
miR-4200-3p	Nn196s44848	0
miR-4200-3p	Nn196s44849	0
miR-4200-3p	Nn1g00015	0
miR-4200-3p	Nn1g00097	0
miR-4200-3p	Nn200s44882	0.969846
miR-4200-3p	Nn200s44896	-0.2
miR-4200-3p	Nn201s44944	-0.2
miR-4200-3p	Nn202s44954	-0.2
miR-4200-3p	Nn202s44968	-0.2
miR-4200-3p	Nn203s45018	-0.171777
miR-4200-3p	Nn204s45044	-0.199067
miR-4200-3p	Nn204s45067	-0.2
miR-4200-3p	Nn207s45072	-0.203653
miR-4200-3p	Nn208s45111	-0.2
miR-4200-3p	Nn209s45153	-0.289744
miR-4200-3p	Nn210s45170	-0.204231
miR-4200-3p	Nn213s45222	-0.199733
miR-4200-3p	Nn213s45244	-0.112754
miR-4200-3p	Nn217s45270	-0.2
miR-4200-3p	Nn220s45302	-0.20456
miR-4200-3p	Nn221s45347	-0.2
miR-4200-3p	Nn222s45368	-0.199956
miR-4200-3p	Nn223s45382	-0.200273
miR-4200-3p	Nn224s45426	-0.210072
miR-4200-3p	Nn227s45449	-0.2
miR-4200-3p	Nn227s45463	1
miR-4200-3p	Nn229s45493	-0.302632
miR-4200-3p	Nn230s45531	-0.2
miR-4200-3p	Nn230s45554	0
miR-4200-3p	Nn236s45570	0.585714
miR-4200-3p	Nn236s45592	0.585738
miR-4200-3p	Nn237s45593	0
miR-4200-3p	Nn237s45607	-0.2
miR-4200-3p	Nn238s45632	-0.143022
miR-4200-3p	Nn240s45654	0
miR-4200-3p	Nn240s45668	0
miR-4200-3p	Nn242s45714	-0.190651
miR-4200-3p	Nn244s45723	-0.2
miR-4200-3p	Nn245s45751	0.602911
miR-4200-3p	Nn246s45776	-0.2
miR-4200-3p	Nn246s45791	0.895667
miR-4200-3p	Nn247s45810	-0.2
miR-4200-3p	Nn250s45832	-0.2
miR-4200-3p	Nn251s45852	-0.0779044
miR-4200-3p	Nn251s45874	-0.2
[truncated: 4,415 more rows]

## Sheet: S4
Supplementary Table S4. Summary of the miRNA target isoforms
miRNA	Target
N_miR1432_807	Nn8g40751.5;Nn8g40751.3;Nn2g10691.1;Nn8g40669.6;Nn8g40751.1;Nn8g40751.4;Nn8g40751.6;Nn2g10690.1;Nn8g40669.2;Nn8g40751.2;Nn8g40669.16;Nn2g13020.4
N_miR1432_807a*	Nn1g02825.7;Nn2g13020.4;Nn5g27612.3;Nn1g02825.4;Nn5g27612.2;Nn1g02825.2;Nn2g10690.1;Nn5g27612.5;Nn1g02825.5;Nn5g27612.4;Nn5g27612.1;Nn1g02825.3;Nn2g10691.1
N_miR159_493-1	Nn6g34169.1;Nn3g19763.2;Nn6g34169.6;Nn1g02083.1;Nn4g24069.1;Nn6g34694.1;Nn3g17839.1;Nn4g25687.9;Nn3g19763.1;Nn3g18054.1;Nn3g19763.3;Nn6g35043.2;Nn6g34694.3;Nn6g34169.5;Nn8g39398.1;Nn6g34169.2;Nn3g18055.1;Nn6g35043.1;Nn5g26783.1;Nn8g38640.1;Nn1g01769.1;Nn2g15700.1;Nn6g34694.10;Nn3g19763.4;Nn6g34169.3;Nn6g34694.2;Nn6g34169.4;Nn1g02020.3;Nn6g34694.5;Nn7g37360.1;Nn1g06831.2;Nn6g34694.6;Nn1g03824.1;Nn…
N_miR159_493-4	Nn1g06831.1;Nn4g24075.1;Nn1g03824.1;Nn8g39398.1;Nn4g24069.1;Nn5g26783.1;Nn1g02083.1;Nn3g18055.1;Nn7g37360.1;Nn4g25687.9;Nn4g24070.1;Nn1g01769.1;Nn7g37359.1;Nn3g18054.1;Nn1g06831.2
N_miR160e_502	Nn1g08893.1;Nn1g08881.2;Nn1g07701.1;Nn4g24922.3;Nn1g08881.4;Nn4g24922.4;Nn1g07605.1
N_miR160e_502a	Nn1g08508.4;Nn1g07605.1;Nn2g13111.1;Nn2g13111.3;Nn7g37707.1;Nn6g35512.2;Nn2g10814.1;Nn5g27939.1;Nn2g13082.1;Nn1g08508.2;Nn2g10814.4;Nn2g13111.6;Nn2g10769.1;Nn5g27939.2;Nn1g08508.1;Nn1g07701.1;Nn2g13111.4;Nn2g13111.5;Nn2g10814.2
N_miR160e_502b	Nn7g37707.1;Nn5g27939.1;Nn1g07701.1;Nn1g08508.2;Nn2g10769.1;Nn5g27939.2;Nn1g08508.1;Nn1g08508.4;Nn2g13082.1;Nn1g07605.1
N_miR164h_517	Nn4g23898.1;Nn1g06441.1;Nn4g23226.1;Nn3g17296.2;Nn7g37746.1;Nn7g37746.3;Nn7g37746.2;Nn1g06441.2;Nn1g02044.28;Nn1g04206.1;Nn2g13300.1;Nn2g11059.1;Nn3g17296.1
N_miR164h_517a	Nn1g06441.2;Nn7g37746.2;Nn2g11059.1;Nn1g07478.1;Nn2g13300.1;Nn1g04206.1;Nn1g06441.1;Nn7g37746.3;Nn7g37746.1
N_miR166i_127	Nn3g18816.1;Nn3g18816.2;Nn1g08755.1;Nn1g08756.1;Nn1g00392.1;Nn3g18816.3
N_miR169a_563	Nn4g23018.1;Nn4g23018.2;Nn8g38730.4;Nn8g40904.1;Nn8g39793.1;Nn8g38730.5;Nn7g35787.1;Nn3g17290.1;Nn6g35581.1;Nn8g38730.3;Nn8g38730.1;Nn8g40902.1
N_miR169b_145	Nn8g38730.1;Nn3g17290.1;Nn6g35581.1;Nn8g38730.3;Nn8g38730.5;Nn7g35787.1;Nn8g40902.1;Nn8g40904.1;Nn8g38730.4;Nn8g39793.1
N_miR169e_574	Nn8g40904.1;Nn2g14352.5;Nn2g14352.4;Nn8g38730.4;Nn4g23018.1;Nn4g23018.2;Nn2g14352.3;Nn8g39793.1;Nn8g38730.1;Nn6g35581.1;Nn8g38730.3;Nn3g17290.1;Nn8g38730.5;Nn7g35787.1;Nn8g40902.1
N_miR169h_580*	Nn7g36222.3;Nn3g17290.1;Nn7g35787.1;Nn7g36222.4;Nn8g40902.1;Nn2g15356.2;Nn2g14352.4;Nn2g14352.5;Nn8g40904.1;Nn2g14352.3;Nn7g36222.6
N_miR169k_585	Nn3g17290.1;Nn7g36222.3;Nn7g36222.4;Nn7g35787.1;Nn8g40902.1;Nn2g15356.2;Nn8g40904.1;Nn7g36222.6;Nn8g39793.1
N_miR169l_586a*	Nn4g22627.3;Nn8g40904.1;Nn8g39793.1;Nn6g35486.4;Nn3g20689.1;Nn6g35486.2;Nn6g35486.3;Nn6g35486.1;Nn8g40902.1
N_miR169l_586b	Nn1g10103.1;Nn8g40902.1;Nn7g35787.1;Nn8g40904.1
N_miR169l_586b-2	Nn2g14352.4;Nn8g38730.4;Nn4g23018.1;Nn6g31690.1;Nn6g34632.1;Nn8g39793.1;Nn8g38730.3;Nn7g35787.1;Nn8g38730.5;Nn7g36222.4;Nn6g34632.7;Nn8g40902.1;Nn8g40904.1;Nn2g14352.5;Nn6g34632.2;Nn4g23018.2;Nn7g36222.6;Nn6g31690.2;Nn2g14352.3;Nn6g34632.3;Nn8g38730.1;Nn6g35581.1;Nn7g36222.3;Nn3g17290.1;Nn2g15356.2;Nn6g34632.6
N_miR169l_588	Nn8g40902.1;Nn8g38730.3;Nn6g35581.1;Nn3g17290.1;Nn8g38730.1;Nn8g38730.5;Nn7g35787.1;Nn8g39793.1;Nn8g40904.1;Nn8g38730.4
N_miR169l_589	Nn4g23018.1;Nn3g17879.3;Nn8g39793.1;Nn5g27988.2;Nn2g15212.1;Nn7g35787.1;Nn8g38730.5;Nn4g22539.3;Nn8g40902.1;Nn4g22539.2;Nn7g35971.1;Nn6g34632.2;Nn8g40904.1;Nn3g19366.1;Nn2g14352.5;Nn6g34632.3;Nn2g10561.1;Nn6g35581.1;Nn7g36222.3;Nn2g10986.2;Nn8g38730.1;Nn3g21693.3;Nn3g21693.11;Nn6g34632.6;Nn2g14352.4;Nn2g15212.6;Nn1g01180.2;Nn8g38730.4;Nn6g31690.1;Nn3g21693.6;Nn6g34632.1;Nn8g38730.3;Nn3g21693.4;Nn…
N_miR169t_206a	Nn7g36222.3;Nn7g36222.4;Nn8g40902.1;Nn2g15356.2;Nn6g34632.7;Nn6g34632.6;Nn6g34632.2;Nn2g14352.4;Nn8g40904.1;Nn2g14352.5;Nn6g34632.3;Nn2g14352.3;Nn7g36222.6;Nn8g39793.1;Nn6g34632.1
N_miR171a_207a	Nn6g33991.3;Nn5g29532.2;Nn5g29532.4;Nn5g29532.1;Nn1g01046.8;Nn1g01046.6;Nn6g33991.7;Nn6g33991.1;Nn5g29532.6;Nn1g01046.5;Nn1g07160.1;Nn1g01046.3;Nn6g33991.5;Nn5g29532.5;Nn6g33991.2;Nn6g33991.6;Nn1g01046.1;Nn1g01046.2;Nn5g29532.3;Nn6g33991.8
N_miR171a_207b	Nn6g33991.3;Nn5g29532.2;Nn5g29532.4;Nn5g29532.1;Nn1g01046.8;Nn1g01046.6;Nn1g07144.1;Nn6g33991.7;Nn6g33991.1;Nn5g29532.6;Nn002s41368.1;Nn1g01046.5;Nn6g31883.1;Nn1g07160.1;Nn4g22277.1;Nn1g01046.3;Nn6g33991.5;Nn5g29532.5;Nn6g33991.2;Nn5g30858.1;Nn6g33991.6;Nn1g01046.1;Nn1g01046.2;Nn5g29532.3;Nn6g33991.8
N_miR172d_633	Nn1g04782.4;Nn2g14146.7;Nn5g30360.9;Nn1g04782.3;Nn6g34918.1;Nn2g14146.6;Nn2g14146.1;Nn2g14146.13;Nn2g11563.1;Nn2g13399.5;Nn2g12971.2;Nn5g30360.7;Nn2g14146.10;Nn2g12184.1;Nn2g10630.6;Nn2g12971.1;Nn2g10630.4;Nn2g14146.14;Nn2g10630.5;Nn6g34918.4;Nn2g14146.5;Nn2g11164.1;Nn2g14146.3;Nn5g30360.1;Nn2g10630.8;Nn8g38581.2;Nn2g14146.12;Nn1g08462.1;Nn5g30360.6;Nn2g13399.2;Nn5g30360.5;Nn5g30360.4;Nn2g14146.9…
N_miR172e_233	Nn2g11164.1;Nn5g30360.1;Nn2g10630.8;Nn1g08161.1;Nn2g10488.3;Nn5g30360.6;Nn5g30360.5;Nn2g13399.2;Nn7g36935.4;Nn5g30360.4;Nn5g28277.2;Nn7g36935.3;Nn2g13399.4;Nn2g13399.3;Nn5g28277.1;Nn5g30360.2;Nn5g30360.3;Nn7g38124.2;Nn2g10630.7;Nn5g30360.8;Nn2g10630.9;Nn3g19718.1;Nn2g10488.2;Nn1g04782.4;Nn5g30360.9;Nn1g04782.3;Nn5g28242.1;Nn7g36935.5;Nn2g11563.1;Nn2g13399.5;Nn2g12971.2;Nn5g30360.7;Nn7g36935.2;Nn6…
N_miR172f_235	Nn7g35779.1;Nn2g13399.2;Nn2g10488.3;Nn3g18839.4;Nn2g11563.1;Nn2g13399.5;Nn5g29411.9;Nn2g11164.1;Nn2g10488.2;Nn3g18839.1;Nn3g17579.1;Nn3g18839.3;Nn2g13399.3;Nn5g29411.10;Nn2g13399.4;Nn3g18839.2;Nn2g10488.1
N_miR319c_644	Nn1g09015.7;Nn1g09015.3;Nn3g20413.8;Nn3g20413.6;Nn1g09015.6;Nn3g17839.1;Nn3g20413.4;Nn3g20413.3;Nn3g20413.2;Nn1g09015.4;Nn4g26607.2;Nn1g09015.5;Nn1g09015.8;Nn7g37359.1;Nn4g26607.3;Nn1g01769.1;Nn3g20413.7;Nn3g20413.9;Nn3g20413.1;Nn1g09015.1;Nn5g26783.1;Nn4g24075.1;Nn8g39398.1;Nn4g26607.1;Nn1g09015.2
N_miR3627a_403	Nn8g40751.2;Nn8g40669.16;Nn8g40669.2;Nn8g40751.6;Nn8g40751.4;Nn8g40751.1;Nn8g40751.3;Nn8g40751.5;Nn8g40669.6
N_miR3627a_403s	Nn8g40751.1;Nn8g40751.5;Nn8g40751.3;Nn8g40669.6;Nn8g40669.2;Nn8g40751.2;Nn8g40669.16;Nn8g40751.4;Nn8g40751.6
N_miR3627a_403a	Nn8g40669.6;Nn8g40751.5;Nn8g40751.3;Nn8g40751.1;Nn8g40751.4;Nn8g40751.6;Nn8g40669.2;Nn8g40751.2;Nn8g40669.16
N_miR3627a_403b	Nn5g27951.1;Nn8g40751.1;Nn8g40751.5;Nn6g32205.4;Nn8g40751.3;Nn8g40669.6;Nn8g40751.2;Nn8g40669.16;Nn6g32205.2;Nn4g24762.1;Nn8g40669.2;Nn8g40751.6;Nn8g40751.4
N_miR3627c_405	Nn1g04667.2;Nn1g00134.1;Nn1g04668.1;Nn7g38399.2;Nn7g38399.1;Nn4g22130.1
N_miR3627c_405a	Nn8g40751.5;Nn8g40751.3;Nn8g40669.6;Nn8g40196.2;Nn8g40751.1;Nn8g40751.4;Nn8g40196.3;Nn8g40751.6;Nn8g40669.2;Nn8g40751.2;Nn8g40669.16
N_miR3948_805	Nn1g02413.3;Nn1g02413.7;Nn8g40606.1;Nn6g34645.3;Nn1g06795.1;Nn1g06234.5;Nn2g15859.2;Nn1g02089.4;Nn5g30344.4;Nn1g05541.2;Nn5g30344.8;Nn5g30344.2;Nn2g15859.1;Nn5g30344.7;Nn1g03959.1;Nn1g03404.1;Nn1g06795.4;Nn5g30344.5;Nn3g19992.1
N_miR394a_255	Nn8g39696.4;Nn5g28887.5;Nn8g39696.15;Nn8g39696.10;Nn8g39696.11;Nn8g39696.2;Nn5g28887.2;Nn3g16449.2;Nn5g28887.4;Nn8g39696.7;Nn8g39696.12;Nn8g39696.5;Nn5g28887.3;Nn8g39696.8;Nn3g16449.4;Nn4g22302.1;Nn6g31852.1;Nn8g39696.1;Nn5g28887.6;Nn5g30883.1;Nn5g28887.1;Nn8g39696.13;Nn8g39696.14;Nn6g31850.1;Nn8g39696.6;Nn8g39696.9;Nn6g31851.1;Nn5g28887.7;Nn8g39696.3;Nn3g16449.1
N_miR396a_692s	Nn3g18854.2;Nn8g38673.6;Nn2g14050.1;Nn4g23505.2;Nn1g02115.2;Nn8g38673.4;Nn6g33576.1;Nn8g38673.3;Nn8g38673.5;Nn2g12112.1;Nn7g38331.1;Nn2g12113.1;Nn2g12110.1;Nn4g23505.1;Nn8g38673.2;Nn8g39534.1;Nn2g14050.2;Nn1g00420.1;Nn1g00420.4;Nn2g12111.1;Nn6g35011.2;Nn3g18854.1;Nn6g35612.1;Nn2g12116.1;Nn8g38673.1;Nn1g00420.2;Nn2g12115.1;Nn1g00420.5;Nn2g12114.1;Nn8g39538.1;Nn4g23506.1;Nn3g18854.3;Nn3g17514.1;Nn6…
N_miR396g_705	Nn2g14050.1;Nn3g18854.2;Nn8g38673.6;Nn8g38673.5;Nn8g38673.3;Nn1g02115.2;Nn8g38673.4;Nn8g38673.2;Nn8g39534.1;Nn5g30665.4;Nn2g12113.1;Nn5g30665.2;Nn2g12110.1;Nn2g12116.1;Nn6g35612.1;Nn3g18854.1;Nn6g35011.2;Nn1g00420.1;Nn2g14050.2;Nn2g12111.1;Nn1g00420.4;Nn2g12115.1;Nn1g00420.5;Nn5g30665.5;Nn2g12114.1;Nn8g38673.1;Nn1g00420.2;Nn3g18854.3;Nn6g35011.3;Nn6g35011.5;Nn8g39538.1;Nn5g30665.3;Nn2g12111.2;Nn6…
N_miR396i_309	Nn2g12114.1;Nn6g33576.1;Nn4g25634.2;Nn2g12115.1;Nn4g25634.3;Nn4g23505.2;Nn2g12116.1;Nn2g12111.1;Nn2g12111.2;Nn8g39534.1;Nn4g23505.1;Nn2g12110.1;Nn4g25634.1;Nn8g39536.1;Nn2g12113.1;Nn3g17514.1;Nn2g12112.1;Nn4g23506.1;Nn8g39538.1
N_miR399a_716	Nn6g34294.1;Nn6g34293.1
N_miR399b_717	Nn1g04093.4;Nn6g33434.9
N_miR399c_311	Nn3g19907.1
N_miR399d_313	Nn6g34293.1;Nn6g34294.1
N_miR399h_318	Nn4g25090.3;Nn6g34293.1;Nn4g25090.11;Nn4g25090.2;Nn6g34294.1;Nn4g25090.6
N_miR4414_806a*	Nn4g24075.1;Nn4g24076.1;Nn1g04210.1
N_miR845_726	Nn1g00532.7;Nn4g25518.1;Nn6g33977.7;Nn6g33977.6;Nn1g03937.1;Nn3g19713.13;Nn6g33874.1;Nn5g27756.1;Nn6g33651.3;Nn1g06414.1;Nn5g27756.10;Nn1g06970.1;Nn4g23466.1;Nn7g36325.3;Nn3g19713.1;Nn8g40618.1;Nn6g33973.6;Nn5g27756.22;Nn1g00963.3;Nn5g27756.24;Nn3g19713.4;Nn5g27756.6;Nn5g27756.12;Nn3g19880.4;Nn6g33651.1;Nn8g40190.1;Nn5g27756.16;Nn5g27756.11;Nn5g27756.30;Nn3g19713.11;Nn4g23810.5;Nn1g04221.1;Nn4g26…
NmiRNA#10a_415	Nn3g21490.5;Nn6g32379.1;Nn1g00254.4;Nn8g41303.2;Nn1g00254.1;Nn6g32379.7;Nn6g32379.10;Nn6g33495.1;Nn1g03135.1;Nn8g38759.7;Nn7g37433.1;Nn4g22109.1;Nn2g15638.4;Nn8g40967.2;Nn1g00254.3;Nn8g39005.4;Nn8g39005.7;Nn1g00254.2;Nn8g39005.3;Nn8g39005.1;Nn7g37434.1;Nn8g39005.5;Nn8g39005.6;Nn6g32379.4;Nn2g15638.1;Nn8g40990.2;Nn7g37493.5;Nn1g02046.1;Nn6g32379.3;Nn8g39005.2;Nn2g15638.5
NmiRNA#10b_416	Nn3g21490.5;Nn8g40299.1;Nn4g25533.2;Nn7g37368.1;Nn4g25533.1;Nn4g22489.2;Nn4g25533.3
NmiRNA#10c_418	Nn7g37433.1;Nn8g40967.2;Nn4g23543.2;Nn4g23543.1;Nn1g00596.19;Nn3g21490.5;Nn1g00899.2;Nn6g33495.1;Nn3g17540.4;Nn1g03135.1;Nn8g40990.2;Nn1g06780.1;Nn7g37493.5;Nn1g02046.1;Nn4g22489.2;Nn3g17228.1;Nn7g37434.1;Nn4g23587.2;Nn3g17540.2;Nn1g00899.1;Nn3g17540.3;Nn4g23587.3
NmiRNA#11_15	Nn6g33743.1
NmiRNA#12_17	Nn4g24272.1;Nn4g24284.1;Nn4g24271.7;Nn4g24271.4;Nn4g24271.3;Nn4g24271.2;Nn4g24273.1;Nn3g18304.1;Nn4g24271.5;Nn3g18304.2;Nn4g24270.1;Nn4g24271.6;Nn1g01774.1
NmiRNA#13_19-2	Nn3g18478.3;Nn1g09755.5;Nn3g18478.2;Nn1g09755.2;Nn3g18478.4;Nn1g09755.4;Nn1g09755.3;Nn1g09755.1
NmiRNA#14_20	Nn7g37980.1;Nn4g25258.1;Nn7g35795.1;Nn5g30269.1;Nn3g18856.1;Nn5g30073.1;Nn1g09831.1;Nn5g28526.1;Nn8g39296.1;Nn8g40498.3;Nn1g06915.1;Nn2g13041.2;Nn1g03662.2;Nn2g13042.1;Nn7g37686.1;Nn2g15653.1;Nn5g26761.1;Nn6g32466.1;Nn2g15348.1;Nn1g00341.1;Nn1g03478.1;Nn3g17744.1;Nn1g08491.2;Nn5g28527.1;Nn1g06929.1;Nn1g04230.1;Nn1g09271.1;Nn5g28528.1
NmiRNA#15_423-2	Nn7g37360.1
NmiRNA#17_22	Nn1g05856.3;Nn3g19110.2;Nn4g24456.3;Nn4g24456.4
NmiRNA#19_424	Nn3g16501.1;Nn6g31853.1;Nn3g16500.2;Nn1g02199.1;Nn8g38977.3;Nn1g05936.1;Nn2g14170.1;Nn7g36796.2;Nn3g16500.1;Nn1g06953.1;Nn8g38977.2;Nn3g19056.2;Nn3g19057.1;Nn5g28246.2
NmiRNA#20_434	Nn2g11691.2;Nn2g15142.9;Nn3g16722.2;Nn2g14789.2;Nn6g31834.1;Nn3g17227.6
NmiRNA#21_31a	Nn7g37043.1
NmiRNA#21_436	Nn7g37043.1
NmiRNA#22_437	Nn2g13514.1;Nn3g18608.1;Nn3g18608.2;Nn5g26761.1;Nn2g15653.1;Nn1g04427.1;Nn1g00436.1;Nn2g12862.1;Nn1g09271.1;Nn1g06929.1;Nn3g17744.1;Nn8g40498.3
NmiRNA#23_440	Nn4g23713.4;Nn4g23713.5;Nn4g23713.6;Nn2g11436.1
NmiRNA#24_441	Nn1g03662.2;Nn5g29123.1;Nn6g31892.1;Nn8g40017.1;Nn5g29716.3;Nn2g11138.1;Nn6g33558.1;Nn3g18054.1;Nn1g06271.1;Nn5g27231.1;Nn1g05601.2;Nn4g23177.6;Nn4g22202.3;Nn4g23178.1;Nn1g00900.1;Nn4g23125.5;Nn3g18055.1;Nn8g39254.2;Nn1g04469.3;Nn1g01221.2;Nn4g23125.4;Nn1g05601.1;Nn7g38096.1;Nn6g34178.1;Nn4g23177.10;Nn2g11867.2;Nn7g38105.1;Nn2g12291.1;Nn3g18724.4;Nn6g33623.1
NmiRNA#25_442	Nn5g29083.4;Nn1g01770.3;Nn2g13020.4;Nn2g12745.1;Nn3g18692.3;Nn5g26855.1;Nn2g11599.1
NmiRNA#25_442a	Nn2g10296.3;Nn8g40413.3;Nn5g30689.1;Nn1g06766.1;Nn4g25861.1;Nn6g31681.3;Nn6g32202.2;Nn2g12963.1
NmiRNA#25_442as	Nn1g05076.16;Nn3g16807.3;Nn2g11599.1;Nn1g04883.2
NmiRNA#26_37*	Nn6g31577.1;Nn4g24559.1;Nn1g01221.2;Nn5g30552.1;Nn7g36504.1;Nn1g04848.1;Nn4g24560.1;Nn1g01222.1;Nn7g36504.4;Nn4g24581.1;Nn1g03587.1;Nn7g36511.1;Nn6g33350.1
NmiRNA#26_37a	Nn7g36504.4;Nn1g09145.1;Nn4g24581.1;Nn7g36511.1;Nn6g31577.1;Nn4g24559.1;Nn5g30552.1;Nn7g36504.1;Nn1g04848.1;Nn4g24560.1;Nn3g19645.2;Nn5g30622.1
NmiRNA#27_444	Nn5g31029.1;Nn5g26958.8;Nn8g40093.1;Nn3g19136.2;Nn8g39800.2;Nn1g03663.5;Nn7g36375.2;Nn3g18524.1;Nn3g19488.3;Nn1g04604.1;Nn1g08708.1;Nn3g16585.1;Nn1g01982.1;Nn3g18163.3;Nn5g30695.3;Nn3g19937.1;Nn3g16718.2;Nn6g33790.2;Nn2g10586.2;Nn3g18789.1;Nn2g11691.2;Nn2g11297.2;Nn2g12940.1;Nn1g02232.2;Nn1g09138.6;Nn1g09138.5;Nn5g29901.4;Nn1g01058.1;Nn2g11074.1;Nn1g08913.2;Nn6g34852.4;Nn8g40945.1;Nn2g10384.2;Nn3…
NmiRNA#28_446	Nn5g30720.1;Nn1g00584.5;Nn2g11837.1;Nn3g16589.1;Nn6g34953.7;Nn1g05649.5;Nn6g31681.3;Nn1g03735.2;Nn2g14789.2;Nn6g32202.2;Nn4g25813.1;Nn6g31978.1;Nn1g05060.2;Nn4g22482.4;Nn7g36945.6;Nn2g13073.1;Nn6g32283.1;Nn4g24228.2;Nn2g10999.1;Nn5g29571.1;Nn4g24228.1;Nn3g16589.4;Nn1g04484.2;Nn1g04484.1;Nn7g36264.1;Nn1g03735.1;Nn1g01425.1;Nn8g38988.1;Nn6g31748.2
NmiRNA#30_452	Nn4g24030.4;Nn4g24030.2;Nn4g24030.3
NmiRNA#33_454	Nn6g34704.2;Nn3g20440.1;Nn5g29616.26;Nn7g36522.1;Nn5g26754.1;Nn1g08876.1;Nn5g29616.23;Nn2g13816.6;Nn5g29616.25;Nn5g29616.48;Nn5g29616.35;Nn8g39235.3;Nn5g29616.29;Nn1g03619.1;Nn7g37451.1;Nn8g40970.4;Nn5g29616.28;Nn7g37450.1;Nn8g39235.1;Nn5g29616.36;Nn8g39940.1;Nn7g37451.3;Nn7g36706.2;Nn5g29616.22;Nn3g19805.3;Nn5g29616.24;Nn1g05491.1;Nn2g13816.3;Nn5g29616.21;Nn3g16827.1;Nn5g29616.27
NmiRNA#34_45	Nn3g17744.1;Nn1g09271.1;Nn1g06929.1;Nn1g00436.1;Nn2g12862.1;Nn2g15653.1;Nn5g26761.1;Nn3g18608.2;Nn3g18608.1
NmiRNA#36_456	Nn5g30689.1;Nn3g17970.3;Nn5g29708.3;Nn5g27655.1;Nn1g04484.1;Nn5g30732.1;Nn1g04484.2;Nn1g00704.1;Nn3g17970.1;Nn3g17970.2;Nn5g27655.3;Nn1g08706.1;Nn5g29708.4;Nn1g00705.1;Nn5g29708.1
NmiRNA#37_50	Nn2g14027.1;Nn1g01727.1;Nn2g11039.10;Nn5g30791.1;Nn2g14469.1;Nn3g21179.4;Nn5g29716.3;Nn1g05763.1;Nn6g35319.3;Nn1g01767.3;Nn7g37927.1;Nn2g12434.2;Nn2g13480.1;Nn3g21803.1;Nn3g17789.3;Nn7g36324.1;Nn5g29754.1;Nn7g37595.3;Nn8g39311.1;Nn2g13628.3;Nn1g00828.1;Nn5g29214.1;Nn2g10271.1;Nn2g12697.2;Nn5g29674.1;Nn1g01221.2;Nn2g13628.4;Nn5g28296.1;Nn8g39621.1;Nn7g37595.6;Nn1g02850.2;Nn4g24827.1;Nn3g21179.2;Nn…
NmiRNA#38_52	Nn3g21232.1;Nn3g21232.2;Nn6g34375.3;Nn1g07926.1;Nn1g09471.1;Nn2g10496.1;Nn6g32378.3;Nn6g34375.1;Nn5g30891.1;Nn1g00690.1;Nn5g29838.1;Nn1g07308.2;Nn2g11773.7;Nn3g17784.2;Nn1g04872.1;Nn2g15434.1;Nn1g00307.4;Nn4g22730.1;Nn1g08523.1;Nn2g14424.1;Nn6g32378.5;Nn1g09471.2;Nn1g03660.2;Nn8g40516.1;Nn6g34375.2
NmiRNA#39_468	Nn1g05907.1;Nn1g00584.5
NmiRNA#40_469	Nn2g14506.42;Nn3g17472.5;Nn4g23519.1;Nn1g06125.1;Nn1g00330.1;Nn1g06125.37;Nn4g25707.1;Nn2g14506.56;Nn1g06125.25;Nn3g19616.3;Nn2g12599.4;Nn7g38367.3;Nn1g04029.1;Nn1g03471.2;Nn1g06125.9;Nn4g25988.7;Nn4g25707.2;Nn1g06124.2;Nn1g06125.33;Nn2g14506.41;Nn6g34496.1;Nn6g35173.2;Nn1g08046.1;Nn2g14477.4;Nn6g32383.1;Nn1g00679.3;Nn2g14506.48;Nn5g26758.2;Nn6g35421.1;Nn3g17472.3;Nn3g19616.4;Nn1g02224.3;Nn1g0209…
NmiRNA#41_56	Nn6g31870.2
NmiRNA#42_57	Nn8g38913.1;Nn4g24543.1;Nn2g13701.1;Nn5g30891.1;Nn3g21573.5;Nn5g30247.3;Nn6g32378.3;Nn3g16542.2;Nn2g10379.1;Nn7g37277.2;Nn2g10839.5;Nn7g37508.3;Nn6g31779.1;Nn1g00307.4;Nn2g10839.4;Nn4g22730.1;Nn7g37508.2;Nn2g11298.2;Nn1g09337.1;Nn1g07308.2;Nn3g17784.2;Nn7g36428.1;Nn6g34953.3;Nn8g38887.4;Nn5g30653.1;Nn2g15893.5;Nn3g19019.1;Nn3g21858.3;Nn6g32378.5;Nn3g21573.7;Nn1g08523.1;Nn4g22380.5;Nn7g37651.2;Nn2…
NmiRNA#43_58	Nn1g00457.47;Nn1g00457.16;Nn1g00457.53;Nn6g33952.2;Nn1g00457.51;Nn1g00457.50;Nn1g00457.7;Nn1g00457.43;Nn1g00457.18;Nn1g00457.19;Nn1g00457.42;Nn2g12020.2;Nn4g25280.4;Nn1g00457.35;Nn1g00457.37;Nn1g00457.6;Nn1g00457.24;Nn1g00457.48;Nn1g00457.12;Nn1g00457.20;Nn1g00457.59;Nn1g00457.25;Nn1g00457.44;Nn1g00457.31;Nn1g00457.13;Nn1g00457.56;Nn1g00457.39;Nn1g00457.27;Nn1g00457.62;Nn1g00457.33;Nn1g00457.45;N…
NmiRNA#44_60	Nn5g27576.2;Nn4g26359.5;Nn2g12223.1;Nn2g12049.13;Nn5g29713.1;Nn4g22820.1;Nn7g35959.3;Nn2g11973.1;Nn4g22373.2;Nn1g00405.1;Nn5g27575.6;Nn4g26359.4;Nn2g15805.3;Nn5g26880.12;Nn2g10999.1;Nn5g26880.9;Nn5g29674.1;Nn6g35115.4;Nn4g23870.1;Nn3g19803.1;Nn4g24228.1;Nn1g01313.2
NmiRNA#45_63	Nn5g29708.4;Nn1g08396.1;Nn5g29708.1;Nn2g11327.4;Nn5g29708.3;Nn3g17095.1;Nn8g40413.3;Nn3g18491.1;Nn2g15805.3
NmiRNA#46_474	Nn6g34734.1
NmiRNA#47_64	Nn8g39578.2;Nn8g39578.3;Nn8g39578.7;Nn8g39578.4;Nn5g27430.4;Nn8g39578.8;Nn8g39578.5;Nn2g15390.10;Nn3g21909.1;Nn3g17898.3;Nn4g23722.2;Nn3g17898.1;Nn1g04045.1;Nn3g17898.2;Nn8g39578.6;Nn8g39578.9;Nn1g04045.2;Nn1g04045.3;Nn8g40810.1
NmiRNA#49_65	Nn3g21884.2;Nn3g21884.1
NmiRNA#4_406	Nn2g10411.3;Nn3g19547.1;Nn3g19547.3;Nn5g28133.1;Nn2g14084.3;Nn7g38016.1;Nn7g38016.7;Nn7g38016.8;Nn2g10411.4;Nn7g38016.4;Nn2g10411.1;Nn2g10411.5;Nn2g10411.2;Nn2g14084.2;Nn7g38016.5;Nn2g11695.1;Nn7g38016.2;Nn2g10411.8;Nn7g38016.3;Nn2g14084.4;Nn5g28132.2;Nn2g10411.7;Nn2g10411.6;Nn3g19547.2;Nn2g10286.1;Nn2g12535.1;Nn7g38016.6
NmiRNA#5_4	Nn1g01003.3;Nn2g14178.1;Nn3g21694.2;Nn3g21694.1
NmiRNA#6_9	Nn5g28709.1;Nn1g01855.4;Nn6g34188.1;Nn8g40413.3;Nn5g30858.1;Nn2g14789.2;Nn6g32022.2;Nn5g30720.1;Nn6g34953.7;Nn5g29708.3;Nn5g30689.1;Nn6g31748.2;Nn4g23937.1;Nn5g26880.12;Nn6g32283.1;Nn4g23939.1;Nn5g29571.1;Nn2g10999.1;Nn5g30357.1;Nn7g38372.2;Nn5g29708.1;Nn5g26880.9;Nn5g29708.4
NmiRNA#9_13	Nn5g26933.2
gsa-lin-4-3p	Nn3g16364.4;Nn2g14115.2;Nn1g03625.1
miR-10087-3p	Nn1g02710.3;Nn5g29591.1
miR-1010-5p	Nn4g22903.3;Nn4g22489.1;Nn3g20659.5;Nn1g04091.6;Nn1g04091.4;Nn3g20659.4;Nn1g04091.3;Nn1g06543.1;Nn7g38350.2;Nn1g04091.5;Nn4g22489.2;Nn1g08048.2;Nn2g10710.1;Nn8g40100.2;Nn7g38350.1;Nn3g20659.2;Nn6g34162.1;Nn5g28149.1;Nn3g17465.2;Nn8g40100.1;Nn1g04091.2
miR-1011-3p	Nn7g36720.1;Nn7g36722.1
miR-10113-3p	Nn5g29044.1;Nn1g05936.1;Nn8g38977.3;Nn6g31853.1;Nn3g16500.2;Nn8g39435.3;Nn8g39435.1;Nn3g19057.1;Nn1g06953.1;Nn3g16500.1;Nn5g28107.1;Nn7g36796.2;Nn8g39435.2;Nn4g24555.1;Nn2g14170.1;Nn3g19264.1;Nn3g16501.1;Nn1g02199.1;Nn7g35792.1;Nn5g28246.2;Nn1g08555.1;Nn3g19056.2;Nn8g38977.2
miR-101b-5p	Nn5g29616.32;Nn5g29616.25;Nn8g40113.5;Nn5g29616.31;Nn5g29616.46;Nn5g29616.12;Nn5g29616.26;Nn5g29616.20;Nn5g29616.11;Nn5g29616.16;Nn8g40113.8;Nn5g29616.9;Nn5g29616.14;Nn5g29616.24;Nn5g29616.8;Nn5g29616.15;Nn5g29616.36;Nn5g29616.33;Nn5g29616.27;Nn5g29616.37;Nn5g29616.30;Nn8g40113.2;Nn5g29616.21;Nn5g29616.1;Nn5g29616.13;Nn5g29616.39;Nn5g29616.38;Nn5g29616.7;Nn8g40113.1;Nn8g40113.4;Nn5g29616.23;Nn5g2…
miR-10259-3p	Nn1g07855.5;Nn1g07855.10;Nn5g27908.1;Nn1g06764.5;Nn1g06764.2;Nn1g07855.8;Nn4g25146.5;Nn1g07855.3;Nn4g25146.4;Nn1g06764.4;Nn1g07855.6;Nn4g25146.2;Nn4g25146.1;Nn1g06764.1;Nn4g25265.3;Nn1g06764.3;Nn4g23851.1;Nn4g25265.4;Nn1g07855.11;Nn4g25146.3;Nn1g07855.2;Nn1g07855.9;Nn1g07855.4;Nn3g18882.4;Nn2g15504.7;Nn4g22579.1;Nn4g22578.3
miR-10297	Nn1g09157.1
miR-10490-3p	Nn1g07207.5;Nn1g07207.3;Nn1g07207.2;Nn7g37569.1
miR-10762	Nn1g09830.1;Nn2g14929.1;Nn1g02031.4;Nn8g39081.1;Nn1g02031.2;Nn1g02031.1;Nn1g02031.3
miR-11659-5p	Nn1g05007.1;Nn5g28444.8;Nn6g34694.1;Nn6g34694.2;Nn5g28444.9;Nn6g34694.7;Nn1g01272.1;Nn3g17050.4;Nn6g34694.6;Nn1g06294.5;Nn6g34694.3;Nn3g17565.4;Nn3g17050.8;Nn6g34693.1;Nn6g34694.5;Nn3g17050.6;Nn3g17050.14;Nn3g17050.5;Nn3g17050.7;Nn1g01169.1;Nn8g39832.1;Nn6g34694.10;Nn3g17050.15;Nn1g06294.2;Nn3g17050.10;Nn3g17050.3;Nn3g17050.9;Nn1g06294.4;Nn6g34694.4;Nn5g28444.6
miR-1188-3p	Nn3g18371.1;Nn1g06959.1;Nn1g03712.2;Nn5g30870.1;Nn6g31868.1
miR-12390-3p	Nn2g14809.1;Nn3g21772.1;Nn5g28133.1;Nn5g28132.2;Nn2g16020.1;Nn2g11695.1
miR-125c-3p	Nn1g09569.3
miR-1290	Nn1g08727.1
miR-1299	Nn2g12114.1;Nn5g27178.7;Nn6g34538.2;Nn1g06190.1;Nn082s42675.1;Nn3g18668.3;Nn1g07410.6;Nn1g02333.7;Nn8g39005.2;Nn2g11355.2;Nn6g34389.1;Nn6g34389.2;Nn5g29995.1;Nn8g39913.4;Nn3g18741.3;Nn1g02850.1;Nn2g13682.1;Nn8g40990.2;Nn6g34278.1;Nn8g39005.6;Nn2g13682.4;Nn1g07410.7;Nn287s46148.8;Nn1g00254.2;Nn8g39106.3;Nn1g00502.2;Nn5g27178.9;Nn6g33915.3;Nn1g01135.4;Nn1g02850.2;Nn2g12391.1;Nn8g39913.2;Nn1g03135.1…
miR-130a	Nn1g01266.4;Nn1g04379.1
miR-133-5p	Nn1g01914.1;Nn4g23802.2;Nn6g35175.3;Nn4g23802.4;Nn7g37667.1;Nn3g17643.2;Nn6g35175.1;Nn4g23802.1;Nn6g35175.2
miR-1357s	Nn6g34943.1;Nn4g23934.8;Nn1g08384.1;Nn4g24827.1
miR-1361-5p	Nn5g28401.1;Nn5g28403.1;Nn1g03915.2
miR-139-3p	Nn1g02012.1
miR-1422l	Nn1g07906.1
miR-1422o-3p	Nn3g21057.1
miR-1452	Nn1g08384.1;Nn6g34943.1
miR-1452s	Nn1g08894.1
miR-146b-3p	Nn4g22887.3;Nn1g06949.1;Nn4g22887.4
miR-1593	Nn1g00699.3;Nn1g04813.2;Nn1g04813.1;Nn1g07331.2;Nn1g00699.1;Nn1g00699.4;Nn1g00699.2
miR-1655-3p	Nn5g29774.34;Nn5g29774.30;Nn5g29774.1;Nn5g29774.11;Nn8g39265.1;Nn8g39265.2;Nn5g29774.9;Nn5g29774.31;Nn5g29774.32;Nn5g29774.10;Nn5g29774.16;Nn5g29774.12
miR-1719a	Nn1g01562.2;Nn1g01562.1;Nn6g33385.4
miR-1719b	Nn5g28444.7;Nn5g28444.9;Nn2g15732.3;Nn3g19937.8;Nn3g18382.1;Nn5g28444.8;Nn5g28444.6;Nn5g28444.5;Nn5g28444.4;Nn5g28444.1
miR-1731-3p	Nn6g35231.1;Nn2g12184.1
miR-1736-3p	Nn7g36028.5;Nn7g36028.6
miR-1756b	Nn2g13133.4;Nn2g13133.8;Nn4g26090.1
miR-1791-3p	Nn3g19712.3;Nn1g03192.3;Nn3g20255.4;Nn3g20255.1;Nn3g20255.3;Nn3g19712.4
miR-1808	Nn5g28203.4;Nn001s41351.1;Nn4g22400.1;Nn3g16312.1;Nn2g13062.1;Nn3g16643.2;Nn1g05094.4;Nn1g06414.1;Nn4g22400.6
miR-183-5p	Nn7g36008.6;Nn3g18432.5;Nn1g02695.4
miR-1953	Nn059s42015.2;Nn244s45736.45;Nn376s46544.40;Nn5g31242.45;Nn4g25081.1;Nn1g03840.1;Nn5g30715.5;Nn1g04150.1;Nn137s43875.1;Nn1g04625.3;Nn1g10056.41;Nn159s44383.2;Nn3g17472.1;Nn6g32864.145;Nn1g05527.4;Nn5g29227.1;Nn6g32621.139;Nn3g18488.1;Nn119s43437.48;Nn1g00082.1;Nn3g16814.1;Nn6g32784.48;Nn203s45028.8;Nn105s43195.45;Nn431s46643.1;Nn157s44311.46;Nn085s42712.51;Nn3g16742.16;Nn6g33241.1;Nn6g32864.202;N…
miR-2016-5p	Nn5g27149.5;Nn7g37748.6;Nn3g20449.4;Nn2g12141.3;Nn7g37509.2;Nn1g06413.5;Nn1g02160.1;Nn1g03004.2;Nn3g21029.1;Nn4g26437.7;Nn1g08508.1
miR-202-3p	Nn8g38833.1;Nn6g31727.4;Nn6g35194.1;Nn2g12996.1;Nn1g07353.7;Nn1g04355.1;Nn1g07353.2;Nn8g39563.2;Nn4g26586.2;Nn2g11674.1;Nn6g31727.7;Nn1g07353.1;Nn6g31727.2;Nn4g26586.1;Nn1g04355.5;Nn6g31727.9;Nn2g12996.2;Nn1g04355.3;Nn6g31727.3;Nn6g31727.1;Nn8g39001.6;Nn8g39563.1;Nn1g07353.5;Nn5g28256.5;Nn4g26586.3;Nn1g07353.3;Nn6g31727.8;Nn1g04355.2;Nn3g19520.1;Nn6g31727.10;Nn1g07353.4;Nn1g04355.4
miR-2046-3p	Nn3g21330.1;Nn3g17934.1;Nn3g17934.3;Nn3g17934.2
miR-205-3p	Nn4g22311.1;Nn4g26076.3;Nn3g18407.1;Nn3g18503.4;Nn4g26076.5;Nn2g10868.23;Nn2g14074.2;Nn4g22925.1;Nn4g26076.6;Nn2g14074.3;Nn4g26076.8;Nn4g22925.2;Nn1g07073.4;Nn8g38902.5;Nn4g24995.1;Nn2g11433.1;Nn2g14074.1;Nn2g14074.6;Nn4g26076.4;Nn2g13270.1;Nn1g07553.1;Nn2g14074.4;Nn4g26076.1;Nn4g26483.1;Nn3g18407.3;Nn4g26076.2;Nn1g08585.1;Nn2g14296.1;Nn2g14074.5;Nn3g19327.1;Nn4g26076.9;Nn3g18503.1;Nn4g24995.2;Nn…
miR-2051-3p	Nn3g18925.1;Nn3g18924.1;Nn6g35732.4;Nn6g34981.1;Nn6g35732.6;Nn7g38046.1;Nn6g35732.5;Nn6g35732.3;Nn1g05604.1;Nn1g01679.7;Nn2g11591.1
miR-208a-5p	Nn1g01197.4;Nn3g20656.4;Nn5g28584.1;Nn1g06681.1;Nn1g06681.2;Nn4g26430.2;Nn5g30618.1;Nn2g14501.1;Nn4g26430.1;Nn1g01197.2;Nn4g26430.5;Nn5g28428.1;Nn1g01197.3;Nn4g26430.4;Nn4g26430.3
miR-210-5p*	Nn3g18055.1;Nn3g18054.1;Nn4g24069.1;Nn4g24070.1
miR-2158-3p	Nn4g25468.1
miR-2164-5p	Nn1g00699.4;Nn1g00699.6;Nn1g00699.5;Nn3g16640.2;Nn1g00699.3;Nn1g00699.7
miR-2188-3p	Nn7g35867.1;Nn7g35867.2
miR-2207-5p	Nn2g10429.1;Nn3g17095.1;Nn3g18491.1;Nn7g36476.2;Nn1g03735.2;Nn3g16543.1;Nn5g30998.6;Nn4g24549.2;Nn2g15114.4;Nn2g13147.2;Nn4g23112.1;Nn8g40675.7;Nn2g11963.1;Nn2g13701.1;Nn2g14521.1;Nn4g23937.1;Nn4g22029.1;Nn1g09284.1;Nn3g19693.1;Nn2g13405.1;Nn2g13845.1;Nn5g29538.14;Nn4g24600.1;Nn6g33565.5;Nn2g15608.1;Nn3g19866.4;Nn5g28711.1;Nn7g36507.3;Nn8g40253.2;Nn1g04883.2;Nn4g24549.1;Nn1g03735.1;Nn1g03570.1;Nn…
miR-223-5p	Nn3g18584.3;Nn4g24557.6;Nn4g22890.13;Nn1g01796.1;Nn8g39845.5;Nn6g33923.2;Nn5g29064.5;Nn6g31610.1;Nn3g17464.1;Nn5g31091.6;Nn5g29383.10;Nn6g31998.1;Nn2g11755.2;Nn7g36127.2;Nn2g11774.1;Nn1g01813.1;Nn1g01617.4;Nn4g25861.1;Nn8g39109.2;Nn5g27811.1;Nn2g10246.1;Nn6g31681.3;Nn1g05649.5;Nn6g31853.1;Nn4g24545.3;Nn1g01313.2;Nn1g04484.1;Nn6g35320.1;Nn4g26065.2;Nn8g38501.3;Nn5g30891.1;Nn4g24600.1;Nn5g29538.14;…
miR-2248	Nn1g06959.1;Nn3g18371.1;Nn1g03712.2;Nn3g18678.1;Nn5g30870.1;Nn1g06958.1;Nn6g31868.1
miR-2285aa	Nn7g37043.1
miR-2285i	Nn3g19924.1;Nn2g12363.1;Nn5g27402.1;Nn1g07284.4;Nn2g14643.1;Nn8g40239.1
miR-2285o	Nn2g14830.1;Nn2g10584.6
miR-2310	Nn2g10809.7;Nn2g10809.5;Nn4g22945.7;Nn2g10809.6;Nn2g10809.9;Nn2g10809.4;Nn2g10809.10;Nn2g10809.8;Nn4g22945.4
miR-2315	Nn5g31039.1;Nn8g39377.2;Nn4g26593.1;Nn1g05804.1
miR-2355-3p	Nn4g24006.10;Nn7g36488.1;Nn2g15901.7;Nn8g39351.4;Nn2g14249.1;Nn2g13166.4;Nn6g32172.1;Nn2g15811.2;Nn4g26402.1;Nn1g01520.2;Nn5g30738.7;Nn4g26081.6;Nn5g28099.2;Nn7g37789.1;Nn4g24006.4;Nn1g05433.2;Nn2g14150.3;Nn1g04358.1;Nn2g15361.5;Nn1g02606.1;Nn1g07926.1;Nn4g24006.5;Nn4g24754.1;Nn4g26081.1;Nn5g29367.3;Nn7g38274.1;Nn4g24006.9;Nn1g02714.2;Nn5g27231.1;Nn2g15361.4;Nn8g40945.2;Nn7g36488.2;Nn5g28099.1;Nn…
miR-2361	Nn1g02693.2;Nn1g02693.3
miR-2362	Nn2g15371.1;Nn5g28644.1
miR-2405	Nn3g20721.2;Nn3g20723.2;Nn3g20723.1;Nn3g20723.8;Nn3g20719.2;Nn3g20723.5;Nn3g20723.7;Nn3g20721.1;Nn3g20723.3;Nn3g20719.3;Nn7g37300.2;Nn3g20722.1;Nn7g37300.1;Nn3g20723.9;Nn3g20717.1
miR-2432	Nn087s42803.3;Nn5g31266.16;Nn094s42901.20;Nn087s42803.2;Nn8g41329.17;Nn6g32524.19;Nn5g31297.12;Nn085s42736.1;Nn245s45751.3;Nn067s42240.122;Nn062s42138.19;Nn069s42367.1;Nn148s44114.92;Nn110s43323.24;Nn5g31196.181;Nn151s44155.19;Nn061s42067.1;Nn6g33207.3;Nn175s44497.7;Nn5g31196.187;Nn059s42005.1;Nn185s44646.1;Nn190s44788.15;Nn161s44391.1;Nn085s42689.18;Nn6g32290.1;Nn059s42028.17;Nn196s44848.91;Nn04…
miR-2458	Nn6g34558.4;Nn6g33955.2;Nn4g26364.6;Nn8g40373.1;Nn3g21155.1;Nn4g26364.1;Nn3g16198.1;Nn1g01138.12;Nn4g26364.3;Nn1g01138.8;Nn1g01138.1;Nn5g30726.1;Nn6g33955.1;Nn1g01138.11;Nn4g26364.7;Nn1g01138.4;Nn4g26364.4;Nn1g01138.5;Nn4g25976.1;Nn5g30726.2;Nn6g34558.2;Nn3g21032.1;Nn4g25976.2;Nn1g01138.2;Nn6g34558.3;Nn8g40189.1;Nn6g33955.3;Nn6g33955.4;Nn1g01138.3;Nn3g21031.1;Nn6g34558.1;Nn1g01138.7;Nn4g26364.5;N…
miR-2498-5p	Nn1g05670.6
miR-255-3p	Nn2g14397.1;Nn1g01642.1;Nn1g00776.1;Nn6g32348.1
miR-2558-5p	Nn082s42678.1;Nn020s41502.2;Nn082s42675.1
miR-2565	Nn1g06034.1;Nn2g12071.1;Nn2g14852.1
miR-263b	Nn1g01158.1
miR-2774b	Nn1g09022.1;Nn1g07157.1
miR-289-5p	Nn3g17217.3;Nn3g17217.4;Nn3g17217.2
miR-2890	Nn3g21564.4;Nn3g21564.3;Nn3g21564.2
miR-29-5p	Nn055s41939.1;Nn055s41933.1;Nn055s41927.1;Nn055s41938.1;Nn055s41940.1;Nn6g33244.1;Nn021s41555.1
miR-2917	Nn7g36987.3;Nn5g27752.2;Nn7g36987.2
miR-29a-5p	Nn1g04641.1
miR-2b-3p	Nn2g12535.1;Nn5g30344.7;Nn2g14809.1;Nn6g32017.1;Nn5g30344.2;Nn5g30344.8;Nn5g30344.4;Nn5g30344.5;Nn5g28133.1;Nn2g11695.1;Nn5g30344.6;Nn5g28132.2
miR-2h-5p	Nn6g33459.1;Nn8g40170.1
miR-301a-5p	Nn2g13215.1;Nn3g19227.1;Nn6g33582.1;Nn1g06709.1;Nn7g37642.2
miR-301a-5ps	Nn1g02714.6;Nn3g21676.1
miR-320a-3p-1	Nn3g21924.1
miR-322-3p	Nn2g15623.1
miR-3239	Nn1g08278.1;Nn1g08278.2;Nn5g28132.2;Nn2g11695.1;Nn5g28133.1;Nn1g08278.4;Nn1g08278.6;Nn1g08278.3;Nn2g14809.1;Nn6g32017.1;Nn1g08278.5;Nn2g12535.1
miR-325-5p	Nn1g04301.3;Nn1g00857.1;Nn1g04301.4;Nn1g04301.2;Nn1g04301.5;Nn1g04301.1
miR-3297-3ps	Nn263s45940.10;Nn8g40677.1;Nn2g12326.1
miR-3329	Nn1g04068.1
miR-33b-3p	Nn5g31222.7;Nn110s43345.42;Nn6g32066.1;Nn8g40325.3;Nn040s41772.3;Nn8g41323.6;Nn129s43742.6;Nn077s42580.6;Nn6g32922.9;Nn230s45525.6;Nn090s42815.6;Nn5g31257.3;Nn5g27321.2;Nn5g29029.3;Nn282s46097.3;Nn6g32891.7;Nn204s45061.6;Nn5g27304.6;Nn204s45038.6;Nn161s44391.1;Nn341s46433.6;Nn6g32500.3;Nn229s45508.3;Nn3g20588.3;Nn5g31222.35;Nn327s46349.3;Nn5g31202.6;Nn6g33092.3;Nn110s43323.24;Nn087s42775.6;Nn6g32…
miR-3432bs	Nn071s42394.1;Nn021s41548.1
miR-355-3p	Nn2g10885.1;Nn2g10885.2
miR-36-5p	Nn1g06132.2;Nn1g08045.2;Nn6g31717.9;Nn3g18656.1;Nn6g33464.6;Nn3g18659.1;Nn4g26177.1;Nn3g18723.1;Nn4g22722.3;Nn2g12802.1;Nn3g20738.14;Nn8g41133.6;Nn6g31717.8;Nn5g28930.1;Nn1g08317.3;Nn4g25978.2;Nn5g28169.1;Nn4g23804.1;Nn7g36198.1;Nn6g32383.1
miR-363	Nn2g14061.1
miR-363*	Nn2g14061.1
miR-376a-3p	Nn4g26035.1
miR-3811a-5p	Nn4g23399.1;Nn1g05168.1;Nn4g23399.2;Nn8g40612.3
miR-382	Nn2g12610.1
miR-3822-3p	Nn4g23488.3;Nn4g23488.2;Nn4g23488.1
miR-3847-5p	Nn6g32416.6;Nn2g14504.8;Nn1g08884.5;Nn1g04373.2;Nn2g14504.3;Nn3g18063.1
miR-392-5p	Nn2g11360.6;Nn4g22638.1;Nn4g22638.2;Nn2g13172.1;Nn2g11360.22
miR-4036-3p	Nn6g34904.1;Nn3g20171.2;Nn3g19760.1;Nn8g40118.1
miR-4179b-3p	Nn3g18462.1;Nn2g11074.1;Nn3g19937.1;Nn7g38228.2;Nn6g34824.1;Nn1g06504.1;Nn1g03525.1;Nn1g06690.4;Nn1g09659.1;Nn1g06690.5
miR-4200-3p	Nn6g33005.17;Nn240s45668.28;Nn6g33005.11;Nn4g25113.15;Nn194s44800.1;Nn108s43285.23;Nn4g25938.2;Nn040s41780.20;Nn5g31297.14;Nn185s44646.16;Nn5g31186.18;Nn6g32985.14;Nn268s45981.4;Nn124s43548.15;Nn165s44443.11;Nn210s45170.16;Nn208s45111.1;Nn284s46127.11;Nn322s46331.7;Nn5g31316.52;Nn095s42958.22;Nn5g31228.17;Nn095s42958.24;Nn204s45044.17;Nn139s43916.7;Nn175s44497.2;Nn260s45927.17;Nn6g32543.16;Nn141s…
miR-432	Nn4g25322.1;Nn1g03933.6;Nn5g30083.1;Nn4g25321.2;Nn7g37205.1
miR-434-3p	Nn1g00963.8;Nn1g04670.1;Nn1g00963.4;Nn3g19747.6;Nn1g00963.6;Nn5g28587.1;Nn1g04670.4;Nn7g38155.10;Nn1g00963.7;Nn7g38155.12;Nn1g04670.5;Nn7g36345.2;Nn4g22606.1;Nn1g00963.5;Nn1g00963.3;Nn4g26186.9
miR-4444	Nn7g36796.2;Nn1g05936.1;Nn2g14170.1;Nn8g38977.3;Nn4g24555.1;Nn6g31853.1;Nn1g02199.1;Nn7g35792.1;Nn6g35075.1;Nn3g19056.2;Nn3g19057.1;Nn8g38977.2;Nn1g06953.1
miR-4477b	Nn1g06581.7;Nn2g11687.2;Nn1g09652.2;Nn8g40909.1
miR-4668-3p	Nn3g17908.5;Nn4g24593.5;Nn2g12291.1;Nn3g17908.1;Nn3g17908.9;Nn4g24593.1;Nn3g17908.6;Nn3g17908.7;Nn3g17908.2
miR-4689	Nn6g32634.1
miR-4756-3p	Nn3g16656.1;Nn1g06041.1;Nn4g24056.3;Nn6g33357.1;Nn4g22549.1;Nn3g17320.1;Nn4g24056.2;Nn2g15943.2;Nn2g15993.2;Nn3g20196.3;Nn4g22823.1;Nn5g28254.4;Nn4g22864.2;Nn4g24056.4;Nn4g22549.3;Nn1g06918.1;Nn7g36058.3;Nn3g20196.1;Nn7g36058.2;Nn1g07720.1;Nn4g22549.2;Nn3g17320.2;Nn3g17320.4;Nn4g24178.2;Nn4g24178.1;Nn6g33357.2;Nn7g36096.1;Nn7g38087.4;Nn7g36058.5;Nn8g39797.1;Nn4g22823.2;Nn4g22864.3;Nn1g06041.3;Nn6…
miR-4805-5ps	Nn1g00705.1;Nn1g00704.1
miR-4814-5p	Nn7g37397.1;Nn7g37397.2
miR-4814-5p-1	Nn4g26541.5;Nn6g32439.1;Nn4g25712.2;Nn4g25712.1;Nn1g04298.1;Nn2g11327.4;Nn4g26541.4;Nn4g25711.1;Nn4g26541.3;Nn6g32634.1;Nn1g07484.1;Nn6g32439.3;Nn6g32439.2;Nn1g07483.3
miR-507-3p	Nn1g01234.2;Nn8g40718.2;Nn2g11357.1;Nn1g01234.1;Nn8g40719.1;Nn3g16525.3;Nn8g40718.3
miR-5114	Nn4g24709.1;Nn1g02979.1;Nn4g26495.1;Nn3g16730.3;Nn3g16730.4;Nn2g15667.1;Nn2g15667.3
miR-5188	Nn6g32051.1
[truncated: 385 more rows]

## Sheet: S5
Supplementary Table S5. GO enrichement analysis of all miRNA target genes
GO_ID	GO_term	Ontology	Items	Background_Items	p_adj	pvalue	Gene_ID
[truncated: 1,645 more rows]

## Sheet: S6
Supplementary Table S6. Weighted isoforms in modules of co-expression network .
[truncated: 29,392 more rows]

## Sheet: S7
Supplementary Table S7. Homology analyses between lotus and Arabidopsis and between lotus and rice.
[truncated: 42,158 more rows]

[truncated: 1 more sheets: S8]
